# Supplementary material for: Freshwater genome-reduced bacteria exhibit pervasive episodes of adaptive stasis
Source: Nat Commun. 2024 Apr 23;15:3421. doi: 10.1038/s41467-024-47767-7 (PMC11039613; doi:10.1038/s41467-024-47767-7)
Supplement: Supplementary file 3 — Supplementary Data 1-13 [file 41467_2024_47767_MOESM3_ESM.xlsx]

## Sheet: Abbreviations
Abbreviations	Description
SP	Secreted proteome
CP	Cytoplasmatic proteome

## Sheet: Supplementary Data 1
Sample ID	Reads (M)	Accession ID
CE-jul18	179.9	ERR3997373
CE-oct18	186.1	ERR3997374
CH-jul18	197.3	ERR3997375
CH-oct18	188.1	ERR3997376
Jr-03apr18	209.2	ERR10509557
Jr-08jan18	209.5	ERR10509554
Jr-11dec17	184.9	ERR10509553
Jr-11may16	119.8	ERR3761232
Jr-12mar18	223.6	ERR10509556
Jr-14may18	205.1	ERR10509559
Jr-16oct17	197.8	ERR10509551
Jr-19feb18	202.5	ERR5863203
Jr-20nov17	199	ERR10509552
Jr-23apr18	167.1	ERR10509558
Jr-25may17	108.5	ERR3761235
Jr-28aug17	97.8	ERR3761240
Jr-28jun17	120.9	ERR3761236
Jr-29jan18	166.9	ERR10509555
Jr-7aug17	109	ERR3761238
RE-14apr17	224.9	SRR6754095
RE-15aug16	131.5	SRR6754099
RE-16jun15	95.4	SRR6754103
RE-18aug17	221.5	SRR6754089
RE-20apr16	162.1	SRR6754101
RE-23may17	1397.6	SRS2984008
RE-26jul17	189.1	SRR6754087
RE-27jun17	213.9	SRR6754093
RE-4nov15	122	ERR3761195
RE-9nov16	130.1	ERR3761200
RH-27jun17	221.5	SRR6754092
RH-14apr17	224.5	SRR6754094
RH-15aug16	120.8	SRR6754098
RH-18aug17	221.8	SRR6754088
RH-20apr16	150.4	SRR6754100
RH-23may17	1316.2	SRR6787038;SRR6787039
RH-26jul17	210	SRR6754086
RH-9nov16	129	ERR3761201
TE-Jun18	209.4	ERR9585962
TH-Jun18	198.9	ERR4405442
ZE05-15may19	169.1	ERR5863205
ZE-13may13	41	SRR6475630
ZE-13oct10	64.4	SRR6475632
ZE-15may19	214.3	ERR5863206
ZE-17mar17	44.6	SRR6475633
ZE-3nov15	163.4	SRR7054681
ZE-Jul18	176	ERR5863204
ZE-Oct18	197.1	ERR3997377
ZH-13may13	48	SRR6475631
ZH-15may19	210.4	ERR5863208
ZH-3nov15	139.1	SRR7054680
ZH-Jul18	188.6	ERR4405443
ZH-Oct18	181.8	ERR3997378
	11001.4

## Sheet: Supplementary Data 2
					Habitat related information				Genomic properties
MAGs ID	Assembly accession number	Bioproject ID	Sample ID	GTDB Taxonomical classification	Lake	Strata	Trophic status	Temperature (C°)	GC%	Mean contig length	Estimated genome size (Mbp)	Median CDS	Coding density	Noncoding density	Median intergenic spacer
CE-Jul18-1	GCA_947441985	PRJEB35770	ERS14281914	d__Bacteria;p__Proteobacteria;c__Gammaproteobacteria;o__Steroidobacterales;f__Steroidobacteraceae;g__UBA964;s__	Constance	Epilimnion	Mesotrophic	21.22	66.441	5484.61	2.29787	258	95.55	4.45	18
CE-Jul18-101	GCA_947442945	PRJEB35770	ERS14281881	d__Bacteria;p__Proteobacteria;c__Alphaproteobacteria;o__Rhodobacterales;f__Rhodobacteraceae;g__Pseudorhodobacter_A;s__	Constance	Epilimnion	Mesotrophic	21.22	59.941	4613.58	2.17295	250	93.52	6.48	43
CE-Jul18-102	GCA_947442835	PRJEB35770	ERS14281882	d__Bacteria;p__Actinobacteriota;c__Actinobacteria;o__Nanopelagicales;f__UBA5976;g__UBA5976;s__	Constance	Epilimnion	Mesotrophic	21.22	48.295	5616.91	1.7266	250	95.46	4.54	17.5
CE-Jul18-106	GCA_947442905	PRJEB35770	ERS14281883	d__Bacteria;p__Bacteroidota;c__Bacteroidia;o__Chitinophagales;f__Chitinophagaceae;g__UBA12329;s__	Constance	Epilimnion	Mesotrophic	21.22	38.109	5995.83	3	273	95.86	4.14	22
CE-Jul18-118	GCA_947440605	PRJEB35770	ERS14281886	d__Bacteria;p__Bacteroidota;c__Bacteroidia;o__Chitinophagales;f__Chitinophagaceae;g__UBA12329;s__	Constance	Epilimnion	Mesotrophic	21.22	37.796	5473.09	2.34083	274	95.46	4.54	21
CE-Jul18-121	GCA_947442105	PRJEB35770	ERS14281887	d__Bacteria;p__Proteobacteria;c__Gammaproteobacteria;o__Burkholderiales;f__Burkholderiaceae;g__Rhodoferax;s__	Constance	Epilimnion	Mesotrophic	21.22	61.169	37484.8	3.64808	275	90.98	9.02	45
CE-Jul18-122	GCA_947440665	PRJEB35770	ERS14281888	d__Bacteria;p__Actinobacteriota;c__Actinobacteria;o__Nanopelagicales;f__Nanopelagicaceae;g__Planktophila;s__	Constance	Epilimnion	Mesotrophic	21.22	48.12	5326.33	1.45796	258.5	96.51	3.49	13
CE-Jul18-128	GCA_947440885	PRJEB35770	ERS14281891	d__Bacteria;p__Planctomycetota;c__Phycisphaerae;o__Phycisphaerales;f__SM1A02;g__UBA966;s__UBA966 sp002292895	Constance	Epilimnion	Mesotrophic	21.22	59.878	4821.9	2.78291	254	93.03	6.97	43
CE-Jul18-132	GCA_947441025	PRJEB35770	ERS14281892	d__Bacteria;p__Bacteroidota;c__Bacteroidia;o__Flavobacteriales;f__UA16;g__;s__	Constance	Epilimnion	Mesotrophic	21.22	63.444	11503.1	2.24256	283	94.18	5.82	20
CE-Jul18-139	GCA_947441035	PRJEB35770	ERS14281893	d__Bacteria;p__Verrucomicrobiota;c__Verrucomicrobiae;o__Opitutales;f__UBA953;g__UBA953;s__	Constance	Epilimnion	Mesotrophic	21.22	61.289	5325.67	2.52877	258	92.67	7.33	42
CE-Jul18-141	GCA_947440825	PRJEB35770	ERS14281894	d__Bacteria;p__Actinobacteriota;c__Actinobacteria;o__Mycobacteriales;f__Mycobacteriaceae;g__Mycolicibacterium;s__	Constance	Epilimnion	Mesotrophic	21.22	66.291	5155.54	2.72497	244	93.33	6.67	32
CE-Jul18-142	GCA_947440585	PRJEB35770	ERS14281895	d__Bacteria;p__Proteobacteria;c__Gammaproteobacteria;o__Burkholderiales;f__Burkholderiaceae;g__Limnohabitans;s__	Constance	Epilimnion	Mesotrophic	21.22	56.825	5991.97	4.09554	252	94.22	5.78	24
CE-Jul18-143	GCA_947443395	PRJEB35770	ERS14281896	d__Bacteria;p__Bacteroidota;c__Bacteroidia;o__Cytophagales;f__UBA9547;g__;s__	Constance	Epilimnion	Mesotrophic	21.22	45.392	6372.94	3.54133	230	89.29	10.71	66
CE-Jul18-153	GCA_947442155	PRJEB35770	ERS14281898	d__Bacteria;p__Chloroflexota_A;c__Ellin6529;o__CSP1-4;f__UBA10416;g__UBA10416;s__	Constance	Epilimnion	Mesotrophic	21.22	63.154	5043.48	0.7399	245.5	95.18	4.82	11
CE-Jul18-16	GCA_947440965	PRJEB35770	ERS14281904	d__Bacteria;p__Actinobacteriota;c__Actinobacteria;o__Nanopelagicales;f__Nanopelagicaceae;g__Nanopelagicus;s__	Constance	Epilimnion	Mesotrophic	21.22	41.787	5564.25	1.28219	263.5	96.6	3.4	10
CE-Jul18-160	GCA_947443335	PRJEB35770	ERS14281900	d__Bacteria;p__Verrucomicrobiota;c__Verrucomicrobiae;o__Opitutales;f__Opitutaceae;g__Tous-C4FEB;s__Tous-C4FEB sp002304445	Constance	Epilimnion	Mesotrophic	21.22	63.19	6276.68	5.17505	277.5	91.48	8.52	66
CE-Jul18-162	GCA_947441175	PRJEB35770	ERS14281901	d__Bacteria;p__Proteobacteria;c__Alphaproteobacteria;o__Sphingomonadales;f__Sphingomonadaceae;g__Ga0077559;s__	Constance	Epilimnion	Mesotrophic	21.22	55.879	5025.57	2.1782	225	92.72	7.28	37
CE-Jul18-164	GCA_947441325	PRJEB35770	ERS14281902	d__Bacteria;p__Bacteroidota;c__Bacteroidia;o__Chitinophagales;f__Saprospiraceae;g__;s__	Constance	Epilimnion	Mesotrophic	21.22	38.153	5707.68	3.70314	255	91.69	8.31	75
CE-Jul18-168	GCA_947442095	PRJEB35770	ERS14281903	d__Bacteria;p__Proteobacteria;c__Alphaproteobacteria;o__Sphingomonadales;f__Sphingomonadaceae;g__Novosphingobium;s__	Constance	Epilimnion	Mesotrophic	21.22	63.877	8039.15	3.67234	249	91.53	8.47	46
CE-Jul18-173	GCA_947443425	PRJEB35770	ERS14281905	d__Bacteria;p__Bacteroidota;c__Bacteroidia;o__NS11-12g;f__UKL13-3;g__;s__	Constance	Epilimnion	Mesotrophic	21.22	30.677	22323.6	3.23512	268	90.46	9.54	69
CE-Jul18-174	GCA_947441075	PRJEB35770	ERS14281906	d__Bacteria;p__Verrucomicrobiota;c__Verrucomicrobiae;o__Methylacidiphilales;f__UBA3015;g__UBA3015;s__	Constance	Epilimnion	Mesotrophic	21.22	54.31	15133.2	1.84304	262	92.86	7.14	30
CE-Jul18-176	GCA_947441625	PRJEB35770	ERS14281907	d__Bacteria;p__Proteobacteria;c__Gammaproteobacteria;o__Ga0077536;f__Ga0077536;g__Ga0077536;s__	Constance	Epilimnion	Mesotrophic	21.22	63.015	5873.79	3.49047	254	93.14	6.86	33
CE-Jul18-183	GCA_947441405	PRJEB35770	ERS14281908	d__Bacteria;p__Actinobacteriota;c__Actinobacteria;o__Nanopelagicales;f__Nanopelagicaceae;g__Nanopelagicus;s__Nanopelagicus sp000294575	Constance	Epilimnion	Mesotrophic	21.22	41.37	6832.92	1.27425	260	95.78	4.22	10
CE-Jul18-184	GCA_947441385	PRJEB35770	ERS14281909	d__Bacteria;p__Proteobacteria;c__Alphaproteobacteria;o__Caulobacterales;f__Hyphomonadaceae;g__UBA7672;s__	Constance	Epilimnion	Mesotrophic	21.22	64.625	7708.02	3.67687	237	90.89	9.11	67
CE-Jul18-186	GCA_947441395	PRJEB35770	ERS14281910	d__Bacteria;p__Planctomycetota;c__Planctomycetes;o__Pirellulales;f__Pirellulaceae;g__Pirellula_B;s__	Constance	Epilimnion	Mesotrophic	21.22	55.051	5900.16	4.36543	259	90.42	9.58	64
CE-Jul18-188	GCA_947441555	PRJEB35770	ERS14281911	d__Bacteria;p__Verrucomicrobiota;c__Verrucomicrobiae;o__Opitutales;f__UBA953;g__UBA953;s__	Constance	Epilimnion	Mesotrophic	21.22	63.34	5379.06	2.03252	270.5	94.47	5.53	38
CE-Jul18-189	GCA_947442135	PRJEB35770	ERS14281912	d__Bacteria;p__Bacteroidota;c__Bacteroidia;o__Flavobacteriales;f__Crocinitomicaceae;g__UBA952;s__	Constance	Epilimnion	Mesotrophic	21.22	46.351	5305.32	2.17332	256.5	96.41	3.59	10
CE-Jul18-21	GCA_947441975	PRJEB35770	ERS14281915	d__Bacteria;p__Bacteroidota;c__Bacteroidia;o__UBA7662;f__UBA7662;g__;s__	Constance	Epilimnion	Mesotrophic	21.22	53.783	7326.27	1.7304	265	94.27	5.73	29
CE-Jul18-28	GCA_947441515	PRJEB35770	ERS14281916	d__Bacteria;p__Proteobacteria;c__Alphaproteobacteria;o__Paracaedibacterales;f__UBA11393;g__;s__	Constance	Epilimnion	Mesotrophic	21.22	39.826	4721.76	1.68415	264	93.35	6.65	67
CE-Jul18-3	GCA_947441995	PRJEB35770	ERS14281920	d__Bacteria;p__Proteobacteria;c__Alphaproteobacteria;o__Acetobacterales;f__Acetobacteraceae;g__Ga0074136;s__	Constance	Epilimnion	Mesotrophic	21.22	61.29	4676.16	5.26812	251	93.52	6.48	31
CE-Jul18-33	GCA_947441545	PRJEB35770	ERS14281918	d__Bacteria;p__Proteobacteria;c__Gammaproteobacteria;o__Burkholderiales;f__Burkholderiaceae;g__Rhizobacter;s__	Constance	Epilimnion	Mesotrophic	21.22	64.677	4989.53	2.52207	244	93.8	6.2	35
CE-Jul18-41	GCA_947442075	PRJEB35770	ERS14281922	d__Bacteria;p__Bacteroidota;c__Bacteroidia;o__Flavobacteriales;f__Crocinitomicaceae;g__UBA952;s__	Constance	Epilimnion	Mesotrophic	21.22	33.277	5965.56	2.85493	256	93	7	36
CE-Jul18-42	GCA_947440765	PRJEB35770	ERS14281923	d__Bacteria;p__Actinobacteriota;c__Acidimicrobiia;o__Microtrichales;f__Ilumatobacteraceae;g__UBA3006;s__	Constance	Epilimnion	Mesotrophic	21.22	51.939	5066.3	1.57599	252.5	96.71	3.29	14.5
CE-Jul18-43	GCA_947440575	PRJEB35770	ERS14281924	d__Bacteria;p__Verrucomicrobiota;c__Verrucomicrobiae;o__Verrucomicrobiales;f__Verrucomicrobiaceae;g__;s__	Constance	Epilimnion	Mesotrophic	21.22	59.334	12961.8	5.42563	278	90.84	9.16	65
CE-Jul18-45	GCA_947440745	PRJEB35770	ERS14281925	d__Bacteria;p__Actinobacteriota;c__Actinobacteria;o__Nanopelagicales;f__Nanopelagicaceae;g__Planktophila;s__Planktophila dulcis	Constance	Epilimnion	Mesotrophic	21.22	47.997	5349.95	1.55211	257	96.71	3.29	11
CE-Jul18-47	GCA_947440725	PRJEB35770	ERS14281926	d__Bacteria;p__Planctomycetota;c__Phycisphaerae;o__Phycisphaerales;f__SM1A02;g__;s__	Constance	Epilimnion	Mesotrophic	21.22	61.848	5184.02	4.69367	262	90.63	9.37	83
CE-Jul18-48	GCA_947440635	PRJEB35770	ERS14281927	d__Bacteria;p__Bacteroidota;c__Bacteroidia;o__Flavobacteriales;f__UA16;g__UBA4660;s__	Constance	Epilimnion	Mesotrophic	21.22	48.455	4904.31	2.61758	239.5	92.2	7.8	44
CE-Jul18-5	GCA_947441725	PRJEB35770	ERS14281933	d__Bacteria;p__Bacteroidota;c__Bacteroidia;o__NS11-12g;f__UBA955;g__UBA955;s__UBA955 sp002293105	Constance	Epilimnion	Mesotrophic	21.22	45.929	6914.7	2.0464	262	93.9	6.1	32
CE-Jul18-51	GCA_947440625	PRJEB35770	ERS14281928	d__Bacteria;p__Proteobacteria;c__Gammaproteobacteria;o__Burkholderiales;f__Burkholderiaceae;g__Limnohabitans;s__	Constance	Epilimnion	Mesotrophic	21.22	53.649	5529.26	2.40696	224	93.14	6.86	24
CE-Jul18-52	GCA_947442065	PRJEB35770	ERS14281929	d__Bacteria;p__Verrucomicrobiota;c__Verrucomicrobiae;o__Methylacidiphilales;f__UBA3015;g__UBA3015;s__	Constance	Epilimnion	Mesotrophic	21.22	55.978	11186.8	1.7992	259	94.91	5.09	18
CE-Jul18-56	GCA_947442035	PRJEB35770	ERS14281930	d__Bacteria;p__Verrucomicrobiota;c__Verrucomicrobiae;o__Verrucomicrobiales;f__Akkermansiaceae;g__Haloferula;s__Haloferula sp002304315	Constance	Epilimnion	Mesotrophic	21.22	63.669	14334.8	6.25785	265	90.21	9.79	75.5
CE-Jul18-57	GCA_947440685	PRJEB35770	ERS14281931	d__Bacteria;p__Verrucomicrobiota;c__Verrucomicrobiae;o__Methylacidiphilales;f__UBA3015;g__UBA3015;s__	Constance	Epilimnion	Mesotrophic	21.22	54.434	6748.85	1.4256	257	95.82	4.18	16
CE-Jul18-59	GCA_947440735	PRJEB35770	ERS14281932	d__Bacteria;p__Actinobacteriota;c__Actinobacteria;o__Nanopelagicales;f__Nanopelagicaceae;g__Planktophila;s__	Constance	Epilimnion	Mesotrophic	21.22	48.213	5853.05	1.22332	267	96.87	3.13	10
CE-Jul18-6	GCA_947441705	PRJEB35770	ERS14281936	d__Bacteria;p__Verrucomicrobiota;c__Verrucomicrobiae;o__Verrucomicrobiales;f__Akkermansiaceae;g__UBA1315;s__	Constance	Epilimnion	Mesotrophic	21.22	57.701	6193.2	3.82701	256	92.27	7.73	53
CE-Jul18-62	GCA_947442125	PRJEB35770	ERS14281934	d__Bacteria;p__Chloroflexota_A;c__Ellin6529;o__CSP1-4;f__UBA10416;g__UBA10416;s__	Constance	Epilimnion	Mesotrophic	21.22	62.918	5477.67	1.60213	266	95.43	4.57	17
CE-Jul18-66	GCA_947441745	PRJEB35770	ERS14281935	d__Bacteria;p__Proteobacteria;c__Gammaproteobacteria;o__Burkholderiales;f__UBA11063;g__UBA11063;s__	Constance	Epilimnion	Mesotrophic	21.22	33.508	10217.6	1.48999	283	94.52	5.48	21
CE-Jul18-72	GCA_947441735	PRJEB35770	ERS14281938	d__Bacteria;p__Bacteroidota;c__Bacteroidia;o__Cytophagales;f__Cyclobacteriaceae;g__Algoriphagus;s__	Constance	Epilimnion	Mesotrophic	21.22	45.103	7700.22	3.08946	264	91.2	8.8	62
CE-Jul18-75	GCA_947441895	PRJEB35770	ERS14281939	d__Bacteria;p__Proteobacteria;c__Alphaproteobacteria;o__UBA998;f__UBA3002;g__QFOX01;s__	Constance	Epilimnion	Mesotrophic	21.22	53.129	7907.72	1.79521	244	90.71	9.29	60
CE-Jul18-8	GCA_947441055	PRJEB35770	ERS14281944	d__Bacteria;p__Bacteroidota;c__Bacteroidia;o__Cytophagales;f__Catalimonadaceae;g__;s__	Constance	Epilimnion	Mesotrophic	21.22	43.634	11841	3.37618	268	91.72	8.28	49
CE-Jul18-80	GCA_947441715	PRJEB35770	ERS14281940	d__Bacteria;p__Proteobacteria;c__Alphaproteobacteria;o__Caulobacterales;f__Caulobacteraceae;g__Brevundimonas;s__	Constance	Epilimnion	Mesotrophic	21.22	66.72	5067.35	3.05659	227	92.14	7.86	47
CE-Jul18-88	GCA_947441685	PRJEB35770	ERS14281942	d__Bacteria;p__Verrucomicrobiota;c__Verrucomicrobiae;o__Pedosphaerales;f__UBA9464;g__UBA6176;s__	Constance	Epilimnion	Mesotrophic	21.22	60.172	4669.5	3.16702	238	89.83	10.17	73
CE-Jul18-89	GCA_947440895	PRJEB35770	ERS14281943	d__Bacteria;p__Planctomycetota;c__Planctomycetes;o__Pirellulales;f__UBA1268;g__BAIKAL-G1-2R;s__	Constance	Epilimnion	Mesotrophic	21.22	65.389	6016.18	3.28478	290	91.71	8.29	68
CE-Jul18-90	GCA_947441065	PRJEB35770	ERS14281945	d__Bacteria;p__Proteobacteria;c__Alphaproteobacteria;o__Caulobacterales;f__Caulobacteraceae;g__BOG-938;s__	Constance	Epilimnion	Mesotrophic	21.22	60.447	35167.1	2.98394	286	90.82	9.18	58.5
CE-Jul18-98	GCA_947440995	PRJEB35770	ERS14281946	d__Bacteria;p__Bacteroidota;c__Bacteroidia;o__Flavobacteriales;f__UA16;g__;s__	Constance	Epilimnion	Mesotrophic	21.22	41.928	12166.7	2.36048	284.5	95.32	4.68	20
CE-Oct18-1	GCA_947440655	PRJEB35770	ERS14281980	d__Bacteria;p__Proteobacteria;c__Alphaproteobacteria;o__Sphingomonadales;f__Sphingomonadaceae;g__Sandarakinorhabdus;s__Sandarakinorhabdus limnophila	Constance	Epilimnion	Mesotrophic	16.4019	64.936	5454.34	2.62832	246	93.89	6.11	32
CE-Oct18-101	GCA_947441205	PRJEB35770	ERS14281947	d__Bacteria;p__Bacteroidota;c__Bacteroidia;o__Chitinophagales;f__Chitinophagaceae;g__UBA8137;s__	Constance	Epilimnion	Mesotrophic	16.4019	34.042	6970.39	2.76203	275	94.3	5.7	44
CE-Oct18-109	GCA_947441225	PRJEB35770	ERS14281948	d__Bacteria;p__Bacteroidota;c__Bacteroidia;o__Chitinophagales;f__Chitinophagaceae;g__Ferruginibacter;s__	Constance	Epilimnion	Mesotrophic	16.4019	34.681	6537.82	3.21892	270	90.71	9.29	81
CE-Oct18-112	GCA_947441155	PRJEB35770	ERS14281949	d__Bacteria;p__Proteobacteria;c__Gammaproteobacteria;o__Steroidobacterales;f__Steroidobacteraceae;g__UBA964;s__	Constance	Epilimnion	Mesotrophic	16.4019	66.458	7294.41	2.23149	267	95.82	4.18	19
CE-Oct18-114	GCA_947442735	PRJEB35770	ERS14281951	d__Bacteria;p__Actinobacteriota;c__Actinobacteria;o__Nanopelagicales;f__Nanopelagicaceae;g__Nanopelagicus;s__Nanopelagicus sp000294575	Constance	Epilimnion	Mesotrophic	16.4019	41.38	7302.59	1.60962	265	95.92	4.08	9
CE-Oct18-122	GCA_947442745	PRJEB35770	ERS14281953	d__Bacteria;p__Bacteroidota;c__Bacteroidia;o__Flavobacteriales;f__Crocinitomicaceae;g__;s__	Constance	Epilimnion	Mesotrophic	16.4019	37.882	6613.31	2.76217	261	94.7	5.3	30
CE-Oct18-124	GCA_947442505	PRJEB35770	ERS14281954	d__Bacteria;p__Bacteroidota;c__Bacteroidia;o__Flavobacteriales;f__UA16;g__;s__	Constance	Epilimnion	Mesotrophic	16.4019	42.031	24881.6	2.65166	299	95.21	4.79	20
CE-Oct18-126	GCA_947442725	PRJEB35770	ERS14281956	d__Bacteria;p__Actinobacteriota;c__Actinobacteria;o__Nanopelagicales;f__Nanopelagicaceae;g__Nanopelagicus;s__	Constance	Epilimnion	Mesotrophic	16.4019	41.937	6259.59	1.473	255	95.94	4.06	10
CE-Oct18-131	GCA_947441915	PRJEB35770	ERS14281958	d__Bacteria;p__Planctomycetota;c__Phycisphaerae;o__Phycisphaerales;f__SM1A02;g__;s__	Constance	Epilimnion	Mesotrophic	16.4019	67.948	6003.75	1.8367	278.5	94.84	5.16	32
CE-Oct18-132	GCA_947441775	PRJEB35770	ERS14281959	d__Bacteria;p__Proteobacteria;c__Gammaproteobacteria;o__Burkholderiales;f__Burkholderiaceae;g__Limnohabitans;s__	Constance	Epilimnion	Mesotrophic	16.4019	53.915	7319.6	2.34513	239	93.94	6.06	23
CE-Oct18-138	GCA_947442635	PRJEB35770	ERS14281960	d__Bacteria;p__Actinobacteriota;c__Acidimicrobiia;o__Microtrichales;f__Ilumatobacteraceae;g__;s__	Constance	Epilimnion	Mesotrophic	16.4019	51.717	7261.85	2.00623	253	95.61	4.39	13
CE-Oct18-144	GCA_947441045	PRJEB35770	ERS14281961	d__Bacteria;p__Actinobacteriota;c__Actinobacteria;o__Nanopelagicales;f__Nanopelagicaceae;g__Planktophila;s__	Constance	Epilimnion	Mesotrophic	16.4019	47.332	7983	1.68847	262.5	96.4	3.6	10
CE-Oct18-145	GCA_947440955	PRJEB35770	ERS14281962	d__Bacteria;p__Proteobacteria;c__Alphaproteobacteria;o__Caulobacterales;f__Hyphomonadaceae;g__UBA7672;s__	Constance	Epilimnion	Mesotrophic	16.4019	64.633	6409.24	3.62622	235	91.16	8.84	65.5
CE-Oct18-151	GCA_947440905	PRJEB35770	ERS14281963	d__Bacteria;p__Planctomycetota;c__Phycisphaerae;o__Phycisphaerales;f__SM1A02;g__;s__	Constance	Epilimnion	Mesotrophic	16.4019	67.035	4564.63	2.23529	264.5	94.3	5.7	26
CE-Oct18-152	GCA_947441115	PRJEB35770	ERS14281964	d__Bacteria;p__Bacteroidota;c__Bacteroidia;o__Chitinophagales;f__UBA8649;g__;s__	Constance	Epilimnion	Mesotrophic	16.4019	36.596	11742.4	2.10236	267	92.8	7.2	49
CE-Oct18-156	GCA_947441105	PRJEB35770	ERS14281966	d__Bacteria;p__Actinobacteriota;c__Actinobacteria;o__Actinomycetales;f__Microbacteriaceae;g__Aquiluna;s__	Constance	Epilimnion	Mesotrophic	16.4019	53.274	7334.01	1.4573	267.5	96.22	3.78	10
CE-Oct18-158	GCA_947440755	PRJEB35770	ERS14281967	d__Bacteria;p__Bacteroidota;c__Bacteroidia;o__Sphingobacteriales;f__;g__;s__	Constance	Epilimnion	Mesotrophic	16.4019	35.227	13447.7	1.97555	287	95.88	4.12	20
CE-Oct18-159	GCA_947440705	PRJEB35770	ERS14281968	d__Bacteria;p__Proteobacteria;c__Alphaproteobacteria;o__Rhodobacterales;f__Rhodobacteraceae;g__UBA1943;s__	Constance	Epilimnion	Mesotrophic	16.4019	59.869	4866.94	2.95653	254	92.82	7.18	46
CE-Oct18-165	GCA_947441145	PRJEB35770	ERS14281969	d__Bacteria;p__Bacteroidota;c__Bacteroidia;o__Cytophagales;f__Spirosomaceae;g__UBA6715;s__	Constance	Epilimnion	Mesotrophic	16.4019	37.958	11776	3.05081	300	94.14	5.86	28.5
CE-Oct18-167	GCA_947441265	PRJEB35770	ERS14281970	d__Bacteria;p__Verrucomicrobiota;c__Verrucomicrobiae;o__Opitutales;f__Opitutaceae;g__Lacunisphaera;s__	Constance	Epilimnion	Mesotrophic	16.4019	56.942	5342.43	2.94747	260	91.94	8.06	58
CE-Oct18-175	GCA_947442205	PRJEB35770	ERS14281971	d__Bacteria;p__Bacteroidota;c__Bacteroidia;o__Flavobacteriales;f__UA16;g__;s__	Constance	Epilimnion	Mesotrophic	16.4019	63.562	10976.6	2.3444	289	95.1	4.9	21
CE-Oct18-177	GCA_947442185	PRJEB35770	ERS14281972	d__Bacteria;p__Bacteroidota;c__Bacteroidia;o__UBA7662;f__UBA7662;g__;s__	Constance	Epilimnion	Mesotrophic	16.4019	53.787	5508.34	1.7839	253	94.24	5.76	28
CE-Oct18-179	GCA_947442625	PRJEB35770	ERS14281974	d__Bacteria;p__Bacteroidota;c__Bacteroidia;o__Chitinophagales;f__Chitinophagaceae;g__;s__	Constance	Epilimnion	Mesotrophic	16.4019	44.337	12329.6	2.93081	305	94.24	5.76	36
CE-Oct18-180	GCA_947442215	PRJEB35770	ERS14281975	d__Bacteria;p__Bacteroidota;c__Bacteroidia;o__Sphingobacteriales;f__Sphingobacteriaceae;g__Pedobacter_A;s__	Constance	Epilimnion	Mesotrophic	16.4019	37.832	7329.46	3.41211	271	90.74	9.26	69
CE-Oct18-181	GCA_947442225	PRJEB35770	ERS14281976	d__Bacteria;p__Proteobacteria;c__Gammaproteobacteria;o__Burkholderiales;f__Burkholderiaceae;g__Polynucleobacter;s__	Constance	Epilimnion	Mesotrophic	16.4019	42.467	10393.2	2.59208	274	92.77	7.23	36
CE-Oct18-184	GCA_947440915	PRJEB35770	ERS14281977	d__Bacteria;p__Acidobacteriota;c__Holophagae;o__Holophagales;f__Holophagaceae;g__UBA12189;s__	Constance	Epilimnion	Mesotrophic	16.4019	47.014	15372.3	1.2034	276	95.9	4.1	19
CE-Oct18-191	GCA_947441165	PRJEB35770	ERS14281978	d__Bacteria;p__Proteobacteria;c__Gammaproteobacteria;o__Pseudomonadales;f__Pseudohongiellaceae;g__UBA5078;s__	Constance	Epilimnion	Mesotrophic	16.4019	57.14	12606.3	3.70714	263	90.7	9.3	66
CE-Oct18-192	GCA_947440935	PRJEB35770	ERS14281979	d__Bacteria;p__Actinobacteriota;c__Acidimicrobiia;o__Microtrichales;f__Ilumatobacteraceae;g__BACL27;s__	Constance	Epilimnion	Mesotrophic	16.4019	51.732	6370.84	1.42881	255.5	95.86	4.14	17
CE-Oct18-2	GCA_947442425	PRJEB35770	ERS14281986	d__Bacteria;p__Proteobacteria;c__Gammaproteobacteria;o__Burkholderiales;f__Burkholderiaceae;g__Rhodoferax;s__	Constance	Epilimnion	Mesotrophic	16.4019	61.186	8723.57	3.56931	267	93.11	6.89	27
CE-Oct18-204	GCA_947441375	PRJEB35770	ERS14281981	d__Bacteria;p__Actinobacteriota;c__Acidimicrobiia;o__Microtrichales;f__Ilumatobacteraceae;g__UBA3006;s__	Constance	Epilimnion	Mesotrophic	16.4019	51.8	5182.43	1.2461	252	96.62	3.38	12
CE-Oct18-206	GCA_947441445	PRJEB35770	ERS14281982	d__Bacteria;p__Verrucomicrobiota;c__Verrucomicrobiae;o__Opitutales;f__Opitutaceae;g__Tous-C4FEB;s__Tous-C4FEB sp002304445	Constance	Epilimnion	Mesotrophic	16.4019	62.786	7080.96	3.66523	275	91.34	8.66	65
CE-Oct18-22	GCA_947442445	PRJEB35770	ERS14281984	d__Bacteria;p__Verrucomicrobiota;c__Verrucomicrobiae;o__Verrucomicrobiales;f__Verrucomicrobiaceae;g__Prosthecobacter;s__	Constance	Epilimnion	Mesotrophic	16.4019	56.547	8270.45	4.64454	250	91.09	8.91	53
CE-Oct18-25	GCA_947442465	PRJEB35770	ERS14281985	d__Bacteria;p__Actinobacteriota;c__Acidimicrobiia;o__Microtrichales;f__Ilumatobacteraceae;g__UBA3006;s__	Constance	Epilimnion	Mesotrophic	16.4019	51.533	4988.34	1.79738	260	97.7	2.3	7.5
CE-Oct18-40	GCA_947441885	PRJEB35770	ERS14281987	d__Bacteria;p__Proteobacteria;c__Alphaproteobacteria;o__Acetobacterales;f__Acetobacteraceae;g__Ga0074136;s__	Constance	Epilimnion	Mesotrophic	16.4019	61.417	4505.69	2.65276	246	94.18	5.82	28
CE-Oct18-49	GCA_947442415	PRJEB35770	ERS14281988	d__Bacteria;p__Proteobacteria;c__Gammaproteobacteria;o__Burkholderiales;f__Burkholderiaceae;g__;s__	Constance	Epilimnion	Mesotrophic	16.4019	48.574	5643.07	2.5055	252	93.19	6.81	45.5
CE-Oct18-60	GCA_947441465	PRJEB35770	ERS14281990	d__Bacteria;p__Verrucomicrobiota;c__Verrucomicrobiae;o__Pedosphaerales;f__UBA9464;g__UBA6176;s__	Constance	Epilimnion	Mesotrophic	16.4019	65.256	9540.65	3.59077	292	91.89	8.11	69
CE-Oct18-79	GCA_947443195	PRJEB35770	ERS14281992	d__Bacteria;p__Bacteroidota;c__Bacteroidia;o__Cytophagales;f__Cyclobacteriaceae;g__Algoriphagus;s__	Constance	Epilimnion	Mesotrophic	16.4019	45.074	6293.33	2.6213	256	91.95	8.05	60
CE-Oct18-8	GCA_947441585	PRJEB35770	ERS14281994	d__Bacteria;p__Chloroflexota_A;c__Ellin6529;o__CSP1-4;f__UBA10416;g__UBA10416;s__	Constance	Epilimnion	Mesotrophic	16.4019	63.139	6181.11	0.959766	274.5	95.57	4.43	11
CE-Oct18-89	GCA_947442145	PRJEB35770	ERS14281993	d__Bacteria;p__Proteobacteria;c__Gammaproteobacteria;o__Pseudomonadales;f__Pseudohongiellaceae;g__UBA5078;s__	Constance	Epilimnion	Mesotrophic	16.4019	59.272	53837.5	2.7836	284	91.63	8.37	46
CE-Oct18-9	GCA_947441965	PRJEB35770	ERS14281997	d__Bacteria;p__Bacteroidota;c__Bacteroidia;o__NS11-12g;f__UBA955;g__UBA955;s__	Constance	Epilimnion	Mesotrophic	16.4019	43.934	8621.34	2.00634	295	95.28	4.72	34
CE-Oct18-91	GCA_947442545	PRJEB35770	ERS14281995	d__Bacteria;p__Verrucomicrobiota;c__Verrucomicrobiae;o__Opitutales;f__UBA953;g__UBA953;s__UBA953 sp002293065	Constance	Epilimnion	Mesotrophic	16.4019	64.75	7705.33	2.21006	287	95.02	4.98	34.5
CE-Oct18-95	GCA_947442565	PRJEB35770	ERS14281996	d__Bacteria;p__Bacteroidota;c__Bacteroidia;o__Flavobacteriales;f__UA16;g__;s__	Constance	Epilimnion	Mesotrophic	16.4019	41.883	6382.53	2.68517	270.5	96.2	3.8	18
CH-Jul18-101	GCA_947442525	PRJEB35770	ERS14281999	d__Bacteria;p__Acidobacteriota;c__Vicinamibacteria;o__Vicinamibacterales;f__SCN-69-37;g__;s__	Constance	Hypolimnion	Mesotrophic	4.6403	64.306	42654.5	3.28548	286	94.22	5.78	23
CH-Jul18-102	GCA_947442595	PRJEB35770	ERS14282000	d__Bacteria;p__Proteobacteria;c__Alphaproteobacteria;o__UBA1301;f__UBA1301;g__;s__	Constance	Hypolimnion	Mesotrophic	4.6403	63.049	10761.1	3.15084	257	92.7	7.3	35.5
CH-Jul18-103	GCA_947442515	PRJEB35770	ERS14282001	d__Bacteria;p__Proteobacteria;c__Alphaproteobacteria;o__Reyranellales;f__Reyranellaceae;g__Reyranella;s__	Constance	Hypolimnion	Mesotrophic	4.6403	66.072	12177.2	5.14209	272	93.19	6.81	26
CH-Jul18-104	GCA_947440715	PRJEB35770	ERS14282002	d__Bacteria;p__Planctomycetota;c__UBA11346;o__UBA11346;f__UBA11346;g__BOG-1363;s__	Constance	Hypolimnion	Mesotrophic	4.6403	50.27	6723	3.90893	284.5	92.22	7.78	65
CH-Jul18-107	GCA_947443315	PRJEB35770	ERS14282004	d__Bacteria;p__Proteobacteria;c__Gammaproteobacteria;o__Burkholderiales;f__Nitrosomonadaceae;g__;s__	Constance	Hypolimnion	Mesotrophic	4.6403	50.018	38223.9	1.48735	261	90.65	9.35	59
CH-Jul18-108	GCA_947441125	PRJEB35770	ERS14282005	d__Bacteria;p__Proteobacteria;c__Gammaproteobacteria;o__Burkholderiales;f__Burkholderiaceae;g__SCGC-AAA027-K21;s__	Constance	Hypolimnion	Mesotrophic	4.6403	53.149	13822.6	3.40846	294	93.39	6.61	41
CH-Jul18-110	GCA_947442665	PRJEB35770	ERS14282006	d__Bacteria;p__Chloroflexota;c__UBA2235;o__UBA12225;f__UBA12225;g__UBA12225;s__	Constance	Hypolimnion	Mesotrophic	4.6403	62.178	11566.7	3.59317	286	89.76	10.24	88
CH-Jul18-111	GCA_947442695	PRJEB35770	ERS14282007	d__Bacteria;p__Bacteroidota;c__Bacteroidia;o__Sphingobacteriales;f__Sphingobacteriaceae;g__Pedobacter_A;s__	Constance	Hypolimnion	Mesotrophic	4.6403	36.986	5163.47	3.08775	280	93.19	6.81	66
CH-Jul18-113	GCA_947441435	PRJEB35770	ERS14282009	d__Bacteria;p__Planctomycetota;c__Phycisphaerae;o__Phycisphaerales;f__SM1A02;g__;s__	Constance	Hypolimnion	Mesotrophic	4.6403	65.009	10711.4	2.47932	296	95.3	4.7	22
CH-Jul18-114	GCA_947441565	PRJEB35770	ERS14282010	d__Bacteria;p__Actinobacteriota;c__Actinobacteria;o__Mycobacteriales;f__Mycobacteriaceae;g__Mycolicibacterium;s__	Constance	Hypolimnion	Mesotrophic	4.6403	66.216	7779.65	2.98207	260	93.99	6.01	28
CH-Jul18-116	GCA_947441535	PRJEB35770	ERS14282011	d__Bacteria;p__Proteobacteria;c__Gammaproteobacteria;o__GCA-2729495;f__GCA-2729495;g__;s__	Constance	Hypolimnion	Mesotrophic	4.6403	64.96	31384.8	2.88953	273	93.78	6.22	31
CH-Jul18-118	GCA_947441415	PRJEB35770	ERS14282012	d__Bacteria;p__Bacteroidota;c__Bacteroidia;o__Chitinophagales;f__Chitinophagaceae;g__UBA8137;s__	Constance	Hypolimnion	Mesotrophic	4.6403	35.879	9100.25	2.33727	294	93.92	6.08	52
CH-Jul18-119	GCA_947440675	PRJEB35770	ERS14282013	d__Bacteria;p__Chloroflexota;c__Dehalococcoidia;o__UBA2979;f__UBA2979;g__;s__	Constance	Hypolimnion	Mesotrophic	4.6403	69.045	5560.29	2.89841	233	90.17	9.83	64
CH-Jul18-12	GCA_947444595	PRJEB35770	ERS14282024	d__Bacteria;p__Planctomycetota;c__Planctomycetes;o__Gemmatales;f__Gemmataceae;g__UBA969;s__	Constance	Hypolimnion	Mesotrophic	4.6403	43.915	6253.15	4.16978	284	92.85	7.15	50
CH-Jul18-120	GCA_947440775	PRJEB35770	ERS14282014	d__Bacteria;p__Actinobacteriota;c__Actinobacteria;o__Nanopelagicales;f__Nanopelagicaceae;g__Planktophila;s__	Constance	Hypolimnion	Mesotrophic	4.6403	47.147	5548.27	1.24668	251	96.13	3.87	15
CH-Jul18-121	GCA_947442255	PRJEB35770	ERS14282015	d__Bacteria;p__Verrucomicrobiota;c__Verrucomicrobiae;o__Opitutales;f__Opitutaceae;g__Opitutus;s__	Constance	Hypolimnion	Mesotrophic	4.6403	64.348	39059.2	3.76419	293	88.75	11.25	92
CH-Jul18-122	GCA_947467095	PRJEB35770	ERS14282016	d__Bacteria;p__Proteobacteria;c__Alphaproteobacteria;o__Rhizobiales;f__Beijerinckiaceae;g__28-YEA-48;s__	Constance	Hypolimnion	Mesotrophic	4.6403	61.251	4896.74	3.94189	259	92	8	65.5
CH-Jul18-123	GCA_947467205	PRJEB35770	ERS14282017	d__Bacteria;p__Actinobacteriota;c__Acidimicrobiia;o__IMCC26256;f__PALSA-555;g__;s__	Constance	Hypolimnion	Mesotrophic	4.6403	52.934	6903.82	1.82195	272	96.36	3.64	21
CH-Jul18-124	GCA_947466995	PRJEB35770	ERS14282018	d__Bacteria;p__Proteobacteria;c__Gammaproteobacteria;o__Pseudomonadales;f__Pseudohongiellaceae;g__UBA9145;s__	Constance	Hypolimnion	Mesotrophic	4.6403	52.859	6218.08	3.33261	233	90.03	9.97	67
CH-Jul18-125	GCA_947466805	PRJEB35770	ERS14282019	d__Bacteria;p__Proteobacteria;c__Alphaproteobacteria;o__Acetobacterales;f__Acetobacteraceae;g__UBA6159;s__	Constance	Hypolimnion	Mesotrophic	4.6403	65.009	8220.53	6.20446	272	87.73	12.27	98
CH-Jul18-126	GCA_947465645	PRJEB35770	ERS14282020	d__Bacteria;p__Acidobacteriota;c__Vicinamibacteria;o__Vicinamibacterales;f__UBA2999;g__;s__	Constance	Hypolimnion	Mesotrophic	4.6403	66.108	26646.2	7.42843	285	93.2	6.8	34
CH-Jul18-127	GCA_947445975	PRJEB35770	ERS14282021	d__Bacteria;p__Verrucomicrobiota;c__Verrucomicrobiae;o__Pedosphaerales;f__Palsa-1400;g__;s__	Constance	Hypolimnion	Mesotrophic	4.6403	63.016	11994.5	3.68431	275	90.12	9.88	73
CH-Jul18-128	GCA_947444625	PRJEB35770	ERS14282022	d__Bacteria;p__Actinobacteriota;c__Actinobacteria;o__Nanopelagicales;f__Nanopelagicaceae;g__Nanopelagicus;s__Nanopelagicus hibericus	Constance	Hypolimnion	Mesotrophic	4.6403	42.021	5218.27	1.81865	260	95.92	4.08	10
CH-Jul18-131	GCA_947446485	PRJEB35770	ERS14282025	d__Bacteria;p__Acidobacteriota;c__Vicinamibacteria;o__Vicinamibacterales;f__UBA2999;g__Gp6-AA40;s__	Constance	Hypolimnion	Mesotrophic	4.6403	67.371	6866.89	3.60953	265	94.77	5.23	26
CH-Jul18-132	GCA_947445935	PRJEB35770	ERS14282026	d__Bacteria;p__Acidobacteriota;c__Vicinamibacteria;o__Vicinamibacterales;f__UBA2999;g__2-12-FULL-68-19;s__	Constance	Hypolimnion	Mesotrophic	4.6403	65.929	67886.2	3.76308	299	95.4	4.6	15
CH-Jul18-133	GCA_947445285	PRJEB35770	ERS14282027	d__Bacteria;p__Proteobacteria;c__Alphaproteobacteria;o__UBA828;f__;g__;s__	Constance	Hypolimnion	Mesotrophic	4.6403	62.055	5225.81	2.94197	248	93.03	6.97	36
CH-Jul18-135	GCA_947445345	PRJEB35770	ERS14282028	d__Bacteria;p__Proteobacteria;c__Gammaproteobacteria;o__Ga0077536;f__Ga0077536;g__Ga0077536;s__	Constance	Hypolimnion	Mesotrophic	4.6403	60.842	5167.8	3.21508	254	92.27	7.73	43
CH-Jul18-139	GCA_947445335	PRJEB35770	ERS14282030	d__Bacteria;p__Planctomycetota;c__Planctomycetes;o__Planctomycetales;f__Planctomycetaceae;g__Fuerstia;s__	Constance	Hypolimnion	Mesotrophic	4.6403	55.236	4768.23	6.6943	248	88.9	11.1	104
CH-Jul18-14	GCA_947445145	PRJEB35770	ERS14282034	d__Bacteria;p__Planctomycetota;c__Phycisphaerae;o__Phycisphaerales;f__SM1A02;g__;s__	Constance	Hypolimnion	Mesotrophic	4.6403	62.933	6159.97	3.03741	278	92.39	7.61	53
CH-Jul18-142	GCA_947445195	PRJEB35770	ERS14282031	d__Bacteria;p__Actinobacteriota;c__Acidimicrobiia;o__Microtrichales;f__;g__;s__	Constance	Hypolimnion	Mesotrophic	4.6403	66.181	8055.33	2.67811	259	93.96	6.04	32
CH-Jul18-145	GCA_947445155	PRJEB35770	ERS14282032	d__Bacteria;p__Verrucomicrobiota;c__Verrucomicrobiae;o__Pedosphaerales;f__UBA1319;g__;s__	Constance	Hypolimnion	Mesotrophic	4.6403	51.899	6452.39	2.52788	269	93.01	6.99	39
CH-Jul18-148	GCA_947445185	PRJEB35770	ERS14282033	d__Bacteria;p__Actinobacteriota;c__Acidimicrobiia;o__Microtrichales;f__UBA8139;g__;s__	Constance	Hypolimnion	Mesotrophic	4.6403	66.312	11231	3.86014	268	94.47	5.53	25
CH-Jul18-15	GCA_947444455	PRJEB35770	ERS14282041	d__Bacteria;p__Proteobacteria;c__Alphaproteobacteria;o__Rhodospirillales_C;f__Rhodospirillaceae_A;g__;s__	Constance	Hypolimnion	Mesotrophic	4.6403	61.816	6113.86	4.8168	264	93.02	6.98	42
CH-Jul18-150	GCA_947444505	PRJEB35770	ERS14282035	d__Bacteria;p__Planctomycetota;c__Phycisphaerae;o__Phycisphaerales;f__SM1A02;g__;s__	Constance	Hypolimnion	Mesotrophic	4.6403	58.429	4760.23	2.39611	248	93.07	6.93	39
CH-Jul18-151	GCA_947444475	PRJEB35770	ERS14282036	d__Bacteria;p__Planctomycetota;c__Planctomycetes;o__Pirellulales;f__UBA1268;g__BAIKAL-G1-2R;s__	Constance	Hypolimnion	Mesotrophic	4.6403	66.662	6513.33	3.25072	263	89.77	10.23	70
CH-Jul18-152	GCA_947444465	PRJEB35770	ERS14282037	d__Bacteria;p__Acidobacteriota;c__Acidobacteriae;o__Bryobacterales;f__Bryobacteraceae;g__BOG-234;s__	Constance	Hypolimnion	Mesotrophic	4.6403	59.492	5820.16	6.23845	238	92.94	7.06	30
CH-Jul18-153	GCA_947445515	PRJEB35770	ERS14282038	d__Bacteria;p__Proteobacteria;c__Gammaproteobacteria;o__Burkholderiales;f__SG8-39;g__2-02-FULL-62-17;s__	Constance	Hypolimnion	Mesotrophic	4.6403	57.962	5250.94	6.40782	255	90.66	9.34	72
CH-Jul18-158	GCA_947445295	PRJEB35770	ERS14282039	d__Bacteria;p__Planctomycetota;c__Phycisphaerae;o__Phycisphaerales;f__SM1A02;g__;s__	Constance	Hypolimnion	Mesotrophic	4.6403	63.133	116074	3.34563	330	92.83	7.17	47
CH-Jul18-159	GCA_947445535	PRJEB35770	ERS14282040	d__Bacteria;p__Proteobacteria;c__Alphaproteobacteria;o__UBA1301;f__UBA1301;g__UBA6038;s__	Constance	Hypolimnion	Mesotrophic	4.6403	62.24	81624.7	2.55237	256	90.04	9.96	51
CH-Jul18-163	GCA_947445525	PRJEB35770	ERS14282043	d__Bacteria;p__Actinobacteriota;c__Thermoleophilia;o__20CM-4-69-9;f__20CM-4-69-9;g__;s__	Constance	Hypolimnion	Mesotrophic	4.6403	71.555	14214	2.5721	254	93.2	6.8	27
CH-Jul18-164	GCA_947445125	PRJEB35770	ERS14282044	d__Bacteria;p__Verrucomicrobiota;c__Verrucomicrobiae;o__Pedosphaerales;f__UBA9464;g__UBA6176;s__	Constance	Hypolimnion	Mesotrophic	4.6403	52.51	11423.4	3.6579	290	90.4	9.6	74
CH-Jul18-167	GCA_947506185	PRJEB35770	ERS14282045	d__Bacteria;p__Proteobacteria;c__Gammaproteobacteria;o__UBA4486;f__UBA4486;g__;s__	Constance	Hypolimnion	Mesotrophic	4.6403	52.57	8846.74	2.2107	249	91.29	8.71	47
CH-Jul18-170	GCA_947445305	PRJEB35770	ERS14282046	d__Bacteria;p__Proteobacteria;c__Gammaproteobacteria;o__Burkholderiales;f__Burkholderiaceae;g__Limnohabitans;s__	Constance	Hypolimnion	Mesotrophic	4.6403	55.471	6679.51	2.39614	247	93.04	6.96	24
CH-Jul18-172	GCA_947445135	PRJEB35770	ERS14282047	d__Bacteria;p__Bacteroidota;c__UBA10030;o__UBA10030;f__UBA8401;g__;s__	Constance	Hypolimnion	Mesotrophic	4.6403	30.842	21280.9	1.83263	299	97.03	2.97	8
CH-Jul18-174	GCA_947445275	PRJEB35770	ERS14282048	d__Bacteria;p__Planctomycetota;c__Phycisphaerae;o__Phycisphaerales;f__SM1A02;g__;s__	Constance	Hypolimnion	Mesotrophic	4.6403	59.553	19427.9	2.36999	312	96.06	3.94	20
CH-Jul18-176	GCA_947445445	PRJEB35770	ERS14282049	d__Bacteria;p__Proteobacteria;c__Alphaproteobacteria;o__Rhodospirillales_C;f__Rhodospirillaceae_A;g__;s__	Constance	Hypolimnion	Mesotrophic	4.6403	62.373	17120.3	4.80684	272	90.39	9.61	60
CH-Jul18-18	GCA_947445465	PRJEB35770	ERS14282057	d__Bacteria;p__Acidobacteriota;c__Acidobacteriae;o__Bryobacterales;f__Bryobacteraceae;g__Palsa-187;s__	Constance	Hypolimnion	Mesotrophic	4.6403	60.44	7767.89	4.05335	256	93.31	6.69	26
CH-Jul18-181	GCA_947444575	PRJEB35770	ERS14282052	d__Bacteria;p__Planctomycetota;c__Planctomycetes;o__Planctomycetales;f__Planctomycetaceae;g__Fuerstia;s__	Constance	Hypolimnion	Mesotrophic	4.6403	53.77	12262.7	5.94407	301	88.15	11.85	112
CH-Jul18-182	GCA_947444535	PRJEB35770	ERS14282053	d__Bacteria;p__Planctomycetota;c__Phycisphaerae;o__Phycisphaerales;f__SM1A02;g__;s__	Constance	Hypolimnion	Mesotrophic	4.6403	50.489	23791.8	2.51375	318	94.75	5.25	28
CH-Jul18-183	GCA_947444545	PRJEB35770	ERS14282054	d__Bacteria;p__Bacteroidota;c__Bacteroidia;o__NS11-12g;f__UBA955;g__UBA955;s__UBA955 sp002737625	Constance	Hypolimnion	Mesotrophic	4.6403	42.483	7080.7	2.0125	276	94.99	5.01	30
CH-Jul18-186	GCA_947446135	PRJEB35770	ERS14282055	d__Bacteria;p__Verrucomicrobiota;c__Verrucomicrobiae;o__Chthoniobacterales;f__Chthoniobacteraceae;g__;s__	Constance	Hypolimnion	Mesotrophic	4.6403	63.269	5397.08	3.82428	222	89.6	10.4	77
CH-Jul18-188	GCA_947445655	PRJEB35770	ERS14282056	d__Bacteria;p__Acidobacteriota;c__Holophagae;o__Holophagales;f__Holophagaceae;g__UBA12189;s__	Constance	Hypolimnion	Mesotrophic	4.6403	46.339	12408.3	1.08073	265	95.29	4.71	18
CH-Jul18-195	GCA_947444635	PRJEB35770	ERS14282058	d__Bacteria;p__Proteobacteria;c__Gammaproteobacteria;o__Legionellales;f__Legionellaceae;g__;s__	Constance	Hypolimnion	Mesotrophic	4.6403	42.072	5169.31	2.29424	244.5	92.95	7.05	53
CH-Jul18-197	GCA_947444655	PRJEB35770	ERS14282060	d__Bacteria;p__Bacteroidota;c__Bacteroidia;o__Chitinophagales;f__Chitinophagaceae;g__;s__	Constance	Hypolimnion	Mesotrophic	4.6403	34.743	36535.8	1.85902	283	93.41	6.59	45
CH-Jul18-198	GCA_947444525	PRJEB35770	ERS14282061	d__Bacteria;p__Proteobacteria;c__Alphaproteobacteria;o__UBA2966;f__;g__;s__	Constance	Hypolimnion	Mesotrophic	4.6403	67.911	24522.5	2.41361	248	90.97	9.03	40
CH-Jul18-20	GCA_947445225	PRJEB35770	ERS14282071	d__Bacteria;p__Proteobacteria;c__Alphaproteobacteria;o__Elsterales;f__URHD0088;g__;s__	Constance	Hypolimnion	Mesotrophic	4.6403	63.982	16535.6	2.62469	260	92.9	7.1	35
CH-Jul18-200	GCA_947446145	PRJEB35770	ERS14282062	d__Bacteria;p__Proteobacteria;c__Gammaproteobacteria;o__Pseudomonadales;f__UBA5518;g__UBA5518;s__	Constance	Hypolimnion	Mesotrophic	4.6403	64.792	10841.5	4.34495	283	93.26	6.74	33
CH-Jul18-201	GCA_947444675	PRJEB35770	ERS14282063	d__Bacteria;p__Proteobacteria;c__Gammaproteobacteria;o__Pseudomonadales;f__Pseudohongiellaceae;g__;s__	Constance	Hypolimnion	Mesotrophic	4.6403	46.665	14740.9	2.52908	279	90.64	9.36	68
CH-Jul18-202	GCA_947445685	PRJEB35770	ERS14282064	d__Bacteria;p__Acidobacteriota;c__Vicinamibacteria;o__Vicinamibacterales;f__UBA2999;g__12-FULL-67-14b;s__12-FULL-67-14b sp002737365	Constance	Hypolimnion	Mesotrophic	4.6403	65.195	6670.99	3.06925	266	94.16	5.84	21
CH-Jul18-203	GCA_947444685	PRJEB35770	ERS14282065	d__Bacteria;p__Bacteroidota;c__Bacteroidia;o__NS11-12g;f__UKL13-3;g__;s__	Constance	Hypolimnion	Mesotrophic	4.6403	33.698	28303.3	2.12136	286.5	93.26	6.74	41
CH-Jul18-205	GCA_947445215	PRJEB35770	ERS14282067	d__Bacteria;p__Proteobacteria;c__Alphaproteobacteria;o__UBA1301;f__UBA1301;g__UBA6038;s__	Constance	Hypolimnion	Mesotrophic	4.6403	63.637	11547.4	2.1778	236	90.5	9.5	52
CH-Jul18-206	GCA_947445695	PRJEB35770	ERS14282068	d__Bacteria;p__Proteobacteria;c__Gammaproteobacteria;o__Burkholderiales;f__SG8-41;g__PALSA-1004;s__	Constance	Hypolimnion	Mesotrophic	4.6403	61.43	6031.72	4.15954	262	92	8	47
CH-Jul18-207	GCA_947445245	PRJEB35770	ERS14282069	d__Bacteria;p__Bacteroidota;c__Bacteroidia;o__AKYH767;f__UBA4408;g__;s__	Constance	Hypolimnion	Mesotrophic	4.6403	35.148	18648.5	2.466	295	93.16	6.84	45
CH-Jul18-209	GCA_947446155	PRJEB35770	ERS14282070	d__Bacteria;p__Chloroflexota;c__Dehalococcoidia;o__UBA2979;f__UBA2979;g__;s__	Constance	Hypolimnion	Mesotrophic	4.6403	68.192	11920.9	2.46219	250	91.38	8.62	47
CH-Jul18-210	GCA_947445665	PRJEB35770	ERS14282072	d__Bacteria;p__Proteobacteria;c__Alphaproteobacteria;o__Reyranellales;f__Reyranellaceae;g__Reyranella;s__	Constance	Hypolimnion	Mesotrophic	4.6403	66.155	5712.71	5.48925	263	94.36	5.64	24
CH-Jul18-211	GCA_943354485.1	PRJEB35770	ERS4409420	d__Bacteria;p__Patescibacteria;c__Paceibacteria;o__UBA9983_A;f__UBA11359;g__;s__	Constance	Hypolimnion	Mesotrophic	4.6403	41.021	13860.4	0.928276	205.5	86.2	13.8	72
CH-Jul18-212	GCA_943354415.1	PRJEB35770	ERS4409420	d__Bacteria;p__Patescibacteria;c__Paceibacteria;o__UBA9983_A;f__;g__;s__	Constance	Hypolimnion	Mesotrophic	4.6403	39.186	8221.09	0.764753	240	92.32	7.68	35
CH-Jul18-213	GCA_947445235	PRJEB35770	ERS14282073	d__Bacteria;p__Chloroflexota_A;c__Ellin6529;o__CSP1-4;f__UBA10416;g__UBA10416;s__	Constance	Hypolimnion	Mesotrophic	4.6403	63.048	5610.4	0.993189	273	95.35	4.65	12
CH-Jul18-214	GCA_947445475	PRJEB35770	ERS14282074	d__Bacteria;p__Planctomycetota;c__Planctomycetes;o__Gemmatales;f__Gemmataceae;g__;s__	Constance	Hypolimnion	Mesotrophic	4.6403	52.476	6064.23	3.38896	276	90.39	9.61	68
CH-Jul18-215	GCA_947445415	PRJEB35770	ERS14282075	d__Bacteria;p__Verrucomicrobiota;c__Verrucomicrobiae;o__Pedosphaerales;f__UBA1100;g__;s__	Constance	Hypolimnion	Mesotrophic	4.6403	62.119	6824.06	2.63606	288	94.33	5.67	31
CH-Jul18-217	GCA_947445405	PRJEB35770	ERS14282077	d__Bacteria;p__Proteobacteria;c__Alphaproteobacteria;o__Pelagibacterales;f__Pelagibacteraceae;g__Pelagibacter;s__	Constance	Hypolimnion	Mesotrophic	4.6403	27.414	10669	1.74292	264	96.15	3.85	7
CH-Jul18-218	GCA_947445755	PRJEB35770	ERS14282078	d__Bacteria;p__Actinobacteriota;c__Thermoleophilia;o__20CM-4-69-9;f__;g__;s__	Constance	Hypolimnion	Mesotrophic	4.6403	64.276	5063.18	1.54061	250	95.11	4.89	21
CH-Jul18-25	GCA_947445495	PRJEB35770	ERS14282082	d__Bacteria;p__Proteobacteria;c__Gammaproteobacteria;o__Burkholderiales;f__Burkholderiaceae;g__SCGC-AAA027-K21;s__	Constance	Hypolimnion	Mesotrophic	4.6403	53.883	5651.92	2.30063	269	94.77	5.23	25
CH-Jul18-27	GCA_947445395	PRJEB35770	ERS14282083	d__Bacteria;p__Proteobacteria;c__Gammaproteobacteria;o__Burkholderiales;f__SG8-41;g__PALSA-1004;s__	Constance	Hypolimnion	Mesotrophic	4.6403	59.165	5543.6	4.5681	266	91.67	8.33	55
CH-Jul18-29	GCA_947445765	PRJEB35770	ERS14282084	d__Bacteria;p__Proteobacteria;c__Alphaproteobacteria;o__Rhodospirillales_A;f__2-12-FULL-67-15;g__;s__	Constance	Hypolimnion	Mesotrophic	4.6403	63.635	7758.03	3.3662	263	91.65	8.35	53
CH-Jul18-3	GCA_947444725	PRJEB35770	ERS14282091	d__Bacteria;p__Planctomycetota;c__Phycisphaerae;o__Phycisphaerales;f__SM1A02;g__;s__	Constance	Hypolimnion	Mesotrophic	4.6403	60.339	11723.9	3.26009	299	91.55	8.45	69
CH-Jul18-30	GCA_947445735	PRJEB35770	ERS14282086	d__Bacteria;p__Verrucomicrobiota;c__Verrucomicrobiae;o__Opitutales;f__UBA953;g__UBA953;s__	Constance	Hypolimnion	Mesotrophic	4.6403	63.613	17654.3	2.13754	300	93.88	6.12	42
CH-Jul18-31	GCA_943354495.1	PRJEB35770	ERS4409420	d__Bacteria;p__Patescibacteria;c__Saccharimonadia;o__Saccharimonadales;f__UBA10212;g__;s__	Constance	Hypolimnion	Mesotrophic	4.6403	43.531	6002.12	0.837505	201	91.9	8.1	39
CH-Jul18-32	GCA_947445425	PRJEB35770	ERS14282087	d__Bacteria;p__Bacteroidota;c__Bacteroidia;o__Bacteroidales;f__Paludibacteraceae;g__Paludibacter;s__	Constance	Hypolimnion	Mesotrophic	4.6403	36.667	6612.06	3.02456	275	91.05	8.95	89.5
CH-Jul18-37	GCA_947444695	PRJEB35770	ERS14282089	d__Bacteria;p__Verrucomicrobiota;c__Verrucomicrobiae;o__Opitutales;f__Opitutaceae;g__Lacunisphaera;s__	Constance	Hypolimnion	Mesotrophic	4.6403	56.952	6104.28	2.5281	270.5	91.86	8.14	62
CH-Jul18-38	GCA_947445595	PRJEB35770	ERS14282090	d__Bacteria;p__Planctomycetota;c__Planctomycetes;o__Pirellulales;f__UBA1268;g__BAIKAL-G1-2R;s__BAIKAL-G1-2R sp002737405	Constance	Hypolimnion	Mesotrophic	4.6403	57.49	6848.22	2.69548	286	91.23	8.77	67
CH-Jul18-40	GCA_947445645	PRJEB35770	ERS14282092	d__Bacteria;p__Proteobacteria;c__Gammaproteobacteria;o__Burkholderiales;f__Burkholderiaceae;g__;s__	Constance	Hypolimnion	Mesotrophic	4.6403	55.884	4835.87	1.83508	220	91.61	8.39	39
CH-Jul18-41	GCA_947444705	PRJEB35770	ERS14282093	d__Bacteria;p__Proteobacteria;c__Alphaproteobacteria;o__Pelagibacterales;f__Pelagibacteraceae;g__;s__	Constance	Hypolimnion	Mesotrophic	4.6403	28.683	7033.35	1.10999	252	96.47	3.53	4
CH-Jul18-43	GCA_947445575	PRJEB35770	ERS14282094	d__Bacteria;p__Proteobacteria;c__Alphaproteobacteria;o__Acetobacterales;f__Acetobacteraceae;g__UBA6159;s__	Constance	Hypolimnion	Mesotrophic	4.6403	65.077	6530.65	6.41162	263	88.35	11.65	84
CH-Jul18-45	GCA_947445605	PRJEB35770	ERS14282096	d__Bacteria;p__Actinobacteriota;c__Actinobacteria;o__Nanopelagicales;f__Nanopelagicaceae;g__Nanopelagicus;s__	Constance	Hypolimnion	Mesotrophic	4.6403	42.005	5501.09	1.01127	241.5	94.7	5.3	16
CH-Jul18-46	GCA_947444715	PRJEB35770	ERS14282097	d__Bacteria;p__Chloroflexota;c__Dehalococcoidia;o__UBA2979;f__;g__;s__	Constance	Hypolimnion	Mesotrophic	4.6403	67.508	54659.3	2.08973	259.5	89.55	10.45	65
CH-Jul18-47	GCA_947445705	PRJEB35770	ERS14282098	d__Bacteria;p__Bacteroidota;c__Bacteroidia;o__Flavobacteriales;f__BACL11;g__BACL11;s__	Constance	Hypolimnion	Mesotrophic	4.6403	32.533	6505.66	1.585	263	95.43	4.57	16
CH-Jul18-5	GCA_947445055	PRJEB35770	ERS14282103	d__Bacteria;p__Proteobacteria;c__Gammaproteobacteria;o__Burkholderiales;f__SG8-39;g__;s__	Constance	Hypolimnion	Mesotrophic	4.6403	61.226	5485.85	4.44306	260	91.71	8.29	59
CH-Jul18-52	GCA_947445075	PRJEB35770	ERS14282099	d__Bacteria;p__Actinobacteriota;c__Thermoleophilia;o__Ga0077560;f__Ga0077560;g__;s__	Constance	Hypolimnion	Mesotrophic	4.6403	66.868	5149.21	1.49926	221	93.47	6.53	25
CH-Jul18-57	GCA_947445745	PRJEB35770	ERS14282100	d__Bacteria;p__Planctomycetota;c__Planctomycetes;o__Pirellulales;f__UBA1268;g__BAIKAL-G1-2R;s__	Constance	Hypolimnion	Mesotrophic	4.6403	51.83	7267.1	3.34453	307.5	89.97	10.03	89
CH-Jul18-59	GCA_947445565	PRJEB35770	ERS14282102	d__Bacteria;p__Proteobacteria;c__Gammaproteobacteria;o__Burkholderiales;f__SG8-41;g__PALSA-1004;s__	Constance	Hypolimnion	Mesotrophic	4.6403	63.008	5052.46	4.52953	265	91.72	8.28	58
CH-Jul18-6	GCA_947445065	PRJEB35770	ERS14282109	d__Bacteria;p__Proteobacteria;c__Alphaproteobacteria;o__;f__;g__;s__	Constance	Hypolimnion	Mesotrophic	4.6403	66.313	4765.29	3.37843	254	93.83	6.17	29
CH-Jul18-60	GCA_947445625	PRJEB35770	ERS14282104	d__Bacteria;p__Proteobacteria;c__Alphaproteobacteria;o__Acetobacterales;f__Acetobacteraceae;g__70-18;s__	Constance	Hypolimnion	Mesotrophic	4.6403	67.103	28484.4	5.04066	287	90.84	9.16	59
CH-Jul18-63	GCA_947445005	PRJEB35770	ERS14282105	d__Bacteria;p__Chloroflexota;c__Dehalococcoidia;o__UBA2979;f__;g__;s__	Constance	Hypolimnion	Mesotrophic	4.6403	65.197	20676.5	2.02765	249	89.67	10.33	56
CH-Jul18-64	GCA_947445715	PRJEB35770	ERS14282106	d__Bacteria;p__Proteobacteria;c__Alphaproteobacteria;o__Rhodospirillales_A;f__2-12-FULL-67-15;g__;s__	Constance	Hypolimnion	Mesotrophic	4.6403	64.819	5268.7	4.16622	275	93.01	6.99	43
CH-Jul18-67	GCA_947445085	PRJEB35770	ERS14282107	d__Bacteria;p__Proteobacteria;c__Gammaproteobacteria;o__Burkholderiales;f__SG8-41;g__UBA5216;s__	Constance	Hypolimnion	Mesotrophic	4.6403	59.448	5223.35	5.09739	259	91.08	8.92	57
CH-Jul18-69	GCA_947445615	PRJEB35770	ERS14282108	d__Bacteria;p__Proteobacteria;c__Gammaproteobacteria;o__Burkholderiales;f__SG8-41;g__PALSA-1004;s__	Constance	Hypolimnion	Mesotrophic	4.6403	59.095	5027.31	6.11011	270	91.91	8.09	51
CH-Jul18-7	GCA_947445895	PRJEB35770	ERS14282118	d__Bacteria;p__Bacteroidota;c__Bacteroidia;o__Chitinophagales;f__Chitinophagaceae;g__Ferruginibacter;s__	Constance	Hypolimnion	Mesotrophic	4.6403	33.218	10515.1	2.01171	258	90.65	9.35	81
CH-Jul18-70	GCA_947445635	PRJEB35770	ERS14282110	d__Bacteria;p__Planctomycetota;c__Phycisphaerae;o__Phycisphaerales;f__SM1A02;g__;s__	Constance	Hypolimnion	Mesotrophic	4.6403	57.842	28853.9	2.55663	317	94.96	5.04	28
CH-Jul18-72	GCA_947445885	PRJEB35770	ERS14282112	d__Bacteria;p__Bacteroidota;c__Bacteroidia;o__Chitinophagales;f__Chitinophagaceae;g__Ferruginibacter;s__	Constance	Hypolimnion	Mesotrophic	4.6403	34.003	5968.1	2.2148	274	93.23	6.77	70.5
CH-Jul18-74	GCA_947445015	PRJEB35770	ERS14282113	d__Bacteria;p__Proteobacteria;c__Alphaproteobacteria;o__Rhodospirillales_C;f__Rhodospirillaceae_A;g__;s__	Constance	Hypolimnion	Mesotrophic	4.6403	62.217	12483	2.48117	273	91.47	8.53	56
CH-Jul18-77	GCA_947445255	PRJEB35770	ERS14282115	d__Bacteria;p__Actinobacteriota;c__Acidimicrobiia;o__Microtrichales;f__Ilumatobacteraceae;g__BACL27;s__	Constance	Hypolimnion	Mesotrophic	4.6403	51.656	7691.04	1.70257	272.5	95.97	4.03	16
CH-Jul18-78	GCA_947445785	PRJEB35770	ERS14282116	d__Bacteria;p__Planctomycetota;c__Phycisphaerae;o__Phycisphaerales;f__SM1A02;g__;s__	Constance	Hypolimnion	Mesotrophic	4.6403	58.495	5081.91	2.57808	254	92.76	7.24	49
CH-Jul18-79	GCA_947445165	PRJEB35770	ERS14282117	d__Bacteria;p__Proteobacteria;c__Gammaproteobacteria;o__Burkholderiales;f__SG8-39;g__;s__	Constance	Hypolimnion	Mesotrophic	4.6403	65.316	5424.68	3.50686	268	94.78	5.22	18
CH-Jul18-80	GCA_947446425	PRJEB35770	ERS14282119	d__Bacteria;p__Bacteroidota;c__Bacteroidia;o__NS11-12g;f__;g__;s__	Constance	Hypolimnion	Mesotrophic	4.6403	34.799	13146.4	2.7764	278	92.44	7.56	55
CH-Jul18-81	GCA_947445825	PRJEB35770	ERS14282120	d__Bacteria;p__Verrucomicrobiota;c__Verrucomicrobiae;o__Pedosphaerales;f__Palsa-1400;g__;s__	Constance	Hypolimnion	Mesotrophic	4.6403	60.943	11058.7	5.91667	277	90.1	9.9	74
CH-Jul18-85	GCA_947445845	PRJEB35770	ERS14282122	d__Bacteria;p__Actinobacteriota;c__Acidimicrobiia;o__Microtrichales;f__Ilumatobacteraceae;g__Casp-actino8;s__	Constance	Hypolimnion	Mesotrophic	4.6403	52.248	5050.08	1.7743	254	96.38	3.62	18
CH-Jul18-88	GCA_947446415	PRJEB35770	ERS14282123	d__Bacteria;p__Verrucomicrobiota;c__Verrucomicrobiae;o__Pedosphaerales;f__;g__;s__	Constance	Hypolimnion	Mesotrophic	4.6403	57.383	16193.8	6.26538	248	90.24	9.76	55
CH-Jul18-89	GCA_947446025	PRJEB35770	ERS14282124	d__Bacteria;p__Acidobacteriota;c__Acidobacteriae;o__Bryobacterales;f__Bryobacteraceae;g__Palsa-187;s__	Constance	Hypolimnion	Mesotrophic	4.6403	61.686	36927.8	4.46426	256	93.66	6.34	21
CH-Jul18-9	GCA_947446315	PRJEB35770	ERS14282129	d__Bacteria;p__Planctomycetota;c__Phycisphaerae;o__Phycisphaerales;f__SM1A02;g__;s__	Constance	Hypolimnion	Mesotrophic	4.6403	56.547	95192.6	2.27568	322	94.67	5.33	28
CH-Jul18-90	GCA_947444245	PRJEB35770	ERS14282125	d__Bacteria;p__Verrucomicrobiota;c__Verrucomicrobiae;o__Verrucomicrobiales;f__;g__;s__	Constance	Hypolimnion	Mesotrophic	4.6403	59.633	9578.13	4.15487	261	89.21	10.79	83
CH-Jul18-92	GCA_947445905	PRJEB35770	ERS14282126	d__Bacteria;p__Proteobacteria;c__Alphaproteobacteria;o__Rhodospirillales_C;f__Rhodospirillaceae_A;g__GCA-2737725;s__GCA-2737725 sp002737725	Constance	Hypolimnion	Mesotrophic	4.6403	55.659	12068	2.74017	254	91.08	8.92	46
CH-Jul18-93	GCA_943354445.1	PRJEB35770	ERS4409420	d__Bacteria;p__Patescibacteria;c__ABY1;o__SG8-24;f__UBA9934;g__UBA11707;s__	Constance	Hypolimnion	Mesotrophic	4.6403	45.544	12702.1	0.98006	252	92.66	7.34	40
CH-Jul18-97	GCA_947446435	PRJEB35770	ERS14282127	d__Bacteria;p__Proteobacteria;c__Gammaproteobacteria;o__Burkholderiales;f__SG8-39;g__RBG-16-66-20;s__	Constance	Hypolimnion	Mesotrophic	4.6403	66.921	10055.8	2.44001	256	95.11	4.89	13
CH-Jul18-99	GCA_943349215.1	PRJEB35770	ERS4409420	d__Bacteria;p__Patescibacteria;c__Paceibacteria;o__UBA9983_A;f__UBA2163;g__UBA10103;s__	Constance	Hypolimnion	Mesotrophic	4.6403	52.369	19404.7	1.14803	221	92.1	7.9	36
CH-Oct18-1	GCA_947443905	PRJEB35770	ERS14282170	d__Bacteria;p__Planctomycetota;c__Phycisphaerae;o__Phycisphaerales;f__SM1A02;g__;s__	Constance	Hypolimnion	Mesotrophic	4.6627	62.965	5709.67	2.67918	279	93.04	6.96	45
CH-Oct18-100	GCA_947445855	PRJEB35770	ERS14282134	d__Bacteria;p__Patescibacteria;c__Paceibacteria;o__UBA9983_A;f__;g__;s__	Constance	Hypolimnion	Mesotrophic	4.6627	43.176	8631.64	0.835039	196	90.07	9.93	67
CH-Oct18-101	GCA_947445795	PRJEB35770	ERS14282130	d__Bacteria;p__Proteobacteria;c__Gammaproteobacteria;o__Burkholderiales;f__Nitrosomonadaceae;g__;s__	Constance	Hypolimnion	Mesotrophic	4.6627	40.401	16653.7	1.3579	264	90.72	9.28	71
CH-Oct18-102	GCA_947446505	PRJEB35770	ERS14282131	d__Bacteria;p__Actinobacteriota;c__Actinobacteria;o__Nanopelagicales;f__Nanopelagicaceae;g__Planktophila;s__	Constance	Hypolimnion	Mesotrophic	4.6627	47.142	6331.57	1.29453	279	96.26	3.74	12.5
CH-Oct18-103	GCA_947445865	PRJEB35770	ERS14282132	d__Bacteria;p__Acidobacteriota;c__Acidobacteriae;o__Bryobacterales;f__Bryobacteraceae;g__Ga0077553;s__	Constance	Hypolimnion	Mesotrophic	4.6627	59.822	7532.39	6.63465	237	91.86	8.14	26
CH-Oct18-109	GCA_947444345	PRJEB35770	ERS14282133	d__Bacteria;p__Verrucomicrobiota;c__Verrucomicrobiae;o__Pedosphaerales;f__Palsa-1400;g__;s__	Constance	Hypolimnion	Mesotrophic	4.6627	60.956	10710	5.89141	278	90.5	9.5	71
CH-Oct18-11	GCA_947443595	PRJEB35770	ERS14282139	d__Bacteria;p__Planctomycetota;c__Phycisphaerae;o__Phycisphaerales;f__SM1A02;g__;s__	Constance	Hypolimnion	Mesotrophic	4.6627	50.435	25841.9	2.51029	319.5	94.86	5.14	28
CH-Oct18-113	GCA_947443585	PRJEB35770	ERS14282135	d__Bacteria;p__Verrucomicrobiota;c__Verrucomicrobiae;o__Opitutales;f__Opitutaceae;g__Lacunisphaera;s__	Constance	Hypolimnion	Mesotrophic	4.6627	57.152	6007.2	2.19324	266	91.65	8.35	60
CH-Oct18-116	GCA_947445925	PRJEB35770	ERS14282136	d__Bacteria;p__Bacteroidota;c__Bacteroidia;o__Sphingobacteriales;f__Sphingobacteriaceae;g__Pedobacter_A;s__	Constance	Hypolimnion	Mesotrophic	4.6627	37.151	6178.41	2.79951	279	92.92	7.08	65
CH-Oct18-117	GCA_947443805	PRJEB35770	ERS14282137	d__Bacteria;p__Verrucomicrobiota;c__Verrucomicrobiae;o__Opitutales;f__Opitutaceae;g__Tous-C4FEB;s__	Constance	Hypolimnion	Mesotrophic	4.6627	63.05	4514.04	3.53894	258	91.98	8.02	67
CH-Oct18-118	GCA_943354425.1	PRJEB35770	ERS4409421	d__Bacteria;p__Patescibacteria;c__Paceibacteria;o__UBA9983_A;f__UBA2163;g__UBA10103;s__	Constance	Hypolimnion	Mesotrophic	4.6627	52.289	25918.8	1.24727	224	91.74	8.26	37
CH-Oct18-119	GCA_947445815	PRJEB35770	ERS14282138	d__Bacteria;p__Proteobacteria;c__Gammaproteobacteria;o__Burkholderiales;f__Burkholderiaceae;g__Limnohabitans;s__	Constance	Hypolimnion	Mesotrophic	4.6627	54.769	12112.2	2.4942	259	93.21	6.79	26.5
CH-Oct18-121	GCA_947445875	PRJEB35770	ERS14282140	d__Bacteria;p__Proteobacteria;c__Alphaproteobacteria;o__UBA1301;f__UBA1301;g__UBA6038;s__	Constance	Hypolimnion	Mesotrophic	4.6627	62.369	5544.52	2.35166	224	91.17	8.83	52
CH-Oct18-125	GCA_947445835	PRJEB35770	ERS14282142	d__Bacteria;p__Acidobacteriota;c__Vicinamibacteria;o__Vicinamibacterales;f__UBA2999;g__;s__	Constance	Hypolimnion	Mesotrophic	4.6627	65.92	13587.7	3.66506	286	95.2	4.8	17
CH-Oct18-130	GCA_947443515	PRJEB35770	ERS14282145	d__Bacteria;p__Proteobacteria;c__Gammaproteobacteria;o__Burkholderiales;f__Nitrosomonadaceae;g__;s__	Constance	Hypolimnion	Mesotrophic	4.6627	49.936	34785.4	1.51204	261	90.6	9.4	58
CH-Oct18-131	GCA_947446405	PRJEB35770	ERS14282146	d__Bacteria;p__Planctomycetota;c__Planctomycetes;o__Planctomycetales;f__Planctomycetaceae;g__Fuerstia;s__	Constance	Hypolimnion	Mesotrophic	4.6627	53.75	8025.77	5.64429	290.5	88.73	11.27	110
CH-Oct18-132	GCA_947443765	PRJEB35770	ERS14282147	d__Bacteria;p__Bacteroidota;c__Bacteroidia;o__Flavobacteriales;f__BACL11;g__BACL11;s__	Constance	Hypolimnion	Mesotrophic	4.6627	32.43	4888.01	1.46967	250	96.42	3.58	10
CH-Oct18-134	GCA_947445945	PRJEB35770	ERS14282148	d__Bacteria;p__Actinobacteriota;c__Acidimicrobiia;o__Microtrichales;f__Ilumatobacteraceae;g__BACL27;s__	Constance	Hypolimnion	Mesotrophic	4.6627	51.76	7301.25	1.81315	266.5	96.1	3.9	16
CH-Oct18-137	GCA_947443795	PRJEB35770	ERS14282149	d__Bacteria;p__Planctomycetota;c__Phycisphaerae;o__Phycisphaerales;f__SM1A02;g__;s__	Constance	Hypolimnion	Mesotrophic	4.6627	60.31	8021.91	3.2625	287.5	91.19	8.81	70
CH-Oct18-139	GCA_947446525	PRJEB35770	ERS14282150	d__Bacteria;p__Verrucomicrobiota;c__Verrucomicrobiae;o__Pedosphaerales;f__UBA1319;g__;s__	Constance	Hypolimnion	Mesotrophic	4.6627	52.057	7190.57	2.56652	271.5	92.87	7.13	38
CH-Oct18-141	GCA_947443845	PRJEB35770	ERS14282151	d__Bacteria;p__Proteobacteria;c__Alphaproteobacteria;o__Acetobacterales;f__Acetobacteraceae;g__UBA6159;s__	Constance	Hypolimnion	Mesotrophic	4.6627	65.154	5115.02	6.72202	255	88.94	11.06	88
CH-Oct18-142	GCA_947443485	PRJEB35770	ERS14282152	d__Bacteria;p__Actinobacteriota;c__Acidimicrobiia;o__IMCC26256;f__PALSA-555;g__;s__	Constance	Hypolimnion	Mesotrophic	4.6627	53.141	8149.94	1.70162	270	96.12	3.88	17
CH-Oct18-143	GCA_947443605	PRJEB35770	ERS14282153	d__Bacteria;p__Acidobacteriota;c__Holophagae;o__Holophagales;f__Holophagaceae;g__UBA12189;s__	Constance	Hypolimnion	Mesotrophic	4.6627	46.557	13577.4	1.3291	264	95.65	4.35	18
CH-Oct18-146	GCA_947443575	PRJEB35770	ERS14282154	d__Bacteria;p__Bacteroidota;c__Bacteroidia;o__NS11-12g;f__UBA955;g__UBA955;s__UBA955 sp002737625	Constance	Hypolimnion	Mesotrophic	4.6627	42.735	7534.82	1.96123	291.5	95.3	4.7	31.5
CH-Oct18-147	GCA_947443965	PRJEB35770	ERS14282155	d__Bacteria;p__Bacteroidota;c__Bacteroidia;o__AKYH767;f__2-12-FULL-35-15;g__;s__	Constance	Hypolimnion	Mesotrophic	4.6627	32.643	4891.96	3.46129	250	89.16	10.84	107
CH-Oct18-155	GCA_947444065	PRJEB35770	ERS14282157	d__Bacteria;p__Bacteroidota;c__Bacteroidia;o__AKYH767;f__;g__;s__	Constance	Hypolimnion	Mesotrophic	4.6627	40.075	6064.18	4.27208	256	93.15	6.85	51
CH-Oct18-156	GCA_947446285	PRJEB35770	ERS14282158	d__Bacteria;p__Chloroflexota;c__UBA2235;o__UBA12225;f__UBA12225;g__UBA12225;s__	Constance	Hypolimnion	Mesotrophic	4.6627	62.174	15772.6	3.52618	288	89.74	10.26	86
CH-Oct18-159	GCA_947444105	PRJEB35770	ERS14282159	d__Bacteria;p__Verrucomicrobiota;c__Verrucomicrobiae;o__Pedosphaerales;f__UBA1100;g__;s__	Constance	Hypolimnion	Mesotrophic	4.6627	62.127	7077.88	2.51263	295	94.77	5.23	29
CH-Oct18-160	GCA_947444045	PRJEB35770	ERS14282160	d__Bacteria;p__Actinobacteriota;c__Actinobacteria;o__Nanopelagicales;f__Nanopelagicaceae;g__Nanopelagicus;s__	Constance	Hypolimnion	Mesotrophic	4.6627	41.742	5362.41	2.05305	270	96.34	3.66	8
CH-Oct18-163	GCA_947443915	PRJEB35770	ERS14282161	d__Bacteria;p__Proteobacteria;c__Gammaproteobacteria;o__Burkholderiales;f__Burkholderiaceae;g__SCGC-AAA027-K21;s__	Constance	Hypolimnion	Mesotrophic	4.6627	53.16	13168.1	3.34934	296	93.45	6.55	41
CH-Oct18-164	GCA_947444025	PRJEB35770	ERS14282162	d__Bacteria;p__Planctomycetota;c__Phycisphaerae;o__Phycisphaerales;f__SM1A02;g__;s__	Constance	Hypolimnion	Mesotrophic	4.6627	65.004	10033.1	2.50481	288	94.85	5.15	23
CH-Oct18-165	GCA_947444055	PRJEB35770	ERS14282163	d__Bacteria;p__Planctomycetota;c__UBA1135;o__UBA2386;f__UBA2386;g__UBA2386;s__	Constance	Hypolimnion	Mesotrophic	4.6627	66.193	22581	5.75762	310	93.01	6.99	48
CH-Oct18-170	GCA_947444275	PRJEB35770	ERS14282166	d__Bacteria;p__Proteobacteria;c__Gammaproteobacteria;o__Pseudomonadales;f__Pseudohongiellaceae;g__UBA9145;s__	Constance	Hypolimnion	Mesotrophic	4.6627	52.858	7040.93	3.33335	254	90.52	9.48	66
CH-Oct18-174	GCA_947444365	PRJEB35770	ERS14282167	d__Bacteria;p__Planctomycetota;c__Planctomycetes;o__Gemmatales;f__Gemmataceae;g__;s__	Constance	Hypolimnion	Mesotrophic	4.6627	52.626	5917.57	3.84963	276	90.51	9.49	67.5
CH-Oct18-19	GCA_947444015	PRJEB35770	ERS14282169	d__Bacteria;p__Chloroflexota_A;c__Ellin6529;o__CSP1-4;f__UBA10416;g__UBA10416;s__	Constance	Hypolimnion	Mesotrophic	4.6627	62.997	5049.21	1.65098	252	94.75	5.25	14
CH-Oct18-20	GCA_947443925	PRJEB35770	ERS14282171	d__Bacteria;p__Acidobacteriota;c__Vicinamibacteria;o__Vicinamibacterales;f__UBA2999;g__12-FULL-67-14b;s__12-FULL-67-14b sp002737365	Constance	Hypolimnion	Mesotrophic	4.6627	65.151	8517.97	3.22866	272	93.66	6.34	27
CH-Oct18-21	GCA_947444125	PRJEB35770	ERS14282172	d__Bacteria;p__Proteobacteria;c__Alphaproteobacteria;o__Acetobacterales;f__Acetobacteraceae;g__UBA6159;s__	Constance	Hypolimnion	Mesotrophic	4.6627	64.776	5561.71	6.6291	262	87.84	12.16	97
CH-Oct18-22	GCA_947443985	PRJEB35770	ERS14282173	d__Bacteria;p__Proteobacteria;c__Gammaproteobacteria;o__Burkholderiales;f__SG8-39;g__;s__	Constance	Hypolimnion	Mesotrophic	4.6627	65.436	7306.6	3.69279	268	95.26	4.74	16
CH-Oct18-24	GCA_947443495	PRJEB35770	ERS14282174	d__Bacteria;p__Proteobacteria;c__Gammaproteobacteria;o__Burkholderiales;f__Burkholderiaceae;g__Rhodoferax;s__	Constance	Hypolimnion	Mesotrophic	4.6627	61.468	4722.37	2.88682	245	93.33	6.67	33
CH-Oct18-25	GCA_947443475	PRJEB35770	ERS14282175	d__Bacteria;p__Proteobacteria;c__Gammaproteobacteria;o__Burkholderiales;f__SG8-41;g__UBA5216;s__	Constance	Hypolimnion	Mesotrophic	4.6627	59.678	4881.96	4.65138	269	92.43	7.57	50
CH-Oct18-27	GCA_947443855	PRJEB35770	ERS14282176	d__Bacteria;p__Verrucomicrobiota;c__Verrucomicrobiae;o__Opitutales;f__Opitutaceae;g__Opitutus;s__	Constance	Hypolimnion	Mesotrophic	4.6627	60.939	6792.2	6.35479	263	87.75	12.25	102
CH-Oct18-29	GCA_947443505	PRJEB35770	ERS14282177	d__Bacteria;p__Proteobacteria;c__Alphaproteobacteria;o__UBA2966;f__;g__;s__	Constance	Hypolimnion	Mesotrophic	4.6627	67.894	16867.7	2.36868	242	91.02	8.98	39
CH-Oct18-31	GCA_947443775	PRJEB35770	ERS14282178	d__Bacteria;p__Verrucomicrobiota;c__Verrucomicrobiae;o__Opitutales;f__UBA953;g__UBA953;s__	Constance	Hypolimnion	Mesotrophic	4.6627	63.603	15649.9	2.14611	299	93.33	6.67	43
CH-Oct18-32	GCA_947443865	PRJEB35770	ERS14282179	d__Bacteria;p__Planctomycetota;c__Planctomycetes;o__Planctomycetales;f__Planctomycetaceae;g__Fuerstia;s__	Constance	Hypolimnion	Mesotrophic	4.6627	54.964	6214.37	8.84108	232.5	87.39	12.61	114
CH-Oct18-33	GCA_947443615	PRJEB35770	ERS14282180	d__Bacteria;p__Proteobacteria;c__Alphaproteobacteria;o__Pelagibacterales;f__Pelagibacteraceae;g__Pelagibacter;s__	Constance	Hypolimnion	Mesotrophic	4.6627	28.527	104586	1.26095	266	96.28	3.72	5
CH-Oct18-34	GCA_947443565	PRJEB35770	ERS14282181	d__Bacteria;p__Planctomycetota;c__Phycisphaerae;o__Phycisphaerales;f__SM1A02;g__;s__	Constance	Hypolimnion	Mesotrophic	4.6627	58.489	5438.99	2.85407	263	92.57	7.43	49
CH-Oct18-35	GCA_947443825	PRJEB35770	ERS14282182	d__Bacteria;p__Proteobacteria;c__Alphaproteobacteria;o__Acetobacterales;f__Acetobacteraceae;g__70-18;s__	Constance	Hypolimnion	Mesotrophic	4.6627	67.097	13029.2	4.98927	278	90.9	9.1	57.5
CH-Oct18-37	GCA_947444905	PRJEB35770	ERS14282183	d__Bacteria;p__Proteobacteria;c__Alphaproteobacteria;o__Pelagibacterales;f__Pelagibacteraceae;g__;s__	Constance	Hypolimnion	Mesotrophic	4.6627	28.751	5868.55	1.12005	240.5	96.2	3.8	5
CH-Oct18-39	GCA_943349385.1	PRJEB35770	ERS4409421	d__Bacteria;p__Patescibacteria;c__Gracilibacteria;o__UBA1369;f__GCA-2718715;g__;s__	Constance	Hypolimnion	Mesotrophic	4.6627	34.093	10165	1.05325	259	92.18	7.82	44
CH-Oct18-4	GCA_947444425	PRJEB35770	ERS14282188	d__Bacteria;p__Planctomycetota;c__Planctomycetes;o__Gemmatales;f__Gemmataceae;g__UBA969;s__	Constance	Hypolimnion	Mesotrophic	4.6627	43.71	5163.77	3.57739	278	93.03	6.97	50
CH-Oct18-40	GCA_947443875	PRJEB35770	ERS14282184	d__Bacteria;p__Verrucomicrobiota;c__Verrucomicrobiae;o__Verrucomicrobiales;f__Akkermansiaceae;g__UBA1315;s__	Constance	Hypolimnion	Mesotrophic	4.6627	59.858	5306.24	2.59216	226	91.17	8.83	65
CH-Oct18-45	GCA_947443625	PRJEB35770	ERS14282186	d__Bacteria;p__Proteobacteria;c__Gammaproteobacteria;o__GCA-2729495;f__GCA-2729495;g__;s__	Constance	Hypolimnion	Mesotrophic	4.6627	65.011	6760.72	3.19138	246	93.63	6.37	32
CH-Oct18-48	GCA_947444925	PRJEB35770	ERS14282187	d__Bacteria;p__Bacteroidota;c__Bacteroidia;o__Flavobacteriales;f__GCA-002722245;g__;s__	Constance	Hypolimnion	Mesotrophic	4.6627	40.866	26325.1	3.23799	290	92.52	7.48	40.5
CH-Oct18-50	GCA_943348735.1	PRJEB35770	ERS4409421	d__Bacteria;p__Patescibacteria;c__ABY1;o__SG8-24;f__UBA9934;g__UBA11707;s__	Constance	Hypolimnion	Mesotrophic	4.6627	45.5	8981.28	0.948853	239	93.64	6.36	40
CH-Oct18-52	GCA_947444975	PRJEB35770	ERS14282189	d__Bacteria;p__Planctomycetota;c__Phycisphaerae;o__Phycisphaerales;f__SM1A02;g__;s__	Constance	Hypolimnion	Mesotrophic	4.6627	58.444	5954.68	2.72335	252	92.91	7.09	37
CH-Oct18-53	GCA_947443835	PRJEB35770	ERS14282190	d__Bacteria;p__Proteobacteria;c__Gammaproteobacteria;o__Burkholderiales;f__SG8-39;g__2-02-FULL-62-17;s__	Constance	Hypolimnion	Mesotrophic	4.6627	57.9	6206.91	4.49189	269	90.97	9.03	68
CH-Oct18-55	GCA_947444885	PRJEB35770	ERS14282191	d__Bacteria;p__Proteobacteria;c__Gammaproteobacteria;o__Methylococcales;f__Methylomonadaceae;g__UBA10906;s__	Constance	Hypolimnion	Mesotrophic	4.6627	39.49	9530.53	2.05982	242	93.56	6.44	24
CH-Oct18-59	GCA_947443885	PRJEB35770	ERS14282194	d__Bacteria;p__Verrucomicrobiota;c__Verrucomicrobiae;o__Pedosphaerales;f__;g__;s__	Constance	Hypolimnion	Mesotrophic	4.6627	57.355	15909.3	6.26813	246	90.16	9.84	55.5
CH-Oct18-62	GCA_947444005	PRJEB35770	ERS14282196	d__Bacteria;p__Proteobacteria;c__Alphaproteobacteria;o__Reyranellales;f__Reyranellaceae;g__Reyranella;s__	Constance	Hypolimnion	Mesotrophic	4.6627	66.095	35772.5	5.01018	280	92.91	7.09	27
CH-Oct18-63	GCA_947444185	PRJEB35770	ERS14282197	d__Bacteria;p__Verrucomicrobiota;c__Verrucomicrobiae;o__Pedosphaerales;f__UBA9464;g__UBA6176;s__	Constance	Hypolimnion	Mesotrophic	4.6627	52.488	10547.5	3.58526	286	90.41	9.59	76
CH-Oct18-66	GCA_947443995	PRJEB35770	ERS14282198	d__Bacteria;p__Bacteroidota;c__Bacteroidia;o__Flavobacteriales;f__Crocinitomicaceae;g__UBA952;s__	Constance	Hypolimnion	Mesotrophic	4.6627	36.278	8993.68	2.76427	273	94.51	5.49	21.5
CH-Oct18-69	GCA_947444095	PRJEB35770	ERS14282200	d__Bacteria;p__Bacteroidota;c__Bacteroidia;o__AKYH767;f__UBA4408;g__;s__	Constance	Hypolimnion	Mesotrophic	4.6627	35.103	11402.3	2.47911	270	93.09	6.91	41
CH-Oct18-72	GCA_947443935	PRJEB35770	ERS14282202	d__Bacteria;p__Acidobacteriota;c__Vicinamibacteria;o__Vicinamibacterales;f__SCN-69-37;g__;s__	Constance	Hypolimnion	Mesotrophic	4.6627	64.285	34453.1	3.22631	282	94.18	5.82	22
CH-Oct18-73	GCA_947444945	PRJEB35770	ERS14282203	d__Bacteria;p__Planctomycetota;c__Phycisphaerae;o__Phycisphaerales;f__SM1A02;g__;s__	Constance	Hypolimnion	Mesotrophic	4.6627	57.863	25053.3	2.64028	316	94.9	5.1	28
CH-Oct18-74	GCA_947443955	PRJEB35770	ERS14282204	d__Bacteria;p__Planctomycetota;c__Phycisphaerae;o__Phycisphaerales;f__SM1A02;g__;s__	Constance	Hypolimnion	Mesotrophic	4.6627	59.539	19899.9	2.44955	311	95.73	4.27	19
CH-Oct18-75	GCA_943350765.1	PRJEB35770	ERS4409421	d__Bacteria;p__Patescibacteria;c__Paceibacteria;o__UBA9983_A;f__UBA11359;g__;s__	Constance	Hypolimnion	Mesotrophic	4.6627	41.04	94511.5	0.938778	213	84.81	15.19	77
CH-Oct18-76	GCA_943354465.1	PRJEB35770	ERS4409421	d__Bacteria;p__Patescibacteria;c__Paceibacteria;o__Ryanbacterales;f__GWA2-47-10b;g__GWA2-47-10b;s__	Constance	Hypolimnion	Mesotrophic	4.6627	44.068	10192.1	0.750612	220	93.26	6.74	17
CH-Oct18-77	GCA_947444865	PRJEB35770	ERS14282205	d__Bacteria;p__Bacteroidota;c__Bacteroidia;o__Chitinophagales;f__UBA10324;g__UBA10324;s__	Constance	Hypolimnion	Mesotrophic	4.6627	35.388	65219.4	2.59493	306.5	92.58	7.42	56
CH-Oct18-81	GCA_947444855	PRJEB35770	ERS14282207	d__Bacteria;p__Planctomycetota;c__Phycisphaerae;o__Phycisphaerales;f__SM1A02;g__;s__	Constance	Hypolimnion	Mesotrophic	4.6627	63.115	111825	3.33827	329	92.83	7.17	48
CH-Oct18-83	GCA_947444085	PRJEB35770	ERS14282208	d__Bacteria;p__Verrucomicrobiota;c__Verrucomicrobiae;o__Opitutales;f__Opitutaceae;g__Opitutus;s__	Constance	Hypolimnion	Mesotrophic	4.6627	64.76	16906.7	4.49548	297	87.99	12.01	105
CH-Oct18-84	GCA_947444175	PRJEB35770	ERS14282209	d__Bacteria;p__Verrucomicrobiota;c__Verrucomicrobiae;o__Pedosphaerales;f__UBA9464;g__;s__	Constance	Hypolimnion	Mesotrophic	4.6627	64.289	44213.8	7.72742	284	84.54	15.46	135.5
CH-Oct18-85	GCA_947444155	PRJEB35770	ERS14282210	d__Bacteria;p__Proteobacteria;c__Gammaproteobacteria;o__Burkholderiales;f__SG8-39;g__RBG-16-66-20;s__	Constance	Hypolimnion	Mesotrophic	4.6627	66.81	12055.5	2.62601	257	94.83	5.17	14
CH-Oct18-89	GCA_947444835	PRJEB35770	ERS14282213	d__Bacteria;p__Bacteroidota;c__Bacteroidia;o__Flavobacteriales;f__UBA2798;g__;s__	Constance	Hypolimnion	Mesotrophic	4.6627	33.591	11896.2	3.58312	267	91.31	8.69	56
CH-Oct18-90	GCA_947444315	PRJEB35770	ERS14282214	d__Bacteria;p__Proteobacteria;c__Gammaproteobacteria;o__Pseudomonadales;f__Pseudohongiellaceae;g__;s__	Constance	Hypolimnion	Mesotrophic	4.6627	46.705	8509.78	2.47307	272	91.63	8.37	64
CH-Oct18-91	GCA_947444955	PRJEB35770	ERS14282215	d__Bacteria;p__Bacteroidota;c__UBA10030;o__UBA10030;f__UBA8401;g__;s__	Constance	Hypolimnion	Mesotrophic	4.6627	30.726	19957.8	1.60017	294	96.85	3.15	8
CH-Oct18-93	GCA_947444415	PRJEB35770	ERS14282216	d__Bacteria;p__Actinobacteriota;c__Acidimicrobiia;o__Microtrichales;f__Ilumatobacteraceae;g__Casp-actino8;s__	Constance	Hypolimnion	Mesotrophic	4.6627	52.341	6868.62	2.10464	261	95.78	4.22	20
CH-Oct18-94	GCA_947444915	PRJEB35770	ERS14282217	d__Bacteria;p__Planctomycetota;c__Phycisphaerae;o__Phycisphaerales;f__SM1A02;g__;s__	Constance	Hypolimnion	Mesotrophic	4.6627	56.525	89247.7	2.31909	321	94.74	5.26	26
CH-Oct18-95	GCA_943354405.1	PRJEB35770	ERS4409421	d__Bacteria;p__Patescibacteria;c__Paceibacteria;o__UBA9983_A;f__UBA2163;g__;s__	Constance	Hypolimnion	Mesotrophic	4.6627	51.784	16026.4	1.21152	201	90.37	9.63	58
CH-Oct18-96	GCA_943354535.1	PRJEB35770	ERS4409421	d__Bacteria;p__Patescibacteria;c__Paceibacteria;o__UBA9983_A;f__;g__;s__	Constance	Hypolimnion	Mesotrophic	4.6627	39.056	12220.7	0.640172	229.5	91.29	8.71	35
CH-Oct18-97	GCA_947444395	PRJEB35770	ERS14282218	d__Bacteria;p__Verrucomicrobiota;c__Verrucomicrobiae;o__Pedosphaerales;f__Palsa-1400;g__;s__	Constance	Hypolimnion	Mesotrophic	4.6627	63.038	13008.8	3.86636	280	90.15	9.85	74
CH-Oct18-99	GCA_947444805	PRJEB35770	ERS14282219	d__Bacteria;p__Bacteroidota;c__Bacteroidia;o__Chitinophagales;f__Chitinophagaceae;g__UBA8137;s__	Constance	Hypolimnion	Mesotrophic	4.6627	35.934	13087.4	2.34639	299	93.7	6.3	55
Jr-03apr18-13	GCA_947443725	PRJNA429145	ERS14282220	d__Bacteria;p__Proteobacteria;c__Gammaproteobacteria;o__Burkholderiales;f__Burkholderiaceae;g__Polaromonas;s__	Jiricka	Epilimnion	Dystrophic	1.7	58.272	21588.9	5.26197	284	93.35	6.65	34
Jr-03apr18-15	GCA_947444935	PRJNA429145	ERS14282221	d__Bacteria;p__Bacteroidota;c__Bacteroidia;o__Flavobacteriales;f__Flavobacteriaceae;g__Flavobacterium;s__	Jiricka	Epilimnion	Dystrophic	1.7	32.928	6835.92	3.07721	253	91.39	8.61	61
Jr-03apr18-27	GCA_947443755	PRJNA429145	ERS14282222	d__Bacteria;p__Proteobacteria;c__Gammaproteobacteria;o__Burkholderiales;f__Burkholderiaceae;g__Polaromonas;s__	Jiricka	Epilimnion	Dystrophic	1.7	50.888	4824.64	3.28202	245	92.69	7.31	45
Jr-03apr18-29	GCA_947444785	PRJNA429145	ERS14282223	d__Bacteria;p__Actinobacteriota;c__Actinobacteria;o__Actinomycetales;f__Microbacteriaceae;g__Agreia;s__	Jiricka	Epilimnion	Dystrophic	1.7	66.323	10506.1	2.74964	283	92.86	7.14	50
Jr-03apr18-30	GCA_947443715	PRJNA429145	ERS14282224	d__Bacteria;p__Bacteroidota;c__Bacteroidia;o__Flavobacteriales;f__Flavobacteriaceae;g__Flavobacterium;s__	Jiricka	Epilimnion	Dystrophic	1.7	32.942	11808.1	3.238	253	90.49	9.51	65
Jr-03apr18-32	GCA_947444745	PRJNA429145	ERS14282225	d__Bacteria;p__Proteobacteria;c__Gammaproteobacteria;o__Burkholderiales;f__Burkholderiaceae;g__Polynucleobacter;s__	Jiricka	Epilimnion	Dystrophic	1.7	46.501	16467.8	1.98443	272	94.68	5.32	27
Jr-03apr18-37	GCA_947443645	PRJNA429145	ERS14282226	d__Bacteria;p__Proteobacteria;c__Gammaproteobacteria;o__Burkholderiales;f__Burkholderiaceae;g__Polaromonas;s__	Jiricka	Epilimnion	Dystrophic	1.7	59.972	64511.5	3.2419	285	91.3	8.7	58.5
Jr-03apr18-4	GCA_947444755	PRJNA429145	ERS14282231	d__Bacteria;p__Proteobacteria;c__Gammaproteobacteria;o__Burkholderiales;f__Burkholderiaceae;g__Rhodoferax;s__	Jiricka	Epilimnion	Dystrophic	1.7	58.099	20247.5	3.44724	281	93.41	6.59	30
Jr-03apr18-41	GCA_947444965	PRJNA429145	ERS14282227	d__Bacteria;p__Proteobacteria;c__Alphaproteobacteria;o__Sphingomonadales;f__Sphingomonadaceae;g__Novosphingobium;s__	Jiricka	Epilimnion	Dystrophic	1.7	66.131	4969.89	3.32257	236	92.04	7.96	51
Jr-03apr18-43	GCA_947443705	PRJNA429145	ERS14282228	d__Bacteria;p__Proteobacteria;c__Alphaproteobacteria;o__Sphingomonadales;f__Sphingomonadaceae;g__Sphingomonas;s__Sphingomonas melonis	Jiricka	Epilimnion	Dystrophic	1.7	67.501	212285	3.63319	267	90.19	9.81	59
Jr-03apr18-46	GCA_947444765	PRJNA429145	ERS14282229	d__Bacteria;p__Proteobacteria;c__Gammaproteobacteria;o__Burkholderiales;f__Burkholderiaceae;g__Polaromonas;s__	Jiricka	Epilimnion	Dystrophic	1.7	57.077	20387.9	3.7144	291	93.71	6.29	35
Jr-03apr18-48	GCA_947443735	PRJNA429145	ERS14282230	d__Bacteria;p__Proteobacteria;c__Gammaproteobacteria;o__Burkholderiales;f__Burkholderiaceae;g__;s__	Jiricka	Epilimnion	Dystrophic	1.7	57.559	38462.3	3.76934	287	91.24	8.76	49
Jr-03apr18-52	GCA_947443745	PRJNA429145	ERS14282232	d__Bacteria;p__Actinobacteriota;c__Actinobacteria;o__Actinomycetales;f__Microbacteriaceae;g__Aurantimicrobium;s__	Jiricka	Epilimnion	Dystrophic	1.7	59.675	12052.3	2.15489	279	92.94	7.06	47.5
Jr-03apr18-55	GCA_947444775	PRJNA429145	ERS14282233	d__Bacteria;p__Bacteroidota;c__Bacteroidia;o__Flavobacteriales;f__Flavobacteriaceae;g__Flavobacterium;s__	Jiricka	Epilimnion	Dystrophic	1.7	33.471	10509.6	3.10693	272	91.4	8.6	73
Jr-03apr18-56	GCA_947443665	PRJNA429145	ERS14282234	d__Bacteria;p__Bacteroidota;c__Bacteroidia;o__Flavobacteriales;f__Flavobacteriaceae;g__Flavobacterium;s__	Jiricka	Epilimnion	Dystrophic	1.7	31.384	6413.42	3.56368	243.5	92.23	7.77	62
Jr-03apr18-58	GCA_947444825	PRJNA429145	ERS14282235	d__Bacteria;p__Bacteroidota;c__Bacteroidia;o__Chitinophagales;f__Chitinophagaceae;g__UBA8137;s__	Jiricka	Epilimnion	Dystrophic	1.7	34.814	5998.46	2.16479	274.5	94.92	5.08	42
Jr-03apr18-65	GCA_947444815	PRJNA429145	ERS14282237	d__Bacteria;p__Proteobacteria;c__Gammaproteobacteria;o__Burkholderiales;f__Burkholderiaceae;g__Herminiimonas;s__	Jiricka	Epilimnion	Dystrophic	1.7	58.694	5963.35	4.87942	256	91.16	8.84	56
Jr-03apr18-71	GCA_947444255	PRJNA429145	ERS14282238	d__Bacteria;p__Bacteroidota;c__Bacteroidia;o__Flavobacteriales;f__Flavobacteriaceae;g__Flavobacterium;s__	Jiricka	Epilimnion	Dystrophic	1.7	34.639	8211.74	3.11582	279	91.76	8.24	68
Jr-03apr18-77	GCA_947444195	PRJNA429145	ERS14282239	d__Bacteria;p__Proteobacteria;c__Alphaproteobacteria;o__Rhizobiales;f__Beijerinckiaceae;g__Methylobacterium;s__	Jiricka	Epilimnion	Dystrophic	1.7	71.872	62672.4	4.81606	264	86.52	13.48	101
Jr-03apr18-78	GCA_947444385	PRJNA429145	ERS14282240	d__Bacteria;p__Proteobacteria;c__Gammaproteobacteria;o__Burkholderiales;f__Burkholderiaceae;g__Limnohabitans;s__	Jiricka	Epilimnion	Dystrophic	1.7	58.164	60792.8	3.55291	286	92.72	7.28	35
Jr-03apr18-87	GCA_947444605	PRJNA429145	ERS14282241	d__Bacteria;p__Proteobacteria;c__Gammaproteobacteria;o__Burkholderiales;f__Burkholderiaceae;g__Polynucleobacter;s__	Jiricka	Epilimnion	Dystrophic	1.7	46.805	8069.72	2.67616	266.5	95.25	4.75	28
Jr-08jan18-12	GCA_947444215	PRJNA429145	ERS14282242	d__Bacteria;p__Proteobacteria;c__Gammaproteobacteria;o__Burkholderiales;f__Burkholderiaceae;g__Polaromonas;s__	Jiricka	Epilimnion	Dystrophic	0.5	57.491	8424.07	6.08489	278	92.73	7.27	39
Jr-08jan18-15	GCA_947444615	PRJNA429145	ERS14282243	d__Bacteria;p__Bacteroidota;c__Bacteroidia;o__Flavobacteriales;f__Flavobacteriaceae;g__Flavobacterium;s__	Jiricka	Epilimnion	Dystrophic	0.5	32.706	5451.66	2.59486	241	91.16	8.84	72
Jr-08jan18-18	GCA_947444205	PRJNA429145	ERS14282244	d__Bacteria;p__Bacteroidota;c__Bacteroidia;o__AKYH767;f__2-12-FULL-35-15;g__2-12-FULL-35-15;s__	Jiricka	Epilimnion	Dystrophic	0.5	33.685	5244.44	3.00897	238.5	90.62	9.38	79
Jr-08jan18-20	GCA_947444265	PRJNA429145	ERS14282246	d__Bacteria;p__Proteobacteria;c__Gammaproteobacteria;o__Burkholderiales;f__Methylophilaceae;g__Methylotenera;s__	Jiricka	Epilimnion	Dystrophic	0.5	42.549	5612.63	1.98242	239	92.39	7.61	64
Jr-08jan18-31	GCA_947445095	PRJNA429145	ERS14282247	d__Bacteria;p__Proteobacteria;c__Gammaproteobacteria;o__Burkholderiales;f__Burkholderiaceae;g__Polaromonas;s__	Jiricka	Epilimnion	Dystrophic	0.5	57.556	7430.6	4.81423	272	93.01	6.99	35
Jr-08jan18-34	GCA_947444225	PRJNA429145	ERS14282248	d__Bacteria;p__Bacteroidota;c__Bacteroidia;o__Flavobacteriales;f__Flavobacteriaceae;g__Flavobacterium;s__	Jiricka	Epilimnion	Dystrophic	0.5	31.61	6157.11	3.24718	250	92.68	7.32	61
Jr-08jan18-35	GCA_947446195	PRJNA429145	ERS14282249	d__Bacteria;p__Proteobacteria;c__Gammaproteobacteria;o__Burkholderiales;f__Burkholderiaceae;g__Rhodoferax;s__	Jiricka	Epilimnion	Dystrophic	0.5	55.615	5891.65	3.29043	238	92.49	7.51	32
Jr-08jan18-40	GCA_947444235	PRJNA429145	ERS14282250	d__Bacteria;p__Proteobacteria;c__Gammaproteobacteria;o__Burkholderiales;f__Burkholderiaceae;g__PHCI01;s__	Jiricka	Epilimnion	Dystrophic	0.5	59.704	4882.33	2.92455	251	93.7	6.3	34
Jr-11dec17-12	GCA_947444435	PRJNA429145	ERS14282252	d__Bacteria;p__Proteobacteria;c__Gammaproteobacteria;o__Burkholderiales;f__Burkholderiaceae;g__Limnohabitans;s__	Jiricka	Epilimnion	Dystrophic	0.2	53.372	5143.02	2.40992	246	94.98	5.02	24
Jr-11dec17-22	GCA_947445995	PRJNA429145	ERS14282253	d__Bacteria;p__Proteobacteria;c__Gammaproteobacteria;o__Burkholderiales;f__Burkholderiaceae;g__Herminiimonas;s__	Jiricka	Epilimnion	Dystrophic	0.2	58.315	8980.35	5.08316	259	90.67	9.33	58
Jr-11dec17-25	GCA_947444295	PRJNA429145	ERS14282254	d__Bacteria;p__Proteobacteria;c__Alphaproteobacteria;o__Rhizobiales;f__Beijerinckiaceae;g__Methylobacterium;s__	Jiricka	Epilimnion	Dystrophic	0.2	69.313	4707.45	4.39191	233	89.43	10.57	91
Jr-11dec17-26	GCA_947446335	PRJNA429145	ERS14282255	d__Bacteria;p__Proteobacteria;c__Gammaproteobacteria;o__Burkholderiales;f__Burkholderiaceae;g__PALSA-998;s__	Jiricka	Epilimnion	Dystrophic	0.2	59.694	6405.34	5.32284	260	90.83	9.17	61
Jr-11dec17-35	GCA_947443815	PRJNA429145	ERS14282256	d__Bacteria;p__Bacteroidota;c__Bacteroidia;o__Flavobacteriales;f__Flavobacteriaceae;g__Flavobacterium;s__	Jiricka	Epilimnion	Dystrophic	0.2	33.086	8384.72	3.57632	267	91.66	8.34	75
Jr-11dec17-39	GCA_947446395	PRJNA429145	ERS14282257	d__Bacteria;p__Proteobacteria;c__Gammaproteobacteria;o__Burkholderiales;f__Burkholderiaceae;g__Paucibacter;s__	Jiricka	Epilimnion	Dystrophic	0.2	63.354	7390.59	6.06637	269	90.81	9.19	55
Jr-11dec17-43	GCA_947444135	PRJNA429145	ERS14282258	d__Bacteria;p__Bacteroidota;c__Bacteroidia;o__Chitinophagales;f__Chitinophagaceae;g__UBA8137;s__	Jiricka	Epilimnion	Dystrophic	0.2	34.934	5598.53	2.24961	272	95.35	4.65	40
Jr-11dec17-44	GCA_947446205	PRJNA429145	ERS14282259	d__Bacteria;p__Proteobacteria;c__Gammaproteobacteria;o__Burkholderiales;f__Burkholderiaceae;g__Rhodoferax;s__	Jiricka	Epilimnion	Dystrophic	0.2	57.953	52981.4	3.49891	287	93.43	6.57	30
Jr-11dec17-45	GCA_947443635	PRJNA429145	ERS14282260	d__Bacteria;p__Proteobacteria;c__Gammaproteobacteria;o__Burkholderiales;f__Burkholderiaceae;g__Polaromonas;s__	Jiricka	Epilimnion	Dystrophic	0.2	58.531	21707.5	4.10143	287	93.27	6.73	35
Jr-11dec17-48	GCA_947445175	PRJNA429145	ERS14282261	d__Bacteria;p__Proteobacteria;c__Gammaproteobacteria;o__Burkholderiales;f__Burkholderiaceae;g__Polaromonas;s__	Jiricka	Epilimnion	Dystrophic	0.2	60.061	5990.78	2.98465	263	93.63	6.37	34
Jr-11dec17-5	GCA_947443655	PRJNA429145	ERS14282266	d__Bacteria;p__Proteobacteria;c__Gammaproteobacteria;o__Burkholderiales;f__Methylophilaceae;g__Methylotenera;s__	Jiricka	Epilimnion	Dystrophic	0.2	42.635	5838.26	3.30281	252	92.13	7.87	67.5
Jr-11dec17-51	GCA_947443465	PRJNA429145	ERS14282262	d__Bacteria;p__Proteobacteria;c__Alphaproteobacteria;o__Sphingomonadales;f__Sphingomonadaceae;g__Sphingomonas;s__Sphingomonas melonis	Jiricka	Epilimnion	Dystrophic	0.2	67.539	168353	3.61319	270	90.34	9.66	58
Jr-11dec17-52	GCA_947446455	PRJNA429145	ERS14282263	d__Bacteria;p__Proteobacteria;c__Gammaproteobacteria;o__Burkholderiales;f__Burkholderiaceae;g__RS62;s__	Jiricka	Epilimnion	Dystrophic	0.2	52.215	4997.63	2.46355	252	96.56	3.44	14
Jr-11dec17-54	GCA_947443525	PRJNA429145	ERS14282264	d__Bacteria;p__Proteobacteria;c__Gammaproteobacteria;o__Burkholderiales;f__Burkholderiaceae;g__;s__	Jiricka	Epilimnion	Dystrophic	0.2	59.862	5889.57	3.60956	252.5	93.74	6.26	28
Jr-11dec17-55	GCA_947445105	PRJNA429145	ERS14282265	d__Bacteria;p__Proteobacteria;c__Gammaproteobacteria;o__Burkholderiales;f__Methylophilaceae;g__Methylotenera;s__	Jiricka	Epilimnion	Dystrophic	0.2	42.532	6128.87	2.35782	247	92.5	7.5	61
Jr-11dec17-6	GCA_947466645	PRJNA429145	ERS14282271	d__Bacteria;p__Proteobacteria;c__Gammaproteobacteria;o__Burkholderiales;f__Burkholderiaceae;g__Polynucleobacter;s__	Jiricka	Epilimnion	Dystrophic	0.2	45.986	6286.73	2.13122	256.5	95.6	4.4	26
Jr-11dec17-61	GCA_947445045	PRJNA429145	ERS14282267	d__Bacteria;p__Proteobacteria;c__Gammaproteobacteria;o__Burkholderiales;f__Gallionellaceae;g__Gallionella;s__	Jiricka	Epilimnion	Dystrophic	0.2	48.439	5395	2.3337	227	93.15	6.85	35
Jr-11dec17-63	GCA_947443545	PRJNA429145	ERS14282268	d__Bacteria;p__Bacteroidota;c__Bacteroidia;o__Flavobacteriales;f__Flavobacteriaceae;g__Flavobacterium;s__	Jiricka	Epilimnion	Dystrophic	0.2	33.925	9960.53	5.24729	284	91.9	8.1	68
Jr-11dec17-66	GCA_947445115	PRJNA429145	ERS14282269	d__Bacteria;p__Proteobacteria;c__Gammaproteobacteria;o__Burkholderiales;f__Burkholderiaceae;g__Limnohabitans;s__	Jiricka	Epilimnion	Dystrophic	0.2	52.648	39606.8	2.36315	290	96.61	3.39	16
Jr-11dec17-67	GCA_947446295	PRJNA429145	ERS14282270	d__Bacteria;p__Proteobacteria;c__Gammaproteobacteria;o__Burkholderiales;f__Burkholderiaceae;g__Polaromonas;s__	Jiricka	Epilimnion	Dystrophic	0.2	51.398	5370.38	4.03887	252	92.98	7.02	45
Jr-11dec17-7	GCA_947447575	PRJNA429145	ERS14282277	d__Bacteria;p__Proteobacteria;c__Gammaproteobacteria;o__Burkholderiales;f__Burkholderiaceae;g__Herminiimonas;s__	Jiricka	Epilimnion	Dystrophic	0.2	56.651	5282.12	5.7148	245	89.93	10.07	68
Jr-11dec17-70	GCA_947466695	PRJNA429145	ERS14282272	d__Bacteria;p__Proteobacteria;c__Gammaproteobacteria;o__Burkholderiales;f__Burkholderiaceae;g__Undibacterium;s__	Jiricka	Epilimnion	Dystrophic	0.2	51.743	7989.82	5.70132	255	86.72	13.28	109
Jr-11dec17-74	GCA_947466675	PRJNA429145	ERS14282273	d__Bacteria;p__Proteobacteria;c__Gammaproteobacteria;o__Burkholderiales;f__Burkholderiaceae;g__Polaromonas;s__	Jiricka	Epilimnion	Dystrophic	0.2	57.027	18902.7	4.83556	289	93.49	6.51	35
Jr-11dec17-75	GCA_947446345	PRJNA429145	ERS14282274	d__Bacteria;p__Proteobacteria;c__Gammaproteobacteria;o__Burkholderiales;f__Burkholderiaceae;g__Polaromonas;s__	Jiricka	Epilimnion	Dystrophic	0.2	57.573	8022.45	4.94769	272	93.27	6.73	36
Jr-11dec17-76	GCA_947466655	PRJNA429145	ERS14282275	d__Bacteria;p__Bacteroidota;c__Bacteroidia;o__Flavobacteriales;f__Flavobacteriaceae;g__Flavobacterium;s__	Jiricka	Epilimnion	Dystrophic	0.2	31.427	6470.24	2.61838	248	92.34	7.66	58
Jr-11dec17-79	GCA_947465885	PRJNA429145	ERS14282276	d__Bacteria;p__Proteobacteria;c__Gammaproteobacteria;o__Burkholderiales;f__Burkholderiaceae;g__Rhodoferax;s__	Jiricka	Epilimnion	Dystrophic	0.2	56.413	5651.72	3.09676	247	94.12	5.88	27
Jr-11dec17-86	GCA_947447995	PRJNA429145	ERS14282278	d__Bacteria;p__Bacteroidota;c__Bacteroidia;o__AKYH767;f__2-12-FULL-35-15;g__2-12-FULL-35-15;s__	Jiricka	Epilimnion	Dystrophic	0.2	33.879	14878.6	3.23675	279	90.91	9.09	76
Jr-11dec17-9	GCA_947447655	PRJNA429145	ERS14282279	d__Bacteria;p__Bacteroidota;c__Bacteroidia;o__Flavobacteriales;f__Flavobacteriaceae;g__Flavobacterium;s__	Jiricka	Epilimnion	Dystrophic	0.2	33.539	8916.22	3.62442	276	91.99	8.01	72
Jr-11may16-02	GCA_947447905	PRJEB35770	ERS14282280	d__Bacteria;p__Proteobacteria;c__Gammaproteobacteria;o__Burkholderiales;f__Burkholderiaceae;g__JOSHI-001;s__	Jiricka	Epilimnion	Dystrophic	9	65.228	13996.9	5.48328	285	91.17	8.83	51
Jr-11may16-03	GCA_947447385	PRJEB35770	ERS14282281	d__Bacteria;p__Actinobacteriota;c__Actinobacteria;o__Actinomycetales;f__Microbacteriaceae;g__Rhodoluna;s__	Jiricka	Epilimnion	Dystrophic	9	53.466	7186.24	1.83676	265	94.52	5.48	36
Jr-11may16-04	GCA_947447605	PRJEB35770	ERS14282282	d__Bacteria;p__Actinobacteriota;c__Actinobacteria;o__Actinomycetales;f__Microbacteriaceae;g__Rhodoluna;s__	Jiricka	Epilimnion	Dystrophic	9	56.556	18999.4	1.33729	275	96.1	3.9	10
Jr-11may16-05	GCA_947447365	PRJEB35770	ERS14282283	d__Bacteria;p__Bacteroidota;c__Bacteroidia;o__Chitinophagales;f__Chitinophagaceae;g__UBA8137;s__	Jiricka	Epilimnion	Dystrophic	9	36.801	22060.1	2.13805	306	94.87	5.13	37
Jr-11may16-07	GCA_947447265	PRJEB35770	ERS14282284	d__Bacteria;p__Bacteroidota;c__Bacteroidia;o__Chitinophagales;f__Chitinophagaceae;g__Taibaiella_B;s__	Jiricka	Epilimnion	Dystrophic	9	43.345	51678.2	5.06447	249	87.67	12.33	102
Jr-11may16-08	GCA_947447535	PRJEB35770	ERS14282285	d__Bacteria;p__Actinobacteriota;c__Actinobacteria;o__Nanopelagicales;f__S36-B12;g__;s__	Jiricka	Epilimnion	Dystrophic	9	61.681	6492.92	2.58497	252	94.36	5.64	23
Jr-11may16-09	GCA_947447415	PRJEB35770	ERS14282286	d__Bacteria;p__Actinobacteriota;c__Actinobacteria;o__Nanopelagicales;f__Nanopelagicaceae;g__PALSA-747;s__	Jiricka	Epilimnion	Dystrophic	9	49.255	5105.44	1.60893	249	95.18	4.82	12
Jr-11may16-1	GCA_947448425	PRJEB35770	ERS14282330	d__Bacteria;p__Proteobacteria;c__Alphaproteobacteria;o__Zavarziniales;f__Zavarziniaceae;g__;s__	Jiricka	Epilimnion	Dystrophic	9	64.451	6688.89	3.27778	263	93.16	6.84	47
Jr-11may16-10	GCA_947446665	PRJEB35770	ERS14282287	d__Bacteria;p__Bacteroidota;c__Bacteroidia;o__AKYH767;f__b-17BO;g__;s__	Jiricka	Epilimnion	Dystrophic	9	38.012	6820.71	3.60782	250	92.01	7.99	49
Jr-11may16-11	GCA_947447945	PRJEB35770	ERS14282292	d__Bacteria;p__Proteobacteria;c__Gammaproteobacteria;o__Burkholderiales;f__Burkholderiaceae;g__Polynucleobacter;s__	Jiricka	Epilimnion	Dystrophic	9	46.039	29075.2	2.28181	293.5	94.17	5.83	26
Jr-11may16-111	GCA_947447875	PRJEB35770	ERS14282288	d__Bacteria;p__Proteobacteria;c__Gammaproteobacteria;o__Burkholderiales;f__Burkholderiaceae;g__Rubrivivax;s__	Jiricka	Epilimnion	Dystrophic	9	69.139	21728.5	4.26072	292	93.49	6.51	30
Jr-11may16-112	GCA_947447555	PRJEB35770	ERS14282289	d__Bacteria;p__Proteobacteria;c__Alphaproteobacteria;o__Rhizobiales;f__Beijerinckiaceae;g__Alsobacter;s__	Jiricka	Epilimnion	Dystrophic	9	55.028	11774.5	3.36603	275	91.86	8.14	45
Jr-11may16-115	GCA_947448005	PRJEB35770	ERS14282290	d__Bacteria;p__Proteobacteria;c__Gammaproteobacteria;o__Burkholderiales;f__Burkholderiaceae;g__SCGC-AAA027-K21;s__	Jiricka	Epilimnion	Dystrophic	9	52.665	10053.8	5.76533	299	92.21	7.79	62
Jr-11may16-116	GCA_947447405	PRJEB35770	ERS14282291	d__Bacteria;p__Proteobacteria;c__Gammaproteobacteria;o__Burkholderiales;f__Burkholderiaceae;g__Limnohabitans;s__	Jiricka	Epilimnion	Dystrophic	9	55.241	12564.8	2.55199	264	94.13	5.87	22
Jr-11may16-126	GCA_947446855	PRJEB35770	ERS14282293	d__Bacteria;p__Proteobacteria;c__Gammaproteobacteria;o__Burkholderiales;f__Burkholderiaceae;g__Rhodoferax;s__	Jiricka	Epilimnion	Dystrophic	9	61.08	13408.4	4.81173	279	92.13	7.87	37
Jr-11may16-13	GCA_947447225	PRJEB35770	ERS14282299	d__Bacteria;p__Actinobacteriota;c__Acidimicrobiia;o__Acidimicrobiales;f__RAAP-2;g__;s__	Jiricka	Epilimnion	Dystrophic	9	57.194	12580.6	2.03214	268	94.03	5.97	21
Jr-11may16-131	GCA_947447815	PRJEB35770	ERS14282294	d__Bacteria;p__Bacteroidota;c__Bacteroidia;o__Chitinophagales;f__Chitinophagaceae;g__UBA1930;s__	Jiricka	Epilimnion	Dystrophic	9	35.906	6281.73	3.14071	253	89.73	10.27	84
Jr-11may16-132	GCA_947447305	PRJEB35770	ERS14282295	d__Bacteria;p__Proteobacteria;c__Alphaproteobacteria;o__Sphingomonadales;f__Sphingomonadaceae;g__Novosphingobium;s__	Jiricka	Epilimnion	Dystrophic	9	65.277	6676.4	3.62416	265	92.84	7.16	42
Jr-11may16-133	GCA_947447885	PRJEB35770	ERS14282296	d__Bacteria;p__Proteobacteria;c__Gammaproteobacteria;o__Burkholderiales;f__Burkholderiaceae;g__Limnohabitans;s__	Jiricka	Epilimnion	Dystrophic	9	50.046	6646.78	3.51925	273	92.36	7.64	45
Jr-11may16-135	GCA_947447065	PRJEB35770	ERS14282297	d__Bacteria;p__Proteobacteria;c__Alphaproteobacteria;o__Rhizobiales;f__Beijerinckiaceae;g__28-YEA-48;s__	Jiricka	Epilimnion	Dystrophic	9	61.887	10667	3.60841	265	91.44	8.56	58.5
Jr-11may16-137	GCA_947447955	PRJEB35770	ERS14282298	d__Bacteria;p__Bacteroidota;c__Bacteroidia;o__NS11-12g;f__UBA955;g__;s__	Jiricka	Epilimnion	Dystrophic	9	35.506	40116.8	2.86009	289	93.94	6.06	30
Jr-11may16-140	GCA_947448025	PRJEB35770	ERS14282300	d__Bacteria;p__Proteobacteria;c__Gammaproteobacteria;o__Burkholderiales;f__Burkholderiaceae;g__;s__	Jiricka	Epilimnion	Dystrophic	9	57.473	43594.3	3.71416	287	91.12	8.88	50.5
Jr-11may16-142	GCA_947447345	PRJEB35770	ERS14282301	d__Bacteria;p__Proteobacteria;c__Alphaproteobacteria;o__Paracaedibacterales;f__UBA11393;g__;s__	Jiricka	Epilimnion	Dystrophic	9	38.853	20574	1.4735	261	92.34	7.66	41.5
Jr-11may16-143	GCA_947447785	PRJEB35770	ERS14282302	d__Bacteria;p__Bacteroidota;c__Bacteroidia;o__Chitinophagales;f__Chitinophagaceae;g__Ferruginibacter;s__	Jiricka	Epilimnion	Dystrophic	9	34.851	6365.54	2.33474	264	91.82	8.18	66
Jr-11may16-145	GCA_947447115	PRJEB35770	ERS14282303	d__Bacteria;p__Proteobacteria;c__Alphaproteobacteria;o__Caulobacterales;f__Caulobacteraceae;g__BOG-938;s__	Jiricka	Epilimnion	Dystrophic	9	60.676	15063.9	3.87546	285	91.95	8.05	54.5
Jr-11may16-146	GCA_947447985	PRJEB35770	ERS14282304	d__Bacteria;p__Proteobacteria;c__Gammaproteobacteria;o__Burkholderiales;f__Burkholderiaceae;g__Rhodoferax;s__	Jiricka	Epilimnion	Dystrophic	9	60.833	33109.8	2.93026	288	94.35	5.65	27
Jr-11may16-148	GCA_947447445	PRJEB35770	ERS14282305	d__Bacteria;p__Bacteroidota;c__Bacteroidia;o__Chitinophagales;f__Chitinophagaceae;g__UBA8137;s__	Jiricka	Epilimnion	Dystrophic	9	35.282	54714.9	2.43454	312	93.24	6.76	42
Jr-11may16-149	GCA_947448035	PRJEB35770	ERS14282306	d__Bacteria;p__Proteobacteria;c__Gammaproteobacteria;o__Burkholderiales;f__Burkholderiaceae;g__JOSHI-001;s__	Jiricka	Epilimnion	Dystrophic	9	68.636	15195.3	4.90944	285	90.93	9.07	53
Jr-11may16-15	GCA_947447165	PRJEB35770	ERS14282311	d__Bacteria;p__Proteobacteria;c__Gammaproteobacteria;o__Burkholderiales;f__Burkholderiaceae;g__Rhodoferax;s__	Jiricka	Epilimnion	Dystrophic	9	61.959	5485.67	2.52207	264	94.32	5.68	28
Jr-11may16-151	GCA_947447465	PRJEB35770	ERS14282307	d__Bacteria;p__Bacteroidota;c__Bacteroidia;o__Chitinophagales;f__Chitinophagaceae;g__Taibaiella_B;s__	Jiricka	Epilimnion	Dystrophic	9	42.327	55532.6	3.95328	264	88.86	11.14	91
Jr-11may16-152	GCA_947448215	PRJEB35770	ERS14282308	d__Bacteria;p__Verrucomicrobiota;c__Verrucomicrobiae;o__Opitutales;f__UBA953;g__UBA953;s__	Jiricka	Epilimnion	Dystrophic	9	63.669	8923.29	2.28986	294	94.34	5.66	40
Jr-11may16-156	GCA_947447625	PRJEB35770	ERS14282309	d__Bacteria;p__Proteobacteria;c__Alphaproteobacteria;o__Acetobacterales;f__Acetobacteraceae;g__70-18;s__	Jiricka	Epilimnion	Dystrophic	9	65.927	21705.9	4.23335	299	92.28	7.72	47
Jr-11may16-159	GCA_947448195	PRJEB35770	ERS14282310	d__Bacteria;p__Actinobacteriota;c__Acidimicrobiia;o__Acidimicrobiales;f__RAAP-2;g__RAAP-2;s__	Jiricka	Epilimnion	Dystrophic	9	59.144	6366.74	1.77779	240	94.3	5.7	14
Jr-11may16-160	GCA_947448045	PRJEB35770	ERS14282312	d__Bacteria;p__Bacteroidota;c__Bacteroidia;o__Flavobacteriales;f__Flavobacteriaceae;g__Flavobacterium;s__	Jiricka	Epilimnion	Dystrophic	9	31.386	33527.3	3.76477	281	91.49	8.51	62
Jr-11may16-162	GCA_947446905	PRJEB35770	ERS14282313	d__Bacteria;p__Proteobacteria;c__Gammaproteobacteria;o__Burkholderiales;f__Burkholderiaceae;g__Limnohabitans;s__	Jiricka	Epilimnion	Dystrophic	9	54.664	7811.4	3.32574	271	93.92	6.08	28
Jr-11may16-163	GCA_947448145	PRJEB35770	ERS14282314	d__Bacteria;p__Proteobacteria;c__Gammaproteobacteria;o__Burkholderiales;f__Burkholderiaceae;g__UBA6679;s__	Jiricka	Epilimnion	Dystrophic	9	59.511	31771.8	3.00799	285	94.27	5.73	24
Jr-11may16-164	GCA_947446885	PRJEB35770	ERS14282315	d__Bacteria;p__Proteobacteria;c__Gammaproteobacteria;o__Burkholderiales;f__Burkholderiaceae;g__Rhodoferax;s__	Jiricka	Epilimnion	Dystrophic	9	61.69	16219.7	2.67315	277	93.75	6.25	29
Jr-11may16-169	GCA_947446875	PRJEB35770	ERS14282317	d__Bacteria;p__Proteobacteria;c__Gammaproteobacteria;o__Burkholderiales;f__Burkholderiaceae;g__Limnohabitans;s__	Jiricka	Epilimnion	Dystrophic	9	54.252	12401.1	2.41476	260	95.45	4.55	15
Jr-11may16-17	GCA_947446985	PRJEB35770	ERS14282321	d__Bacteria;p__Proteobacteria;c__Gammaproteobacteria;o__Burkholderiales;f__Burkholderiaceae;g__Limnohabitans;s__	Jiricka	Epilimnion	Dystrophic	9	53.456	8999.37	3.29413	284	91.12	8.88	64
Jr-11may16-173	GCA_947448165	PRJEB35770	ERS14282318	d__Bacteria;p__Bacteroidota;c__Bacteroidia;o__Chitinophagales;f__Chitinophagaceae;g__BSSC1;s__	Jiricka	Epilimnion	Dystrophic	9	36.322	18783.3	3.4874	297	93.13	6.87	55
Jr-11may16-174	GCA_947446915	PRJEB35770	ERS14282319	d__Bacteria;p__Proteobacteria;c__Gammaproteobacteria;o__Burkholderiales;f__Burkholderiaceae;g__Limnohabitans;s__	Jiricka	Epilimnion	Dystrophic	9	52.388	16532.8	2.21067	274	94.59	5.41	25
Jr-11may16-176	GCA_947448185	PRJEB35770	ERS14282320	d__Bacteria;p__Proteobacteria;c__Gammaproteobacteria;o__Burkholderiales;f__Burkholderiaceae;g__Limnohabitans;s__	Jiricka	Epilimnion	Dystrophic	9	54.334	25359.8	2.59116	289	94.74	5.26	28
Jr-11may16-182	GCA_947448175	PRJEB35770	ERS14282322	d__Bacteria;p__Bacteroidota;c__Bacteroidia;o__AKYH767;f__b-17BO;g__UBA4416;s__	Jiricka	Epilimnion	Dystrophic	9	32.452	77499.5	3.45419	291	90.95	9.05	70
Jr-11may16-183	GCA_947447515	PRJEB35770	ERS14282323	d__Bacteria;p__Proteobacteria;c__Gammaproteobacteria;o__Burkholderiales;f__Burkholderiaceae;g__Limnohabitans;s__	Jiricka	Epilimnion	Dystrophic	9	51.698	6143.38	3.35611	261	93.5	6.5	29.5
Jr-11may16-184	GCA_947448125	PRJEB35770	ERS14282324	d__Bacteria;p__Bacteroidota;c__Bacteroidia;o__Chitinophagales;f__Chitinophagaceae;g__UBA8137;s__	Jiricka	Epilimnion	Dystrophic	9	34.977	10416.4	2.30633	290	93.67	6.33	51
Jr-11may16-187	GCA_947446895	PRJEB35770	ERS14282325	d__Bacteria;p__Proteobacteria;c__Alphaproteobacteria;o__Rhizobiales;f__Beijerinckiaceae;g__28-YEA-48;s__	Jiricka	Epilimnion	Dystrophic	9	64.072	7497.7	6.01926	266	91.6	8.4	53
Jr-11may16-188	GCA_947448335	PRJEB35770	ERS14282326	d__Bacteria;p__Proteobacteria;c__Gammaproteobacteria;o__Burkholderiales;f__Burkholderiaceae;g__Polynucleobacter;s__	Jiricka	Epilimnion	Dystrophic	9	41.401	11476.2	2.54943	281	95.24	4.76	18
Jr-11may16-190	GCA_947447185	PRJEB35770	ERS14282327	d__Bacteria;p__Proteobacteria;c__Gammaproteobacteria;o__Burkholderiales;f__Burkholderiaceae;g__Polynucleobacter;s__Polynucleobacter sp900176405	Jiricka	Epilimnion	Dystrophic	9	40.957	8869.15	2.65476	282	94.27	5.73	27
Jr-11may16-191	GCA_947448155	PRJEB35770	ERS14282328	d__Bacteria;p__Bacteroidota;c__Bacteroidia;o__Cytophagales;f__Spirosomaceae;g__UBA6715;s__	Jiricka	Epilimnion	Dystrophic	9	41.862	13805.4	2.8869	305	95.46	4.54	19
Jr-11may16-198	GCA_947446955	PRJEB35770	ERS14282329	d__Bacteria;p__Proteobacteria;c__Gammaproteobacteria;o__Burkholderiales;f__Burkholderiaceae;g__Limnohabitans;s__	Jiricka	Epilimnion	Dystrophic	9	50.907	17116.1	5.69669	287	93.8	6.2	27
Jr-11may16-20	GCA_947447835	PRJEB35770	ERS14282334	d__Bacteria;p__Bacteroidota;c__Bacteroidia;o__Chitinophagales;f__Chitinophagaceae;g__UBA8137;s__	Jiricka	Epilimnion	Dystrophic	9	35.278	11864.1	2.40905	300	94.65	5.35	46
Jr-11may16-200	GCA_947446865	PRJEB35770	ERS14282331	d__Bacteria;p__Bacteroidota;c__Bacteroidia;o__Flavobacteriales;f__Flavobacteriaceae;g__Flavobacterium;s__	Jiricka	Epilimnion	Dystrophic	9	33.16	40457.2	3.17755	268	89.99	10.01	67
Jr-11may16-201	GCA_947447855	PRJEB35770	ERS14282332	d__Bacteria;p__Bacteroidota;c__Bacteroidia;o__Chitinophagales;f__Chitinophagaceae;g__UBA1930;s__	Jiricka	Epilimnion	Dystrophic	9	34.291	9948.33	5.18721	271	85.67	14.33	129
Jr-11may16-207	GCA_947446925	PRJEB35770	ERS14282333	d__Bacteria;p__Bacteroidota;c__Bacteroidia;o__Flavobacteriales;f__Crocinitomicaceae;g__40-80;s__	Jiricka	Epilimnion	Dystrophic	9	33.437	63032.3	3.14594	274	91.95	8.05	44
Jr-11may16-217	GCA_947446625	PRJEB35770	ERS14282335	d__Bacteria;p__Proteobacteria;c__Alphaproteobacteria;o__Acetobacterales;f__Acetobacteraceae;g__;s__	Jiricka	Epilimnion	Dystrophic	9	68.141	7728.68	4.75744	286	93.93	6.07	31
Jr-11may16-218	GCA_947447845	PRJEB35770	ERS14282336	d__Bacteria;p__Proteobacteria;c__Gammaproteobacteria;o__Burkholderiales;f__Burkholderiaceae;g__Rhodoferax;s__	Jiricka	Epilimnion	Dystrophic	9	58.24	5885.75	4.86607	250	92.38	7.62	40
Jr-11may16-220	GCA_947446695	PRJEB35770	ERS14282337	d__Bacteria;p__Bacteroidota;c__Bacteroidia;o__Chitinophagales;f__Chitinophagaceae;g__UBA8137;s__	Jiricka	Epilimnion	Dystrophic	9	34.341	6705.61	2.89358	275	94.79	5.21	45
Jr-11may16-222	GCA_947448105	PRJEB35770	ERS14282338	d__Bacteria;p__Proteobacteria;c__Gammaproteobacteria;o__Burkholderiales;f__Burkholderiaceae;g__Rhodoferax;s__	Jiricka	Epilimnion	Dystrophic	9	62.904	8334.96	2.96802	267	93.38	6.62	35
Jr-11may16-225	GCA_947446645	PRJEB35770	ERS14282339	d__Bacteria;p__Bacteroidota;c__Bacteroidia;o__Chitinophagales;f__Chitinophagaceae;g__Taibaiella_B;s__	Jiricka	Epilimnion	Dystrophic	9	45.423	147314	4.71404	250	88.48	11.52	85
Jr-11may16-226	GCA_947447965	PRJEB35770	ERS14282340	d__Bacteria;p__Proteobacteria;c__Alphaproteobacteria;o__Rhizobiales;f__Beijerinckiaceae;g__Alsobacter;s__	Jiricka	Epilimnion	Dystrophic	9	59.424	9347.74	3.96537	274	91.79	8.21	48
Jr-11may16-227	GCA_947446635	PRJEB35770	ERS14282341	d__Bacteria;p__Bacteroidota;c__Bacteroidia;o__Flavobacteriales;f__Flavobacteriaceae;g__Flavobacterium;s__	Jiricka	Epilimnion	Dystrophic	9	34.882	25840.7	2.45484	281	90.79	9.21	66
Jr-11may16-229	GCA_947447975	PRJEB35770	ERS14282342	d__Bacteria;p__Proteobacteria;c__Gammaproteobacteria;o__Burkholderiales;f__Burkholderiaceae;g__Rhodoferax;s__	Jiricka	Epilimnion	Dystrophic	9	58.245	28343	3.04065	286	92.71	7.29	40
Jr-11may16-236	GCA_947446745	PRJEB35770	ERS14282345	d__Bacteria;p__Proteobacteria;c__Gammaproteobacteria;o__Burkholderiales;f__Burkholderiaceae;g__Rhodoferax;s__	Jiricka	Epilimnion	Dystrophic	9	62.688	5884.52	5.28936	268	93.74	6.26	28
Jr-11may16-238	GCA_947448015	PRJEB35770	ERS14282346	d__Bacteria;p__Proteobacteria;c__Gammaproteobacteria;o__Burkholderiales;f__Burkholderiaceae;g__Rhodoferax;s__	Jiricka	Epilimnion	Dystrophic	9	58.588	5490.68	5.0145	253	93.64	6.36	36
Jr-11may16-24	GCA_947448115	PRJEB35770	ERS14282350	d__Bacteria;p__Actinobacteriota;c__Actinobacteria;o__Nanopelagicales;f__Nanopelagicaceae;g__AAA044-D11;s__	Jiricka	Epilimnion	Dystrophic	9	49.153	5371.92	1.79829	266	96.65	3.35	12
Jr-11may16-242	GCA_947446735	PRJEB35770	ERS14282347	d__Bacteria;p__Actinobacteriota;c__Actinobacteria;o__Nanopelagicales;f__UBA5976;g__;s__	Jiricka	Epilimnion	Dystrophic	9	48.291	7721.95	1.58578	266	94.92	5.08	25
Jr-11may16-244	GCA_947448635	PRJEB35770	ERS14282348	d__Bacteria;p__Proteobacteria;c__Gammaproteobacteria;o__Steroidobacterales;f__Steroidobacteraceae;g__;s__	Jiricka	Epilimnion	Dystrophic	9	63.437	13612	4.04356	294	94.12	5.88	32
Jr-11may16-247	GCA_947446825	PRJEB35770	ERS14282349	d__Bacteria;p__Bacteroidota;c__Bacteroidia;o__Flavobacteriales;f__UA16;g__;s__	Jiricka	Epilimnion	Dystrophic	9	42.136	9287.15	2.35674	277	95.52	4.48	19
Jr-11may16-251	GCA_947446765	PRJEB35770	ERS14282351	d__Bacteria;p__Bacteroidota;c__Bacteroidia;o__Flavobacteriales;f__Flavobacteriaceae;g__Flavobacterium;s__	Jiricka	Epilimnion	Dystrophic	9	31.882	91234.8	2.21695	291	91.48	8.52	63
Jr-11may16-259	GCA_947448625	PRJEB35770	ERS14282352	d__Bacteria;p__Proteobacteria;c__Gammaproteobacteria;o__Burkholderiales;f__Burkholderiaceae;g__Polynucleobacter;s__	Jiricka	Epilimnion	Dystrophic	9	46.759	29388.8	2.0336	286	94.98	5.02	29
Jr-11may16-260	GCA_947446795	PRJEB35770	ERS14282353	d__Bacteria;p__Actinobacteriota;c__Actinobacteria;o__Nanopelagicales;f__Nanopelagicaceae;g__PALSA-747;s__	Jiricka	Epilimnion	Dystrophic	9	49.838	10132.9	1.63447	279	96.07	3.93	16
Jr-11may16-263	GCA_947447825	PRJEB35770	ERS14282354	d__Bacteria;p__Bacteroidota;c__Bacteroidia;o__Chitinophagales;f__Chitinophagaceae;g__UBA1930;s__	Jiricka	Epilimnion	Dystrophic	9	35.817	24844.7	4.83051	263.5	83.77	16.23	128
Jr-11may16-265	GCA_947447635	PRJEB35770	ERS14282355	d__Bacteria;p__Proteobacteria;c__Gammaproteobacteria;o__Burkholderiales;f__Burkholderiaceae;g__Polaromonas;s__	Jiricka	Epilimnion	Dystrophic	9	57.375	6077.86	5.49969	262	92.51	7.49	42
Jr-11may16-266	GCA_947448225	PRJEB35770	ERS14282356	d__Bacteria;p__Proteobacteria;c__Gammaproteobacteria;o__Burkholderiales;f__Burkholderiaceae;g__Polynucleobacter;s__	Jiricka	Epilimnion	Dystrophic	9	45.13	9559.68	4.02629	274.5	95.7	4.3	22
Jr-11may16-27	GCA_947448475	PRJEB35770	ERS14282360	d__Bacteria;p__Bacteroidota;c__Bacteroidia;o__Chitinophagales;f__Chitinophagaceae;g__UBA1930;s__	Jiricka	Epilimnion	Dystrophic	9	38.24	5420.21	3.67002	242	89.91	10.09	95
Jr-11may16-273	GCA_947447085	PRJEB35770	ERS14282357	d__Bacteria;p__Actinobacteriota;c__Actinobacteria;o__Nanopelagicales;f__Nanopelagicaceae;g__PALSA-747;s__	Jiricka	Epilimnion	Dystrophic	9	48.853	10919.9	1.45334	286	96.26	3.74	13
Jr-11may16-277	GCA_947448855	PRJEB35770	ERS14282358	d__Bacteria;p__Proteobacteria;c__Gammaproteobacteria;o__Burkholderiales;f__Burkholderiaceae;g__Limnohabitans;s__	Jiricka	Epilimnion	Dystrophic	9	58.025	9827.71	3.70115	268	93.42	6.58	31
Jr-11may16-278	GCA_947447585	PRJEB35770	ERS14282359	d__Bacteria;p__Bacteroidota;c__Bacteroidia;o__Chitinophagales;f__Chitinophagaceae;g__;s__	Jiricka	Epilimnion	Dystrophic	9	36.95	7995.05	2.68661	287	93.63	6.37	46
Jr-11may16-285	GCA_947447205	PRJEB35770	ERS14282361	d__Bacteria;p__Bacteroidota;c__Bacteroidia;o__Cytophagales;f__Spirosomaceae;g__UBA6715;s__	Jiricka	Epilimnion	Dystrophic	9	42.278	7626.11	2.72933	275	95.24	4.76	14
Jr-11may16-287	GCA_947448505	PRJEB35770	ERS14282362	d__Bacteria;p__Proteobacteria;c__Gammaproteobacteria;o__Burkholderiales;f__Burkholderiaceae;g__Polynucleobacter;s__	Jiricka	Epilimnion	Dystrophic	9	47.018	6374.82	2.81749	262	95.19	4.81	29
Jr-11may16-293	GCA_947448485	PRJEB35770	ERS14282364	d__Bacteria;p__Actinobacteriota;c__Actinobacteria;o__Nanopelagicales;f__UBA5976;g__UBA5976;s__	Jiricka	Epilimnion	Dystrophic	9	51.751	12287.3	1.8122	276	95.12	4.88	21
Jr-11may16-3	GCA_947446605	PRJEB35770	ERS14282375	d__Bacteria;p__Bacteroidota;c__Bacteroidia;o__NS11-12g;f__UKL13-3;g__B1;s__	Jiricka	Epilimnion	Dystrophic	9	36.47	12214	2.75688	279	93.92	6.08	39.5
Jr-11may16-302	GCA_947446935	PRJEB35770	ERS14282365	d__Bacteria;p__Proteobacteria;c__Alphaproteobacteria;o__Sphingomonadales;f__Sphingomonadaceae;g__Novosphingobium;s__	Jiricka	Epilimnion	Dystrophic	9	63.918	5397.5	3.86907	249	92.6	7.4	42
Jr-11may16-303	GCA_947448075	PRJEB35770	ERS14282366	d__Bacteria;p__Bacteroidota;c__Bacteroidia;o__Chitinophagales;f__Chitinophagaceae;g__BSSC1;s__	Jiricka	Epilimnion	Dystrophic	9	34.989	6246.96	2.88954	284	94.65	5.35	41
Jr-11may16-307	GCA_947447695	PRJEB35770	ERS14282367	d__Bacteria;p__Bacteroidota;c__Bacteroidia;o__Chitinophagales;f__Chitinophagaceae;g__UBA8137;s__	Jiricka	Epilimnion	Dystrophic	9	34.612	8945.62	2.41447	288	94.15	5.85	41.5
Jr-11may16-308	GCA_947448945	PRJEB35770	ERS14282368	d__Bacteria;p__Bacteroidota;c__Bacteroidia;o__Chitinophagales;f__Chitinophagaceae;g__Taibaiella_B;s__	Jiricka	Epilimnion	Dystrophic	9	43.176	6173.49	4.98751	220	88.66	11.34	89
Jr-11may16-31	GCA_947448085	PRJEB35770	ERS14282372	d__Bacteria;p__Proteobacteria;c__Alphaproteobacteria;o__Sphingomonadales;f__Sphingomonadaceae;g__UBA1936;s__	Jiricka	Epilimnion	Dystrophic	9	60.685	8626.58	2.78153	253	93.25	6.75	34
Jr-11may16-312	GCA_947447255	PRJEB35770	ERS14282369	d__Bacteria;p__Proteobacteria;c__Alphaproteobacteria;o__Acetobacterales;f__Acetobacteraceae;g__;s__	Jiricka	Epilimnion	Dystrophic	9	70.513	4867.43	5.45599	265	93.29	6.71	41
Jr-11may16-315	GCA_947448445	PRJEB35770	ERS14282370	d__Bacteria;p__Bacteroidota;c__Bacteroidia;o__Cytophagales;f__UBA9547;g__;s__	Jiricka	Epilimnion	Dystrophic	9	43.794	4700.78	2.66785	228	92	8	41
Jr-11may16-317	GCA_947446775	PRJEB35770	ERS14282371	d__Bacteria;p__Actinobacteriota;c__Actinobacteria;o__Actinomycetales;f__Microbacteriaceae;g__Rhodoluna;s__	Jiricka	Epilimnion	Dystrophic	9	54.692	5965.84	1.66773	261	95.04	4.96	26
Jr-11may16-32	GCA_947447325	PRJEB35770	ERS14282373	d__Bacteria;p__Proteobacteria;c__Gammaproteobacteria;o__Burkholderiales;f__Burkholderiaceae;g__Rhizobacter;s__	Jiricka	Epilimnion	Dystrophic	9	66.201	14316.2	3.72763	281	92.71	7.29	37
Jr-11may16-36	GCA_947448065	PRJEB35770	ERS14282374	d__Bacteria;p__Bacteroidota;c__Bacteroidia;o__Chitinophagales;f__Chitinophagaceae;g__UBA8137;s__	Jiricka	Epilimnion	Dystrophic	9	35.223	13302.7	2.29496	299	94.5	5.5	49
Jr-11may16-4	GCA_947446685	PRJEB35770	ERS14282377	d__Bacteria;p__Proteobacteria;c__Gammaproteobacteria;o__Burkholderiales;f__Burkholderiaceae;g__Paucibacter;s__	Jiricka	Epilimnion	Dystrophic	9	61.307	8277.11	4.49748	273	92.84	7.16	30
Jr-11may16-47	GCA_947448055	PRJEB35770	ERS14282376	d__Bacteria;p__Actinobacteriota;c__Actinobacteria;o__Actinomycetales;f__Microbacteriaceae;g__Rhodoluna;s__	Jiricka	Epilimnion	Dystrophic	9	54.831	13860	1.50119	285	94.97	5.03	25
Jr-11may16-56	GCA_947448915	PRJEB35770	ERS14282378	d__Bacteria;p__Actinobacteriota;c__Actinobacteria;o__Nanopelagicales;f__Nanopelagicaceae;g__;s__	Jiricka	Epilimnion	Dystrophic	9	50.29	5751.09	1.66762	261.5	95.21	4.79	17
Jr-11may16-63	GCA_947446725	PRJEB35770	ERS14282379	d__Bacteria;p__Actinobacteriota;c__Actinobacteria;o__Nanopelagicales;f__Nanopelagicaceae;g__PALSA-747;s__	Jiricka	Epilimnion	Dystrophic	9	51.082	10215.4	1.49299	284	95.52	4.48	17
Jr-11may16-70	GCA_947448895	PRJEB35770	ERS14282380	d__Bacteria;p__Proteobacteria;c__Gammaproteobacteria;o__Burkholderiales;f__Burkholderiaceae;g__SCGC-AAA027-K21;s__	Jiricka	Epilimnion	Dystrophic	9	52.944	9556.94	3.6871	297	93.23	6.77	48
Jr-11may16-73	GCA_947446615	PRJEB35770	ERS14282381	d__Bacteria;p__Proteobacteria;c__Gammaproteobacteria;o__Burkholderiales;f__Burkholderiaceae;g__Polynucleobacter;s__	Jiricka	Epilimnion	Dystrophic	9	39.937	7364.73	2.76462	279	94.33	5.67	31
Jr-11may16-74	GCA_947448935	PRJEB35770	ERS14282382	d__Bacteria;p__Actinobacteriota;c__Actinobacteria;o__Nanopelagicales;f__Nanopelagicaceae;g__Planktophila;s__	Jiricka	Epilimnion	Dystrophic	9	48.229	6983.27	1.86262	264	97.49	2.51	10
Jr-11may16-75	GCA_947446785	PRJEB35770	ERS14282383	d__Bacteria;p__Actinobacteriota;c__Actinobacteria;o__Nanopelagicales;f__Nanopelagicaceae;g__Planktophila;s__	Jiricka	Epilimnion	Dystrophic	9	47.924	7203.08	1.3199	263.5	97.3	2.7	9
Jr-11may16-76	GCA_947448905	PRJEB35770	ERS14282384	d__Bacteria;p__Proteobacteria;c__Alphaproteobacteria;o__Caulobacterales;f__Caulobacteraceae;g__BOG-938;s__	Jiricka	Epilimnion	Dystrophic	9	60.395	7223.62	3.93841	267.5	92.04	7.96	53
Jr-11may16-79	GCA_947446805	PRJEB35770	ERS14282385	d__Bacteria;p__Proteobacteria;c__Gammaproteobacteria;o__Steroidobacterales;f__Steroidobacteraceae;g__ZC4RG30;s__	Jiricka	Epilimnion	Dystrophic	9	66.16	6413.72	2.85724	269	95.35	4.65	18
Jr-11may16-80	GCA_947448925	PRJEB35770	ERS14282386	d__Bacteria;p__Actinobacteriota;c__Actinobacteria;o__Nanopelagicales;f__Nanopelagicaceae;g__AAA044-D11;s__	Jiricka	Epilimnion	Dystrophic	9	45.681	7128.07	1.47534	261	96.39	3.61	10
Jr-11may16-83	GCA_947448265	PRJEB35770	ERS14282387	d__Bacteria;p__Actinobacteriota;c__Actinobacteria;o__Nanopelagicales;f__;g__;s__	Jiricka	Epilimnion	Dystrophic	9	59.133	5486.6	3.62827	250	92.71	7.29	42
Jr-11may16-84	GCA_947448455	PRJEB35770	ERS14282388	d__Bacteria;p__Bacteroidota;c__Bacteroidia;o__Chitinophagales;f__Chitinophagaceae;g__UBA8137;s__	Jiricka	Epilimnion	Dystrophic	9	35.119	7975.79	2.18287	286	94.94	5.06	52
Jr-11may16-88	GCA_947447105	PRJEB35770	ERS14282389	d__Bacteria;p__Actinobacteriota;c__Actinobacteria;o__Nanopelagicales;f__Nanopelagicaceae;g__PALSA-747;s__	Jiricka	Epilimnion	Dystrophic	9	47.277	10475.4	1.46171	269	96.19	3.81	12
Jr-11may16-90	GCA_947448535	PRJEB35770	ERS14282390	d__Bacteria;p__Actinobacteriota;c__Actinobacteria;o__Nanopelagicales;f__Nanopelagicaceae;g__AAA044-D11;s__	Jiricka	Epilimnion	Dystrophic	9	46.401	8871.05	1.40728	268	95.99	4.01	13
Jr-11may16-95	GCA_947447925	PRJEB35770	ERS14282391	d__Bacteria;p__Proteobacteria;c__Gammaproteobacteria;o__Burkholderiales;f__Burkholderiaceae;g__Limnohabitans;s__	Jiricka	Epilimnion	Dystrophic	9	50.66	9590.62	2.90633	279	92.09	7.91	52
Jr-11may16-97	GCA_947448465	PRJEB35770	ERS14282392	d__Bacteria;p__Bacteroidota;c__Bacteroidia;o__Chitinophagales;f__Chitinophagaceae;g__Ferruginibacter;s__	Jiricka	Epilimnion	Dystrophic	9	35.44	5303.26	3.60098	241	91.06	8.94	69
Jr-11may16-99	GCA_947447495	PRJEB35770	ERS14282393	d__Bacteria;p__Actinobacteriota;c__Actinobacteria;o__Nanopelagicales;f__UBA5976;g__UBA5976;s__	Jiricka	Epilimnion	Dystrophic	9	50.31	5992.71	1.89312	257.5	95.08	4.92	24
Jr-12mar18-11	GCA_947448435	PRJNA429145	ERS14282394	d__Bacteria;p__Bacteroidota;c__Bacteroidia;o__Flavobacteriales;f__Flavobacteriaceae;g__Flavobacterium;s__	Jiricka	Epilimnion	Dystrophic	0.2	32.893	5758.91	2.81035	238	90.04	9.96	72
Jr-12mar18-12	GCA_947447455	PRJNA429145	ERS14282395	d__Bacteria;p__Bacteroidota;c__Bacteroidia;o__Flavobacteriales;f__Flavobacteriaceae;g__Flavobacterium;s__	Jiricka	Epilimnion	Dystrophic	0.2	31.426	6299.55	4.07096	253	92.33	7.67	62
Jr-12mar18-16	GCA_947448585	PRJNA429145	ERS14282396	d__Bacteria;p__Proteobacteria;c__Gammaproteobacteria;o__Burkholderiales;f__Burkholderiaceae;g__Paucibacter;s__	Jiricka	Epilimnion	Dystrophic	0.2	63.052	8157.54	6.32781	271	90.81	9.19	58
Jr-12mar18-17	GCA_947448645	PRJNA429145	ERS14282397	d__Bacteria;p__Proteobacteria;c__Gammaproteobacteria;o__Burkholderiales;f__Burkholderiaceae;g__Polynucleobacter;s__	Jiricka	Epilimnion	Dystrophic	0.2	46.963	7299.13	2.99343	257.5	95.06	4.94	30
Jr-12mar18-20	GCA_947448545	PRJNA429145	ERS14282398	d__Bacteria;p__Proteobacteria;c__Gammaproteobacteria;o__Burkholderiales;f__Burkholderiaceae;g__Polaromonas;s__	Jiricka	Epilimnion	Dystrophic	0.2	58.196	13269.1	5.1282	279	92.94	7.06	36
Jr-12mar18-21	GCA_947447295	PRJNA429145	ERS14282399	d__Bacteria;p__Proteobacteria;c__Gammaproteobacteria;o__Burkholderiales;f__Burkholderiaceae;g__Polaromonas;s__	Jiricka	Epilimnion	Dystrophic	0.2	57.222	19331.9	4.9847	286	93.4	6.6	35
Jr-12mar18-24	GCA_947448555	PRJNA429145	ERS14282400	d__Bacteria;p__Proteobacteria;c__Gammaproteobacteria;o__Burkholderiales;f__Burkholderiaceae;g__Rhodoferax;s__	Jiricka	Epilimnion	Dystrophic	0.2	59.619	6155.26	5.83039	263	94.59	5.41	22
Jr-12mar18-25	GCA_947448605	PRJNA429145	ERS14282401	d__Bacteria;p__Bacteroidota;c__Bacteroidia;o__Flavobacteriales;f__Flavobacteriaceae;g__Flavobacterium;s__	Jiricka	Epilimnion	Dystrophic	0.2	32.88	6167.78	3.30933	256	91.94	8.06	71
Jr-12mar18-30	GCA_947448575	PRJNA429145	ERS14282402	d__Bacteria;p__Proteobacteria;c__Gammaproteobacteria;o__Burkholderiales;f__Burkholderiaceae;g__Rhodoferax;s__	Jiricka	Epilimnion	Dystrophic	0.2	55.302	5284.54	3.2772	250	92.97	7.03	36
Jr-12mar18-33	GCA_947448665	PRJNA429145	ERS14282403	d__Bacteria;p__Proteobacteria;c__Gammaproteobacteria;o__Burkholderiales;f__Burkholderiaceae;g__Rhodoferax;s__	Jiricka	Epilimnion	Dystrophic	0.2	55.769	6987.05	4.13538	257	93.15	6.85	34
Jr-12mar18-41	GCA_947448565	PRJNA429145	ERS14282404	d__Bacteria;p__Bacteroidota;c__Bacteroidia;o__Flavobacteriales;f__Flavobacteriaceae;g__Flavobacterium;s__	Jiricka	Epilimnion	Dystrophic	0.2	32.729	6049.21	2.93951	239	92.17	7.83	60.5
Jr-12mar18-43	GCA_947448615	PRJNA429145	ERS14282405	d__Bacteria;p__Bacteroidota;c__Bacteroidia;o__Flavobacteriales;f__Flavobacteriaceae;g__Flavobacterium;s__	Jiricka	Epilimnion	Dystrophic	0.2	33.178	4877.85	2.22675	241	93.66	6.34	50
Jr-12mar18-45	GCA_947448355	PRJNA429145	ERS14282406	d__Bacteria;p__Proteobacteria;c__Gammaproteobacteria;o__Burkholderiales;f__Burkholderiaceae;g__Rhodoferax;s__	Jiricka	Epilimnion	Dystrophic	0.2	50.285	4754.01	3.1143	243	93.01	6.99	45
Jr-12mar18-47	GCA_947448675	PRJNA429145	ERS14282407	d__Bacteria;p__Proteobacteria;c__Gammaproteobacteria;o__Burkholderiales;f__Burkholderiaceae;g__PHCI01;s__	Jiricka	Epilimnion	Dystrophic	0.2	59.919	9457.55	2.9766	267.5	93.72	6.28	36
Jr-12mar18-49	GCA_947448405	PRJNA429145	ERS14282408	d__Bacteria;p__Bacteroidota;c__Bacteroidia;o__Flavobacteriales;f__Flavobacteriaceae;g__Flavobacterium;s__	Jiricka	Epilimnion	Dystrophic	0.2	33.46	12132.4	3.79826	276	91.61	8.39	72
Jr-12mar18-5	GCA_947448875	PRJNA429145	ERS14282409	d__Bacteria;p__Proteobacteria;c__Gammaproteobacteria;o__Diplorickettsiales;f__Diplorickettsiaceae;g__Rickettsiella;s__	Jiricka	Epilimnion	Dystrophic	0.2	37.924	11304.2	1.60984	279	91.72	8.28	66
Jr-12mar18-6	GCA_947447595	PRJNA429145	ERS14282410	d__Bacteria;p__Proteobacteria;c__Gammaproteobacteria;o__Burkholderiales;f__Burkholderiaceae;g__Lampropedia;s__	Jiricka	Epilimnion	Dystrophic	0.2	53.141	5488.52	2.53771	245	95.04	4.96	26
Jr-14may18-100	GCA_947448685	PRJNA429145	ERS14282411	d__Bacteria;p__Bacteroidota;c__Bacteroidia;o__Chitinophagales;f__Chitinophagaceae;g__Ferruginibacter;s__	Jiricka	Epilimnion	Dystrophic	17.6	34.533	11525.4	2.27117	278	92.44	7.56	50
Jr-14may18-105	GCA_947447895	PRJNA429145	ERS14282412	d__Bacteria;p__Proteobacteria;c__Alphaproteobacteria;o__Rhizobiales;f__Beijerinckiaceae;g__Alsobacter;s__	Jiricka	Epilimnion	Dystrophic	17.6	59.367	24464.9	2.98138	286	91.68	8.32	49
Jr-14may18-106	GCA_947448655	PRJNA429145	ERS14282413	d__Bacteria;p__Proteobacteria;c__Gammaproteobacteria;o__Methylococcales;f__Methylomonadaceae;g__KS41;s__	Jiricka	Epilimnion	Dystrophic	17.6	38.254	9398.4	2.3695	252	90.69	9.31	65
Jr-14may18-107	GCA_947448375	PRJNA429145	ERS14282414	d__Bacteria;p__Proteobacteria;c__Gammaproteobacteria;o__Burkholderiales;f__Burkholderiaceae;g__Limnohabitans;s__	Jiricka	Epilimnion	Dystrophic	17.6	62.782	11904.4	3.11678	288	94.08	5.92	32
Jr-14may18-109	GCA_947448885	PRJNA429145	ERS14282415	d__Bacteria;p__Proteobacteria;c__Gammaproteobacteria;o__Burkholderiales;f__Burkholderiaceae;g__Limnohabitans;s__	Jiricka	Epilimnion	Dystrophic	17.6	59.502	15574.5	3.63252	277	93.55	6.45	30
Jr-14may18-113	GCA_947447435	PRJNA429145	ERS14282416	d__Bacteria;p__Bacteroidota;c__Bacteroidia;o__AKYH767;f__2-12-FULL-35-15;g__2-12-FULL-35-15;s__	Jiricka	Epilimnion	Dystrophic	17.6	35.817	111740	2.57001	298	91.78	8.22	65
Jr-14may18-117	GCA_947448865	PRJNA429145	ERS14282417	d__Bacteria;p__Actinobacteriota;c__Actinobacteria;o__Nanopelagicales;f__UBA5976;g__UBA5976;s__	Jiricka	Epilimnion	Dystrophic	17.6	50.369	16654.7	1.9531	278	94.91	5.09	24
Jr-14may18-124	GCA_947448135	PRJNA429145	ERS14282418	d__Bacteria;p__Bacteroidota;c__Bacteroidia;o__Flavobacteriales;f__UA16;g__;s__	Jiricka	Epilimnion	Dystrophic	17.6	41.531	24236.6	2.56538	289	95.54	4.46	16
Jr-14may18-127	GCA_947448755	PRJNA429145	ERS14282419	d__Bacteria;p__Proteobacteria;c__Gammaproteobacteria;o__Burkholderiales;f__Burkholderiaceae;g__Limnohabitans;s__Limnohabitans sp001412575	Jiricka	Epilimnion	Dystrophic	17.6	53.399	7418.07	3.44914	272	93.97	6.03	29
Jr-14may18-128	GCA_947448595	PRJNA429145	ERS14282420	d__Bacteria;p__Verrucomicrobiota;c__Verrucomicrobiae;o__Opitutales;f__UBA953;g__UBA953;s__	Jiricka	Epilimnion	Dystrophic	17.6	63.496	37324.4	2.21375	295	92.24	7.76	48
Jr-14may18-13	GCA_947447175	PRJNA429145	ERS14282426	d__Bacteria;p__Actinobacteriota;c__Acidimicrobiia;o__Microtrichales;f__Ilumatobacteraceae;g__UBA2093;s__	Jiricka	Epilimnion	Dystrophic	17.6	52.809	10822.7	1.84176	265	95.68	4.32	16
Jr-14may18-133	GCA_947448525	PRJNA429145	ERS14282421	d__Bacteria;p__Bacteroidota;c__Bacteroidia;o__Flavobacteriales;f__Flavobacteriaceae;g__Flavobacterium;s__	Jiricka	Epilimnion	Dystrophic	17.6	32.35	65164.3	2.24735	289	90.85	9.15	64
Jr-14may18-134	GCA_947447475	PRJNA429145	ERS14282422	d__Bacteria;p__Proteobacteria;c__Gammaproteobacteria;o__Burkholderiales;f__Burkholderiaceae;g__Rhodoferax;s__	Jiricka	Epilimnion	Dystrophic	17.6	57.816	5940.64	3.06109	249	91.84	8.16	42
Jr-14may18-135	GCA_947448775	PRJNA429145	ERS14282423	d__Bacteria;p__Bacteroidota;c__Bacteroidia;o__Cytophagales;f__Spirosomaceae;g__UBA6715;s__	Jiricka	Epilimnion	Dystrophic	17.6	41.735	7401.42	3.2501	294	95.52	4.48	17
Jr-14may18-136	GCA_947447155	PRJNA429145	ERS14282424	d__Bacteria;p__Bacteroidota;c__Bacteroidia;o__AKYH767-A;f__OLB10;g__;s__	Jiricka	Epilimnion	Dystrophic	17.6	35.085	14297.2	2.75004	290	93.59	6.41	39
Jr-14may18-139	GCA_947448765	PRJNA429145	ERS14282425	d__Bacteria;p__Actinobacteriota;c__Actinobacteria;o__Actinomycetales;f__Microbacteriaceae;g__Rhodoluna;s__	Jiricka	Epilimnion	Dystrophic	17.6	56.617	18897.8	1.30008	277	96.31	3.69	11
Jr-14may18-143	GCA_947447685	PRJNA429145	ERS14282428	d__Bacteria;p__Bacteroidota;c__Bacteroidia;o__AKYH767;f__b-17BO;g__UBA4416;s__	Jiricka	Epilimnion	Dystrophic	17.6	32.308	97169.9	3.20661	298	93.5	6.5	49
Jr-14may18-145	GCA_947448515	PRJNA429145	ERS14282429	d__Bacteria;p__Proteobacteria;c__Gammaproteobacteria;o__Burkholderiales;f__SG8-39;g__2-02-FULL-62-17;s__	Jiricka	Epilimnion	Dystrophic	17.6	61.273	5668.47	2.89418	272	93.89	6.11	42
Jr-14may18-148	GCA_947448345	PRJNA429145	ERS14282430	d__Bacteria;p__Proteobacteria;c__Gammaproteobacteria;o__Burkholderiales;f__Burkholderiaceae;g__Polynucleobacter;s__	Jiricka	Epilimnion	Dystrophic	17.6	46	17891.7	2.46179	286	94.8	5.2	27
Jr-14may18-152	GCA_947448825	PRJNA429145	ERS14282431	d__Bacteria;p__Proteobacteria;c__Gammaproteobacteria;o__Burkholderiales;f__Burkholderiaceae;g__Herminiimonas;s__	Jiricka	Epilimnion	Dystrophic	17.6	48.27	8844.58	2.90613	259.5	92.15	7.85	48
Jr-14may18-153	GCA_947447395	PRJNA429145	ERS14282432	d__Bacteria;p__Actinobacteriota;c__Actinobacteria;o__Actinomycetales;f__Microbacteriaceae;g__Rhodoluna;s__	Jiricka	Epilimnion	Dystrophic	17.6	51.57	12095.2	1.51288	276.5	96.35	3.65	10
Jr-14may18-154	GCA_947448845	PRJNA429145	ERS14282433	d__Bacteria;p__Actinobacteriota;c__Actinobacteria;o__Actinomycetales;f__Microbacteriaceae;g__Rhodoluna;s__	Jiricka	Epilimnion	Dystrophic	17.6	53.171	11381.9	1.47864	280	96.39	3.61	12
Jr-14may18-157	GCA_947446975	PRJNA429145	ERS14282434	d__Bacteria;p__Actinobacteriota;c__Acidimicrobiia;o__Microtrichales;f__UBA8139;g__;s__	Jiricka	Epilimnion	Dystrophic	17.6	68.034	24464.8	2.46602	285	94.78	5.22	32
Jr-14may18-158	GCA_947448835	PRJNA429145	ERS14282435	d__Bacteria;p__Proteobacteria;c__Gammaproteobacteria;o__Burkholderiales;f__Burkholderiaceae;g__Limnohabitans;s__	Jiricka	Epilimnion	Dystrophic	17.6	49.869	12830.1	3.18556	280	91.6	8.4	51
Jr-14may18-164	GCA_947448815	PRJNA429145	ERS14282437	d__Bacteria;p__Bacteroidota;c__Bacteroidia;o__Chitinophagales;f__Chitinophagaceae;g__;s__	Jiricka	Epilimnion	Dystrophic	17.6	36.9	6630.4	2.7204	272.5	93.66	6.34	44
Jr-14may18-169	GCA_947446995	PRJNA429145	ERS14282438	d__Bacteria;p__Bacteroidota;c__Bacteroidia;o__Chitinophagales;f__Chitinophagaceae;g__UBA8137;s__	Jiricka	Epilimnion	Dystrophic	17.6	34.961	7964.52	2.35844	284	94.11	5.89	50
Jr-14may18-173	GCA_947448805	PRJNA429145	ERS14282439	d__Bacteria;p__Proteobacteria;c__Gammaproteobacteria;o__Steroidobacterales;f__Steroidobacteraceae;g__;s__	Jiricka	Epilimnion	Dystrophic	17.6	63.429	11024.8	3.31296	284	93.99	6.01	32
Jr-14may18-175	GCA_947447005	PRJNA429145	ERS14282440	d__Bacteria;p__Bacteroidota;c__Bacteroidia;o__Chitinophagales;f__Chitinophagaceae;g__;s__	Jiricka	Epilimnion	Dystrophic	17.6	38.848	17166.9	2.92977	305	93.4	6.6	49
Jr-14may18-178	GCA_947448785	PRJNA429145	ERS14282441	d__Bacteria;p__Proteobacteria;c__Gammaproteobacteria;o__Burkholderiales;f__Burkholderiaceae;g__Polynucleobacter;s__Polynucleobacter sp900176405	Jiricka	Epilimnion	Dystrophic	17.6	41.174	9197.13	2.7115	280	93.95	6.05	31
Jr-14may18-180	GCA_947446945	PRJNA429145	ERS14282442	d__Bacteria;p__Bacteroidota;c__Bacteroidia;o__Chitinophagales;f__Chitinophagaceae;g__UBA8137;s__	Jiricka	Epilimnion	Dystrophic	17.6	36.801	6917.5	2.78497	290	94.97	5.03	32
Jr-14may18-182	GCA_947448795	PRJNA429145	ERS14282443	d__Bacteria;p__Bacteroidota;c__Bacteroidia;o__AKYH767-A;f__;g__;s__	Jiricka	Epilimnion	Dystrophic	17.6	44.985	22842	2.81983	286	93.55	6.45	35
Jr-14may18-185	GCA_947447645	PRJNA429145	ERS14282444	d__Bacteria;p__Bacteroidota;c__Bacteroidia;o__Chitinophagales;f__Chitinophagaceae;g__UBA8137;s__	Jiricka	Epilimnion	Dystrophic	17.6	35.134	7692.77	2.19577	286	94.53	5.47	55
Jr-14may18-186	GCA_947449035	PRJNA429145	ERS14282445	d__Bacteria;p__Actinobacteriota;c__Actinobacteria;o__Nanopelagicales;f__S36-B12;g__;s__	Jiricka	Epilimnion	Dystrophic	17.6	61.689	27105	2.43078	275	94.26	5.74	24
Jr-14may18-19	GCA_947449065	PRJNA429145	ERS14282449	d__Bacteria;p__Bacteroidota;c__Bacteroidia;o__Cytophagales;f__Spirosomaceae;g__UBA6715;s__	Jiricka	Epilimnion	Dystrophic	17.6	42.358	33323.9	2.87259	311	95.22	4.78	22
Jr-14may18-193	GCA_947449075	PRJNA429145	ERS14282447	d__Bacteria;p__Proteobacteria;c__Gammaproteobacteria;o__Steroidobacterales;f__Steroidobacteraceae;g__;s__	Jiricka	Epilimnion	Dystrophic	17.6	53.005	5475.58	2.6921	238	91.35	8.65	56
Jr-14may18-195	GCA_947447275	PRJNA429145	ERS14282448	d__Bacteria;p__Proteobacteria;c__Gammaproteobacteria;o__Burkholderiales;f__Burkholderiaceae;g__Polynucleobacter;s__	Jiricka	Epilimnion	Dystrophic	17.6	45.691	9712.34	2.72431	283	94.9	5.1	30
Jr-14may18-2	GCA_947447505	PRJNA429145	ERS14282486	d__Bacteria;p__Actinobacteriota;c__Actinobacteria;o__Actinomycetales;f__Microbacteriaceae;g__Aurantimicrobium;s__	Jiricka	Epilimnion	Dystrophic	17.6	61.843	9342.33	1.94658	279	93.92	6.08	37
Jr-14may18-201	GCA_947447145	PRJNA429145	ERS14282450	d__Bacteria;p__Proteobacteria;c__Alphaproteobacteria;o__Rhizobiales;f__Beijerinckiaceae;g__Alsobacter;s__	Jiricka	Epilimnion	Dystrophic	17.6	55.178	10166.4	3.42687	274	91.67	8.33	46
Jr-14may18-205	GCA_947449025	PRJNA429145	ERS14282451	d__Bacteria;p__Proteobacteria;c__Gammaproteobacteria;o__Burkholderiales;f__Burkholderiaceae;g__Ramlibacter;s__	Jiricka	Epilimnion	Dystrophic	17.6	66.239	11976.6	3.82744	295	92.66	7.34	47
Jr-14may18-207	GCA_947447125	PRJNA429145	ERS14282452	d__Bacteria;p__Actinobacteriota;c__Acidimicrobiia;o__Microtrichales;f__UBA8139;g__;s__	Jiricka	Epilimnion	Dystrophic	17.6	58.492	7802.74	2.25643	259	94.85	5.15	22
Jr-14may18-21	GCA_947446595	PRJNA429145	ERS14282456	d__Bacteria;p__Proteobacteria;c__Gammaproteobacteria;o__Burkholderiales;f__UBA11063;g__UBA11063;s__	Jiricka	Epilimnion	Dystrophic	17.6	33.87	30475.5	1.75147	280	93.41	6.59	22
Jr-14may18-210	GCA_947449055	PRJNA429145	ERS14282453	d__Bacteria;p__Proteobacteria;c__Alphaproteobacteria;o__Rhizobiales;f__Beijerinckiaceae;g__28-YEA-48;s__	Jiricka	Epilimnion	Dystrophic	17.6	53.396	37560.7	3.29711	289	90.84	9.16	59
Jr-14may18-218	GCA_947446845	PRJNA429145	ERS14282454	d__Bacteria;p__Bacteroidota;c__Bacteroidia;o__Chitinophagales;f__Chitinophagaceae;g__Ferruginibacter;s__	Jiricka	Epilimnion	Dystrophic	17.6	34.838	8832.51	2.8249	289.5	91.43	8.57	78
Jr-14may18-219	GCA_947449015	PRJNA429145	ERS14282455	d__Bacteria;p__Actinobacteriota;c__Acidimicrobiia;o__Microtrichales;f__UBA8139;g__;s__	Jiricka	Epilimnion	Dystrophic	17.6	61.586	27672.6	2.42198	282.5	93.86	6.14	32
Jr-14may18-221	GCA_947449045	PRJNA429145	ERS14282457	d__Bacteria;p__Bacteroidota;c__Bacteroidia;o__Chitinophagales;f__Chitinophagaceae;g__Ferruginibacter;s__	Jiricka	Epilimnion	Dystrophic	17.6	35.304	10784.5	2.01204	269	93.41	6.59	49
Jr-14may18-228	GCA_947446755	PRJNA429145	ERS14282458	d__Bacteria;p__Proteobacteria;c__Gammaproteobacteria;o__Burkholderiales;f__Burkholderiaceae;g__SCGC-AAA027-K21;s__	Jiricka	Epilimnion	Dystrophic	17.6	52.825	38536.1	3.59392	307	92.77	7.23	53
Jr-14may18-23	GCA_947446585	PRJNA429145	ERS14282462	d__Bacteria;p__Bacteroidota;c__Bacteroidia;o__Chitinophagales;f__Chitinophagaceae;g__Ferruginibacter;s__	Jiricka	Epilimnion	Dystrophic	17.6	34.645	9190.07	2.78466	268.5	91.37	8.63	68
Jr-14may18-234	GCA_947448705	PRJNA429145	ERS14282459	d__Bacteria;p__Verrucomicrobiota;c__Verrucomicrobiae;o__Opitutales;f__UBA953;g__UBA953;s__	Jiricka	Epilimnion	Dystrophic	17.6	46.877	6690.67	1.67993	273	96.26	3.74	17
Jr-14may18-237	GCA_947446675	PRJNA429145	ERS14282460	d__Bacteria;p__Actinobacteriota;c__Actinobacteria;o__Actinomycetales;f__Microbacteriaceae;g__Rhodoluna;s__	Jiricka	Epilimnion	Dystrophic	17.6	52.899	6726.09	1.47033	262	95.28	4.72	28
Jr-14may18-239	GCA_947448695	PRJNA429145	ERS14282461	d__Bacteria;p__Proteobacteria;c__Gammaproteobacteria;o__Burkholderiales;f__Burkholderiaceae;g__Polynucleobacter;s__	Jiricka	Epilimnion	Dystrophic	17.6	40.056	37075.8	2.74095	286	93.18	6.82	23
Jr-14may18-240	GCA_947448725	PRJNA429145	ERS14282463	d__Bacteria;p__Bacteroidota;c__Bacteroidia;o__Chitinophagales;f__Chitinophagaceae;g__UBA8137;s__	Jiricka	Epilimnion	Dystrophic	17.6	35.147	61113.4	2.37335	313	93.77	6.23	43
Jr-14may18-241	GCA_947446655	PRJNA429145	ERS14282464	d__Bacteria;p__Proteobacteria;c__Gammaproteobacteria;o__Burkholderiales;f__Burkholderiaceae;g__Rhodoferax;s__	Jiricka	Epilimnion	Dystrophic	17.6	61.557	5014.64	2.9099	256	94.13	5.87	31
Jr-14may18-246	GCA_947448735	PRJNA429145	ERS14282465	d__Bacteria;p__Proteobacteria;c__Gammaproteobacteria;o__Burkholderiales;f__Burkholderiaceae;g__Polaromonas;s__	Jiricka	Epilimnion	Dystrophic	17.6	57.714	61764.8	3.87233	284	91.83	8.17	40
Jr-14may18-249	GCA_947447025	PRJNA429145	ERS14282466	d__Bacteria;p__Proteobacteria;c__Alphaproteobacteria;o__Rhizobiales;f__Beijerinckiaceae;g__Alsobacter;s__	Jiricka	Epilimnion	Dystrophic	17.6	58.887	4855.23	3.3777	256	93	7	42.5
Jr-14may18-250	GCA_947448745	PRJNA429145	ERS14282467	d__Bacteria;p__Proteobacteria;c__Gammaproteobacteria;o__Burkholderiales;f__Burkholderiaceae;g__Limnohabitans;s__	Jiricka	Epilimnion	Dystrophic	17.6	56.782	36596.5	2.5461	270	93.69	6.31	20
Jr-14may18-251	GCA_947447335	PRJNA429145	ERS14282468	d__Bacteria;p__Proteobacteria;c__Gammaproteobacteria;o__Burkholderiales;f__Burkholderiaceae;g__UBA6679;s__	Jiricka	Epilimnion	Dystrophic	17.6	59.578	4842.43	2.86654	243	93.63	6.37	25
Jr-14may18-253	GCA_947448715	PRJNA429145	ERS14282469	d__Bacteria;p__Verrucomicrobiota;c__Verrucomicrobiae;o__Opitutales;f__UBA953;g__UBA953;s__	Jiricka	Epilimnion	Dystrophic	17.6	53.168	219999	1.58273	295	94.34	5.66	34
Jr-14may18-254	GCA_947447375	PRJNA429145	ERS14282470	d__Bacteria;p__Bacteroidota;c__Bacteroidia;o__Flavobacteriales;f__Flavobacteriaceae;g__Flavobacterium;s__	Jiricka	Epilimnion	Dystrophic	17.6	32.67	95696.1	2.43551	287	91.32	8.68	58
Jr-14may18-258	GCA_947449005	PRJNA429145	ERS14282471	d__Bacteria;p__Proteobacteria;c__Alphaproteobacteria;o__Paracaedibacterales;f__;g__;s__	Jiricka	Epilimnion	Dystrophic	17.6	38.454	25679.7	2.03483	260	90.44	9.56	51
Jr-14may18-260	GCA_947447095	PRJNA429145	ERS14282472	d__Bacteria;p__Actinobacteriota;c__Actinobacteria;o__Nanopelagicales;f__UBA5976;g__UBA5976;s__	Jiricka	Epilimnion	Dystrophic	17.6	51.696	8397.64	1.74009	260	95.06	4.94	18
Jr-14may18-264	GCA_947448985	PRJNA429145	ERS14282473	d__Bacteria;p__Proteobacteria;c__Gammaproteobacteria;o__Burkholderiales;f__Burkholderiaceae;g__Polynucleobacter;s__	Jiricka	Epilimnion	Dystrophic	17.6	45.963	6565.39	2.81522	264	95.83	4.17	23
Jr-14may18-265	GCA_947447055	PRJNA429145	ERS14282474	d__Bacteria;p__Proteobacteria;c__Gammaproteobacteria;o__Burkholderiales;f__Burkholderiaceae;g__Polynucleobacter;s__	Jiricka	Epilimnion	Dystrophic	17.6	45.696	34408.4	3.60919	287	94.3	5.7	25
Jr-14may18-272	GCA_947448955	PRJNA429145	ERS14282475	d__Bacteria;p__Proteobacteria;c__Gammaproteobacteria;o__Burkholderiales;f__Burkholderiaceae;g__JOSHI-001;s__	Jiricka	Epilimnion	Dystrophic	17.6	64.125	14003.1	4.722	289	91.31	8.69	53
Jr-14may18-274	GCA_947447035	PRJNA429145	ERS14282476	d__Bacteria;p__Proteobacteria;c__Alphaproteobacteria;o__Acetobacterales;f__Acetobacteraceae;g__;s__	Jiricka	Epilimnion	Dystrophic	17.6	70.916	5259.59	5.26914	270	92.87	7.13	41
Jr-14may18-28	GCA_947448965	PRJNA429145	ERS14282479	d__Bacteria;p__Actinobacteriota;c__Actinobacteria;o__Nanopelagicales;f__Nanopelagicaceae;g__;s__	Jiricka	Epilimnion	Dystrophic	17.6	50.404	8426.65	1.70769	263	95.2	4.8	16
Jr-14may18-286	GCA_947448995	PRJNA429145	ERS14282477	d__Bacteria;p__Actinobacteriota;c__Actinobacteria;o__Nanopelagicales;f__Nanopelagicaceae;g__AAA044-D11;s__	Jiricka	Epilimnion	Dystrophic	17.6	49.063	7040.3	1.64678	267	94.94	5.06	12
Jr-14may18-289	GCA_947447075	PRJNA429145	ERS14282478	d__Bacteria;p__Bacteroidota;c__Bacteroidia;o__Chitinophagales;f__Chitinophagaceae;g__UBA8137;s__	Jiricka	Epilimnion	Dystrophic	17.6	34.941	44488.3	2.51376	316	95.21	4.79	31
Jr-14may18-29	GCA_947449215	PRJNA429145	ERS14282485	d__Bacteria;p__Proteobacteria;c__Gammaproteobacteria;o__Burkholderiales;f__Burkholderiaceae;g__Limnohabitans;s__	Jiricka	Epilimnion	Dystrophic	17.6	59.496	5133.56	3.26002	260	94.03	5.97	29
Jr-14may18-290	GCA_947447245	PRJNA429145	ERS14282480	d__Bacteria;p__Proteobacteria;c__Gammaproteobacteria;o__Burkholderiales;f__Burkholderiaceae;g__Limnohabitans;s__	Jiricka	Epilimnion	Dystrophic	17.6	51.693	8930.77	4.85617	277.5	94.2	5.8	28
Jr-14may18-291	GCA_947448975	PRJNA429145	ERS14282481	d__Bacteria;p__Actinobacteriota;c__Actinobacteria;o__Actinomycetales;f__Microbacteriaceae;g__Rhodoluna;s__	Jiricka	Epilimnion	Dystrophic	17.6	55.99	6378.46	1.48655	268	95.11	4.89	24.5
Jr-14may18-294	GCA_947447235	PRJNA429145	ERS14282482	d__Bacteria;p__Proteobacteria;c__Gammaproteobacteria;o__Burkholderiales;f__Burkholderiaceae;g__Limnohabitans;s__	Jiricka	Epilimnion	Dystrophic	17.6	58.729	8584.93	2.58962	265	94.35	5.65	29
Jr-14may18-296	GCA_947449095	PRJNA429145	ERS14282483	d__Bacteria;p__Bacteroidota;c__Bacteroidia;o__Chitinophagales;f__Chitinophagaceae;g__BSSC1;s__	Jiricka	Epilimnion	Dystrophic	17.6	34.943	7958.44	3.00413	292	93.91	6.09	47
Jr-14may18-298	GCA_947447865	PRJNA429145	ERS14282484	d__Bacteria;p__Proteobacteria;c__Gammaproteobacteria;o__Burkholderiales;f__Burkholderiaceae;g__Limnohabitans;s__	Jiricka	Epilimnion	Dystrophic	17.6	54.231	5477.26	2.59698	235	88.7	11.3	77
Jr-14may18-302	GCA_947449105	PRJNA429145	ERS14282487	d__Bacteria;p__Bacteroidota;c__Bacteroidia;o__Chitinophagales;f__Chitinophagaceae;g__UBA8137;s__	Jiricka	Epilimnion	Dystrophic	17.6	35.034	12918.1	2.55516	305	95.06	4.94	36
Jr-14may18-304	GCA_947447735	PRJNA429145	ERS14282488	d__Bacteria;p__Actinobacteriota;c__Acidimicrobiia;o__Microtrichales;f__Ilumatobacteraceae;g__Casp-actino8;s__	Jiricka	Epilimnion	Dystrophic	17.6	52.079	43848.2	3.04872	282	95.03	4.97	22
Jr-14may18-308	GCA_947449085	PRJNA429145	ERS14282489	d__Bacteria;p__Actinobacteriota;c__Actinobacteria;o__Nanopelagicales;f__Nanopelagicaceae;g__PALSA-747;s__	Jiricka	Epilimnion	Dystrophic	17.6	47.3	7231.08	1.43405	267	96.12	3.88	10.5
Jr-14may18-311	GCA_947447705	PRJNA429145	ERS14282490	d__Bacteria;p__Actinobacteriota;c__Actinobacteria;o__Actinomycetales;f__Microbacteriaceae;g__Rhodoluna;s__	Jiricka	Epilimnion	Dystrophic	17.6	60.288	9017.54	1.40218	264	94.96	5.04	25
Jr-14may18-312	GCA_947449225	PRJNA429145	ERS14282491	d__Bacteria;p__Bacteroidota;c__Bacteroidia;o__Chitinophagales;f__Chitinophagaceae;g__BSSC1;s__	Jiricka	Epilimnion	Dystrophic	17.6	36.243	24735.5	3.4774	296	92.75	7.25	55
Jr-14may18-316	GCA_947447725	PRJNA429145	ERS14282492	d__Bacteria;p__Bacteroidota;c__Bacteroidia;o__Chitinophagales;f__Chitinophagaceae;g__UBA8137;s__	Jiricka	Epilimnion	Dystrophic	17.6	35.204	32104.5	2.35377	303	93.74	6.26	51
Jr-14may18-320	GCA_947449115	PRJNA429145	ERS14282493	d__Bacteria;p__Bacteroidota;c__Bacteroidia;o__Chitinophagales;f__Chitinophagaceae;g__UBA8137;s__	Jiricka	Epilimnion	Dystrophic	17.6	34.744	16629.5	2.333	299	94.22	5.78	45
Jr-14may18-324	GCA_947447715	PRJNA429145	ERS14282494	d__Bacteria;p__Chloroflexota;c__Chloroflexia;o__Chloroflexales;f__Roseiflexaceae;g__UBA965;s__	Jiricka	Epilimnion	Dystrophic	17.6	53.054	15731.5	3.60613	298	90.87	9.13	60
Jr-14may18-326	GCA_947449235	PRJNA429145	ERS14282495	d__Bacteria;p__Actinobacteriota;c__Acidimicrobiia;o__Acidimicrobiales;f__RAAP-2;g__RAAP-2;s__	Jiricka	Epilimnion	Dystrophic	17.6	59.276	8286.86	1.49854	254	94.58	5.42	13
Jr-14may18-35	GCA_947447745	PRJNA429145	ERS14282496	d__Bacteria;p__Proteobacteria;c__Gammaproteobacteria;o__Burkholderiales;f__Burkholderiaceae;g__Polynucleobacter;s__	Jiricka	Epilimnion	Dystrophic	17.6	44.91	15192.7	2.95048	269	93.58	6.42	32
Jr-14may18-39	GCA_947449245	PRJNA429145	ERS14282497	d__Bacteria;p__Proteobacteria;c__Gammaproteobacteria;o__Burkholderiales;f__Burkholderiaceae;g__Polynucleobacter;s__	Jiricka	Epilimnion	Dystrophic	17.6	45.363	18531.6	2.48849	278	95.22	4.78	23
Jr-14may18-41	GCA_947447755	PRJNA429145	ERS14282498	d__Bacteria;p__Proteobacteria;c__Gammaproteobacteria;o__Ga0077536;f__Ga0077536;g__Ga0077536;s__	Jiricka	Epilimnion	Dystrophic	17.6	62.574	5445.94	3.19821	254	93.56	6.44	31
Jr-14may18-42	GCA_947449145	PRJNA429145	ERS14282499	d__Bacteria;p__Bacteroidota;c__Bacteroidia;o__NS11-12g;f__UKL13-3;g__;s__	Jiricka	Epilimnion	Dystrophic	17.6	31.489	18628.7	2.92839	278	90.61	9.39	79
Jr-14may18-50	GCA_947447795	PRJNA429145	ERS14282500	d__Bacteria;p__Actinobacteriota;c__Actinobacteria;o__Nanopelagicales;f__Nanopelagicaceae;g__Planktophila;s__	Jiricka	Epilimnion	Dystrophic	17.6	44.798	6351.43	1.5213	264	96.13	3.87	10
Jr-14may18-51	GCA_947449175	PRJNA429145	ERS14282501	d__Bacteria;p__Proteobacteria;c__Gammaproteobacteria;o__Burkholderiales;f__Burkholderiaceae;g__Rhizobacter;s__	Jiricka	Epilimnion	Dystrophic	17.6	66.071	6846.57	2.96248	268	93.56	6.44	38
Jr-14may18-52	GCA_947448385	PRJNA429145	ERS14282502	d__Bacteria;p__Actinobacteriota;c__Actinobacteria;o__Nanopelagicales;f__Nanopelagicaceae;g__AAA044-D11;s__	Jiricka	Epilimnion	Dystrophic	17.6	45.717	5816.28	1.19573	269	96.46	3.54	6
Jr-14may18-55	GCA_947449125	PRJNA429145	ERS14282503	d__Bacteria;p__Bacteroidota;c__Bacteroidia;o__AKYH767;f__b-17BO;g__UBA2475;s__	Jiricka	Epilimnion	Dystrophic	17.6	31.64	5884.53	2.57697	258.5	94.12	5.88	38
Jr-14may18-57	GCA_947447765	PRJNA429145	ERS14282504	d__Bacteria;p__Actinobacteriota;c__Actinobacteria;o__Nanopelagicales;f__S36-B12;g__UBA11398;s__	Jiricka	Epilimnion	Dystrophic	17.6	53.27	7022	1.99122	260	94.87	5.13	20
Jr-14may18-62	GCA_947449205	PRJNA429145	ERS14282505	d__Bacteria;p__Actinobacteriota;c__Actinobacteria;o__Nanopelagicales;f__Nanopelagicaceae;g__Planktophila;s__	Jiricka	Epilimnion	Dystrophic	17.6	47.829	6644.64	1.45788	263	96.65	3.35	10
Jr-14may18-63	GCA_947448415	PRJNA429145	ERS14282506	d__Bacteria;p__Proteobacteria;c__Gammaproteobacteria;o__Burkholderiales;f__Burkholderiaceae;g__Polynucleobacter;s__	Jiricka	Epilimnion	Dystrophic	17.6	44.398	69577.2	3.1086	291	94.2	5.8	29
Jr-14may18-66	GCA_947449135	PRJNA429145	ERS14282507	d__Bacteria;p__Planctomycetota;c__Planctomycetes;o__Pirellulales;f__UBA1268;g__BAIKAL-G1-2R;s__	Jiricka	Epilimnion	Dystrophic	17.6	64.571	21859.5	3.74043	317	90.03	9.97	81
Jr-14may18-69	GCA_947448325	PRJNA429145	ERS14282508	d__Bacteria;p__Proteobacteria;c__Gammaproteobacteria;o__Burkholderiales;f__Burkholderiaceae;g__Limnohabitans;s__	Jiricka	Epilimnion	Dystrophic	17.6	58.509	11047.3	2.91955	275	93.46	6.54	33
Jr-14may18-7	GCA_947447565	PRJNA429145	ERS14282511	d__Bacteria;p__Actinobacteriota;c__Actinobacteria;o__Actinomycetales;f__Microbacteriaceae;g__Rhodoluna;s__	Jiricka	Epilimnion	Dystrophic	17.6	46.742	24741.4	1.15394	291.5	95.82	4.18	14
Jr-14may18-70	GCA_947449185	PRJNA429145	ERS14282509	d__Bacteria;p__Proteobacteria;c__Gammaproteobacteria;o__Burkholderiales;f__Burkholderiaceae;g__Rhodoferax;s__	Jiricka	Epilimnion	Dystrophic	17.6	60.952	6404.62	2.70988	258	93.92	6.08	27
Jr-14may18-74	GCA_947447805	PRJNA429145	ERS14282510	d__Bacteria;p__Bacteroidota;c__Bacteroidia;o__Chitinophagales;f__;g__;s__	Jiricka	Epilimnion	Dystrophic	17.6	39.232	62946.1	2.61096	305	93.95	6.05	34
Jr-14may18-80	GCA_947447775	PRJNA429145	ERS14282512	d__Bacteria;p__Actinobacteriota;c__Actinobacteria;o__Nanopelagicales;f__Nanopelagicaceae;g__Planktophila;s__	Jiricka	Epilimnion	Dystrophic	17.6	48.985	8569.07	1.58482	255	96.34	3.66	13
Jr-14may18-81	GCA_947446705	PRJNA429145	ERS14282513	d__Bacteria;p__Proteobacteria;c__Alphaproteobacteria;o__Rhodobacterales;f__Rhodobacteraceae;g__;s__	Jiricka	Epilimnion	Dystrophic	17.6	65.038	5125.45	4.91162	260	92.88	7.12	44
Jr-14may18-87	GCA_947448315	PRJNA429145	ERS14282514	d__Bacteria;p__Proteobacteria;c__Alphaproteobacteria;o__Acetobacterales;f__Acetobacteraceae;g__70-18;s__	Jiricka	Epilimnion	Dystrophic	17.6	66.703	5585.96	4.84463	268	93.65	6.35	31
Jr-14may18-9	GCA_947448395	PRJNA429145	ERS14282516	d__Bacteria;p__Verrucomicrobiota;c__Verrucomicrobiae;o__Chthoniobacterales;f__Chthoniobacteraceae;g__;s__	Jiricka	Epilimnion	Dystrophic	17.6	54.635	11880.3	3.45464	294	91.65	8.35	61
Jr-14may18-92	GCA_947446815	PRJNA429145	ERS14282515	d__Bacteria;p__Actinobacteriota;c__Acidimicrobiia;o__Microtrichales;f__Ilumatobacteraceae;g__UBA2093;s__	Jiricka	Epilimnion	Dystrophic	17.6	52.959	103386	2.16091	272	95.53	4.47	17
Jr-16oct17-02	GCA_947446715	PRJNA429145	ERS14282517	d__Bacteria;p__Proteobacteria;c__Alphaproteobacteria;o__Sphingomonadales;f__Sphingomonadaceae;g__Novosphingobium;s__	Jiricka	Epilimnion	Dystrophic	10.2	59.998	6498.93	2.97023	244	92.85	7.15	32
Jr-16oct17-04	GCA_947448295	PRJNA429145	ERS14282518	d__Bacteria;p__Proteobacteria;c__Alphaproteobacteria;o__Caulobacterales;f__Caulobacteraceae;g__Caulobacter;s__	Jiricka	Epilimnion	Dystrophic	10.2	62.565	185307	2.27568	264	90.74	9.26	56
Jr-16oct17-05	GCA_947449165	PRJNA429145	ERS14282519	d__Bacteria;p__Proteobacteria;c__Gammaproteobacteria;o__Steroidobacterales;f__Steroidobacteraceae;g__ZC4RG30;s__	Jiricka	Epilimnion	Dystrophic	10.2	65.718	10632.6	2.77573	275	95.66	4.34	15
Jr-16oct17-08	GCA_947448305	PRJNA429145	ERS14282520	d__Bacteria;p__Proteobacteria;c__Gammaproteobacteria;o__Burkholderiales;f__Burkholderiaceae;g__Polynucleobacter;s__	Jiricka	Epilimnion	Dystrophic	10.2	39.972	14745.1	2.91411	285	93.39	6.61	33
Jr-16oct17-09	GCA_947449195	PRJNA429145	ERS14282521	d__Bacteria;p__Actinobacteriota;c__Actinobacteria;o__Actinomycetales;f__Microbacteriaceae;g__MWH-TA3;s__	Jiricka	Epilimnion	Dystrophic	10.2	59.176	7730.77	1.59175	261	95.03	4.97	19
Jr-16oct17-10	GCA_947448235	PRJNA429145	ERS14282522	d__Bacteria;p__Actinobacteriota;c__Actinobacteria;o__Nanopelagicales;f__Nanopelagicaceae;g__Planktophila;s__	Jiricka	Epilimnion	Dystrophic	10.2	44.578	14803.9	1.61595	279	96.26	3.74	11
Jr-16oct17-117	GCA_947447935	PRJNA429145	ERS14282523	d__Bacteria;p__Bacteroidota;c__Bacteroidia;o__Chitinophagales;f__Chitinophagaceae;g__UBA8137;s__	Jiricka	Epilimnion	Dystrophic	10.2	34.975	8255.23	2.06613	285	94.17	5.83	49.5
Jr-16oct17-118	GCA_947448255	PRJNA429145	ERS14282524	d__Bacteria;p__Proteobacteria;c__Gammaproteobacteria;o__Burkholderiales;f__Burkholderiaceae;g__Limnohabitans;s__	Jiricka	Epilimnion	Dystrophic	10.2	56.776	5594.36	2.63602	252	94.47	5.53	19
Jr-16oct17-12	GCA_947448275	PRJNA429145	ERS14282528	d__Bacteria;p__Verrucomicrobiota;c__Verrucomicrobiae;o__Opitutales;f__UBA953;g__UBA953;s__	Jiricka	Epilimnion	Dystrophic	10.2	67.737	172780	2.91551	305	92.72	7.28	46
Jr-16oct17-123	GCA_947447045	PRJNA429145	ERS14282525	d__Bacteria;p__Proteobacteria;c__Gammaproteobacteria;o__Steroidobacterales;f__Steroidobacteraceae;g__ZC4RG30;s__	Jiricka	Epilimnion	Dystrophic	10.2	66.193	6753.92	3.02153	274	95.33	4.67	17
Jr-16oct17-126	GCA_947448245	PRJNA429145	ERS14282526	d__Bacteria;p__Proteobacteria;c__Gammaproteobacteria;o__Methylococcales;f__Methylomonadaceae;g__KS41;s__	Jiricka	Epilimnion	Dystrophic	10.2	38.311	9604.75	2.3389	254	91.21	8.79	61
Jr-16oct17-129	GCA_947447285	PRJNA429145	ERS14282527	d__Bacteria;p__Proteobacteria;c__Gammaproteobacteria;o__Burkholderiales;f__Burkholderiaceae;g__Limnohabitans;s__	Jiricka	Epilimnion	Dystrophic	10.2	50.46	8924.83	3.15666	276	92.25	7.75	50.5
Jr-16oct17-13	GCA_947447545	PRJNA429145	ERS14282534	d__Bacteria;p__Proteobacteria;c__Gammaproteobacteria;o__Burkholderiales;f__Burkholderiaceae;g__UBA6679;s__	Jiricka	Epilimnion	Dystrophic	10.2	59.645	5280.4	3.0215	251	94.39	5.61	22
Jr-16oct17-132	GCA_947447215	PRJNA429145	ERS14282529	d__Bacteria;p__Proteobacteria;c__Alphaproteobacteria;o__Sphingomonadales;f__Sphingomonadaceae;g__Novosphingobium;s__	Jiricka	Epilimnion	Dystrophic	10.2	65.328	5267.44	3.83565	255	93.67	6.33	37
Jr-16oct17-135	GCA_947448285	PRJNA429145	ERS14282530	d__Bacteria;p__Proteobacteria;c__Gammaproteobacteria;o__Burkholderiales;f__SG8-41;g__Ga0077527;s__	Jiricka	Epilimnion	Dystrophic	10.2	47.803	30188.4	2.89989	298	89.52	10.48	69
Jr-16oct17-136	GCA_947447195	PRJNA429145	ERS14282531	d__Bacteria;p__Proteobacteria;c__Gammaproteobacteria;o__Steroidobacterales;f__Steroidobacteraceae;g__;s__	Jiricka	Epilimnion	Dystrophic	10.2	56.103	31505.9	2.77875	292	92.69	7.31	39
Jr-16oct17-137	GCA_947447355	PRJNA429145	ERS14282532	d__Bacteria;p__Proteobacteria;c__Gammaproteobacteria;o__Burkholderiales;f__Burkholderiaceae;g__Polaromonas;s__	Jiricka	Epilimnion	Dystrophic	10.2	57.319	22093	4.04966	291	92.61	7.39	39
Jr-16oct17-138	GCA_947447135	PRJNA429145	ERS14282533	d__Bacteria;p__Verrucomicrobiota;c__Verrucomicrobiae;o__Pedosphaerales;f__Pedosphaeraceae;g__UBA11358;s__	Jiricka	Epilimnion	Dystrophic	10.2	59.966	19583	3.00876	301	89.99	10.01	71
Jr-16oct17-140	GCA_947447485	PRJNA429145	ERS14282535	d__Bacteria;p__Bacteroidota;c__Bacteroidia;o__Chitinophagales;f__Chitinophagaceae;g__Ferruginibacter;s__	Jiricka	Epilimnion	Dystrophic	10.2	35.353	11814.7	1.92633	267	92.88	7.12	51
Jr-16oct17-141	GCA_947447915	PRJNA429145	ERS14282536	d__Bacteria;p__Proteobacteria;c__Gammaproteobacteria;o__Burkholderiales;f__Burkholderiaceae;g__Limnohabitans;s__	Jiricka	Epilimnion	Dystrophic	10.2	54.25	10112.7	2.37462	254	95.6	4.4	14
Jr-16oct17-146	GCA_947448365	PRJNA429145	ERS14282538	d__Bacteria;p__Actinobacteriota;c__Actinobacteria;o__Nanopelagicales;f__S36-B12;g__;s__	Jiricka	Epilimnion	Dystrophic	10.2	61.661	23354.9	2.44167	275	94.44	5.56	25
Jr-16oct17-147	GCA_947447525	PRJNA429145	ERS14282539	d__Bacteria;p__Bacteroidota;c__Bacteroidia;o__Flavobacteriales;f__Crocinitomicaceae;g__UBA952;s__	Jiricka	Epilimnion	Dystrophic	10.2	34.884	120854	2.66358	288	93.66	6.34	21
Jr-16oct17-15	GCA_947450075	PRJNA429145	ERS14282544	d__Bacteria;p__Actinobacteriota;c__Actinobacteria;o__Nanopelagicales;f__Nanopelagicaceae;g__AAA044-D11;s__	Jiricka	Epilimnion	Dystrophic	10.2	46.487	7007.52	1.32826	263.5	96.36	3.64	12
Jr-16oct17-151	GCA_947449155	PRJNA429145	ERS14282540	d__Bacteria;p__Bacteroidota;c__Bacteroidia;o__Chitinophagales;f__Chitinophagaceae;g__UBA8137;s__	Jiricka	Epilimnion	Dystrophic	10.2	35.242	35033.5	2.48559	309	94.11	5.89	50
Jr-16oct17-156	GCA_947447615	PRJNA429145	ERS14282541	d__Bacteria;p__Proteobacteria;c__Gammaproteobacteria;o__Burkholderiales;f__Burkholderiaceae;g__Rhodoferax;s__	Jiricka	Epilimnion	Dystrophic	10.2	58.975	13320.6	3.30872	276	92.43	7.57	42
Jr-16oct17-158	GCA_947450515	PRJNA429145	ERS14282542	d__Bacteria;p__Actinobacteriota;c__Actinobacteria;o__Actinomycetales;f__Microbacteriaceae;g__Rhodoluna;s__	Jiricka	Epilimnion	Dystrophic	10.2	46.605	8403.29	1.31328	270.5	95.62	4.38	12
Jr-16oct17-159	GCA_947449635	PRJNA429145	ERS14282543	d__Bacteria;p__Proteobacteria;c__Gammaproteobacteria;o__Burkholderiales;f__Burkholderiaceae;g__Limnohabitans;s__	Jiricka	Epilimnion	Dystrophic	10.2	54.585	8250.7	2.42819	253	95.11	4.89	16
Jr-16oct17-160	GCA_947449425	PRJNA429145	ERS14282545	d__Bacteria;p__Verrucomicrobiota;c__Verrucomicrobiae;o__Opitutales;f__UBA953;g__UBA953;s__	Jiricka	Epilimnion	Dystrophic	10.2	68.395	160161	1.8394	299	94.71	5.29	31
Jr-16oct17-161	GCA_947449785	PRJNA429145	ERS14282546	d__Bacteria;p__Proteobacteria;c__Gammaproteobacteria;o__Burkholderiales;f__Burkholderiaceae;g__Polynucleobacter;s__	Jiricka	Epilimnion	Dystrophic	10.2	46.099	16547.8	2.94462	290	94.73	5.27	25
Jr-16oct17-163	GCA_947449375	PRJNA429145	ERS14282547	d__Bacteria;p__Verrucomicrobiota;c__Verrucomicrobiae;o__Opitutales;f__UBA953;g__UBA953;s__	Jiricka	Epilimnion	Dystrophic	10.2	53.648	57077.8	1.79317	300	94.32	5.68	31
Jr-16oct17-164	GCA_947449315	PRJNA429145	ERS14282548	d__Bacteria;p__Bacteroidota;c__Bacteroidia;o__AKYH767;f__2-12-FULL-35-15;g__2-12-FULL-35-15;s__	Jiricka	Epilimnion	Dystrophic	10.2	35.777	96786.1	2.61956	296	91.75	8.25	65
Jr-16oct17-165	GCA_947449385	PRJNA429145	ERS14282549	d__Bacteria;p__Actinobacteriota;c__Actinobacteria;o__Nanopelagicales;f__Nanopelagicaceae;g__Planktophila;s__	Jiricka	Epilimnion	Dystrophic	10.2	48.956	5207.88	1.8036	257	96.74	3.26	13
Jr-16oct17-166	GCA_947450365	PRJNA429145	ERS14282550	d__Bacteria;p__Bacteroidota;c__Bacteroidia;o__Cytophagales;f__Spirosomaceae;g__UBA6715;s__	Jiricka	Epilimnion	Dystrophic	10.2	42.544	43575.4	2.89125	316	95.27	4.73	22
Jr-16oct17-168	GCA_947449295	PRJNA429145	ERS14282551	d__Bacteria;p__Actinobacteriota;c__Actinobacteria;o__Nanopelagicales;f__Nanopelagicaceae;g__PALSA-747;s__	Jiricka	Epilimnion	Dystrophic	10.2	48.921	17550.6	1.47702	290	96.39	3.61	14
Jr-16oct17-170	GCA_947449305	PRJNA429145	ERS14282552	d__Bacteria;p__Proteobacteria;c__Gammaproteobacteria;o__Burkholderiales;f__Burkholderiaceae;g__Polynucleobacter;s__	Jiricka	Epilimnion	Dystrophic	10.2	45.427	23841.8	2.76556	285	95.19	4.81	24
Jr-16oct17-171	GCA_947450535	PRJNA429145	ERS14282553	d__Bacteria;p__Proteobacteria;c__Gammaproteobacteria;o__Burkholderiales;f__Burkholderiaceae;g__Polynucleobacter;s__	Jiricka	Epilimnion	Dystrophic	10.2	45.843	15949.4	4.16992	268	93.85	6.15	29
Jr-16oct17-172	GCA_947449755	PRJNA429145	ERS14282554	d__Bacteria;p__Bacteroidota;c__Bacteroidia;o__Chitinophagales;f__Chitinophagaceae;g__UBA8137;s__	Jiricka	Epilimnion	Dystrophic	10.2	35.213	14977.2	3.15375	311	94.3	5.7	42
Jr-16oct17-173	GCA_947450575	PRJNA429145	ERS14282555	d__Bacteria;p__Verrucomicrobiota;c__Verrucomicrobiae;o__Opitutales;f__UBA953;g__UBA953;s__	Jiricka	Epilimnion	Dystrophic	10.2	62.14	19353.1	2.40082	301	93.81	6.19	44
Jr-16oct17-179	GCA_947449915	PRJNA429145	ERS14282556	d__Bacteria;p__Verrucomicrobiota;c__Verrucomicrobiae;o__Opitutales;f__UBA953;g__UBA953;s__	Jiricka	Epilimnion	Dystrophic	10.2	66.135	19370.7	2.5074	301	93.88	6.12	43
Jr-16oct17-183	GCA_947449855	PRJNA429145	ERS14282557	d__Bacteria;p__Verrucomicrobiota;c__Verrucomicrobiae;o__Opitutales;f__UBA953;g__UBA953;s__	Jiricka	Epilimnion	Dystrophic	10.2	62.533	12519.6	2.41032	289	93.96	6.04	38
Jr-16oct17-184	GCA_947449835	PRJNA429145	ERS14282558	d__Bacteria;p__Verrucomicrobiota;c__Verrucomicrobiae;o__Opitutales;f__Opitutaceae;g__Tous-C4FEB;s__	Jiricka	Epilimnion	Dystrophic	10.2	60.861	19339.2	3.75422	310	93.02	6.98	54
Jr-16oct17-185	GCA_947449805	PRJNA429145	ERS14282559	d__Bacteria;p__Bacteroidota;c__Bacteroidia;o__Chitinophagales;f__Chitinophagaceae;g__Ferruginibacter;s__	Jiricka	Epilimnion	Dystrophic	10.2	34.77	6711.45	2.84483	274	92.08	7.92	74
Jr-16oct17-189	GCA_947450165	PRJNA429145	ERS14282560	d__Bacteria;p__Bacteroidota;c__Bacteroidia;o__Chitinophagales;f__Chitinophagaceae;g__Ferruginibacter;s__	Jiricka	Epilimnion	Dystrophic	10.2	33.433	11094.8	2.76717	258	90.29	9.71	65
Jr-16oct17-190	GCA_947449675	PRJNA429145	ERS14282561	d__Bacteria;p__Actinobacteriota;c__Actinobacteria;o__Nanopelagicales;f__UBA5976;g__;s__	Jiricka	Epilimnion	Dystrophic	10.2	59.173	18049.5	2.99673	278	92.57	7.43	41
Jr-16oct17-192	GCA_947449705	PRJNA429145	ERS14282562	d__Bacteria;p__Actinobacteriota;c__Acidimicrobiia;o__Acidimicrobiales;f__RAAP-2;g__RAAP-2;s__	Jiricka	Epilimnion	Dystrophic	10.2	49.67	14296.1	1.39374	266	96.19	3.81	10
Jr-16oct17-193	GCA_947450375	PRJNA429145	ERS14282563	d__Bacteria;p__Actinobacteriota;c__Actinobacteria;o__Nanopelagicales;f__Nanopelagicaceae;g__Planktophila;s__	Jiricka	Epilimnion	Dystrophic	10.2	45.43	42977.7	1.64474	285	96.33	3.67	8
Jr-16oct17-194	GCA_947450225	PRJNA429145	ERS14282564	d__Bacteria;p__Proteobacteria;c__Gammaproteobacteria;o__Burkholderiales;f__Burkholderiaceae;g__Polynucleobacter;s__	Jiricka	Epilimnion	Dystrophic	10.2	41.41	14239.1	2.70426	283	94.53	5.47	19
Jr-16oct17-195	GCA_947449715	PRJNA429145	ERS14282565	d__Bacteria;p__Proteobacteria;c__Gammaproteobacteria;o__Burkholderiales;f__SG8-41;g__UBA5216;s__	Jiricka	Epilimnion	Dystrophic	10.2	47.908	29962.5	4.01648	303	88.18	11.82	66
Jr-16oct17-197	GCA_947450325	PRJNA429145	ERS14282566	d__Bacteria;p__Bacteroidota;c__Bacteroidia;o__Flavobacteriales;f__Crocinitomicaceae;g__40-80;s__	Jiricka	Epilimnion	Dystrophic	10.2	34.917	81805.1	3.42582	286	91.57	8.43	58
Jr-16oct17-199	GCA_947449825	PRJNA429145	ERS14282567	d__Bacteria;p__Actinobacteriota;c__Acidimicrobiia;o__Microtrichales;f__Ilumatobacteraceae;g__Casp-actino8;s__	Jiricka	Epilimnion	Dystrophic	10.2	52.14	34977.5	3.04016	283	95.6	4.4	22
Jr-16oct17-201	GCA_947450135	PRJNA429145	ERS14282569	d__Bacteria;p__Verrucomicrobiota;c__Verrucomicrobiae;o__Opitutales;f__Opitutaceae;g__Tous-C4FEB;s__	Jiricka	Epilimnion	Dystrophic	10.2	57.326	15225.2	3.10341	296	92.79	7.21	55
Jr-16oct17-203	GCA_947450205	PRJNA429145	ERS14282570	d__Bacteria;p__Bacteroidota;c__Bacteroidia;o__Chitinophagales;f__Chitinophagaceae;g__;s__	Jiricka	Epilimnion	Dystrophic	10.2	36.859	8649.36	2.70946	293	93.49	6.51	48
Jr-16oct17-204	GCA_947450195	PRJNA429145	ERS14282571	d__Bacteria;p__Proteobacteria;c__Gammaproteobacteria;o__Burkholderiales;f__Burkholderiaceae;g__Limnohabitans;s__	Jiricka	Epilimnion	Dystrophic	10.2	59.806	5407.3	3.21677	260	94.25	5.75	29
Jr-16oct17-205	GCA_947450115	PRJNA429145	ERS14282572	d__Bacteria;p__Actinobacteriota;c__Acidimicrobiia;o__Microtrichales;f__Ilumatobacteraceae;g__;s__	Jiricka	Epilimnion	Dystrophic	10.2	51.733	31693.5	2.32309	274	95.68	4.32	14
Jr-16oct17-210	GCA_947450095	PRJNA429145	ERS14282573	d__Bacteria;p__Chloroflexota;c__Chloroflexia;o__Chloroflexales;f__Roseiflexaceae;g__UBA965;s__	Jiricka	Epilimnion	Dystrophic	10.2	52.974	16366	3.53009	296.5	91.54	8.46	60
Jr-16oct17-212	GCA_947450565	PRJNA429145	ERS14282574	d__Bacteria;p__Actinobacteriota;c__Actinobacteria;o__Nanopelagicales;f__Nanopelagicaceae;g__;s__	Jiricka	Epilimnion	Dystrophic	10.2	48.45	6980.77	1.43252	259.5	96.45	3.55	10
Jr-16oct17-213	GCA_947449615	PRJNA429145	ERS14282575	d__Bacteria;p__Verrucomicrobiota;c__Verrucomicrobiae;o__Opitutales;f__Opitutaceae;g__Opitutus;s__	Jiricka	Epilimnion	Dystrophic	10.2	65.094	100406	5.90803	340	90.08	9.92	102
Jr-16oct17-219	GCA_947449525	PRJNA429145	ERS14282576	d__Bacteria;p__Proteobacteria;c__Gammaproteobacteria;o__Pseudomonadales;f__Pseudohongiellaceae;g__;s__	Jiricka	Epilimnion	Dystrophic	10.2	55.647	106360	2.9228	293	92.35	7.65	47
Jr-16oct17-222	GCA_947450585	PRJNA429145	ERS14282577	d__Bacteria;p__Proteobacteria;c__Gammaproteobacteria;o__Burkholderiales;f__Burkholderiaceae;g__Polynucleobacter;s__	Jiricka	Epilimnion	Dystrophic	10.2	40.122	25613.3	2.72811	286	93.55	6.45	22
Jr-16oct17-223	GCA_947450595	PRJNA429145	ERS14282578	d__Bacteria;p__Actinobacteriota;c__Acidimicrobiia;o__Acidimicrobiales;f__RAAP-2;g__RAAP-2;s__	Jiricka	Epilimnion	Dystrophic	10.2	59.197	7195.5	1.47432	243	94.68	5.32	13
Jr-16oct17-225	GCA_947449545	PRJNA429145	ERS14282579	d__Bacteria;p__Proteobacteria;c__Gammaproteobacteria;o__Burkholderiales;f__Burkholderiaceae;g__Limnohabitans;s__Limnohabitans sp001412575	Jiricka	Epilimnion	Dystrophic	10.2	53.524	6512.83	3.6017	262	94.01	5.99	31
Jr-16oct17-230	GCA_947449625	PRJNA429145	ERS14282580	d__Bacteria;p__Bacteroidota;c__Bacteroidia;o__Chitinophagales;f__Chitinophagaceae;g__UBA8137;s__	Jiricka	Epilimnion	Dystrophic	10.2	35.096	7325.99	2.56955	291	94.72	5.28	52.5
Jr-16oct17-231	GCA_947449925	PRJNA429145	ERS14282581	d__Bacteria;p__Proteobacteria;c__Gammaproteobacteria;o__Steroidobacterales;f__Steroidobacteraceae;g__;s__	Jiricka	Epilimnion	Dystrophic	10.2	63.508	6627.62	3.29594	270	94.24	5.76	33
Jr-16oct17-234	GCA_947449575	PRJNA429145	ERS14282582	d__Bacteria;p__Bacteroidota;c__Bacteroidia;o__Flavobacteriales;f__Crocinitomicaceae;g__UBA2040;s__	Jiricka	Epilimnion	Dystrophic	10.2	33.169	51094.2	3.50625	290	90.67	9.33	63
Jr-16oct17-235	GCA_947449965	PRJNA429145	ERS14282583	d__Bacteria;p__Actinobacteriota;c__Actinobacteria;o__Nanopelagicales;f__Nanopelagicaceae;g__PALSA-747;s__	Jiricka	Epilimnion	Dystrophic	10.2	51.077	8373.16	1.60169	286	95.95	4.05	14
Jr-16oct17-240	GCA_947449435	PRJNA429145	ERS14282584	d__Bacteria;p__Actinobacteriota;c__Acidimicrobiia;o__Microtrichales;f__UBA8139;g__;s__	Jiricka	Epilimnion	Dystrophic	10.2	68.035	7851.6	2.5368	274.5	95.02	4.98	29
Jr-16oct17-243	GCA_947449365	PRJNA429145	ERS14282585	d__Bacteria;p__Proteobacteria;c__Gammaproteobacteria;o__Burkholderiales;f__Burkholderiaceae;g__Limnohabitans;s__	Jiricka	Epilimnion	Dystrophic	10.2	49.45	12030.9	2.94126	277	91.76	8.24	48
Jr-16oct17-246	GCA_947449415	PRJNA429145	ERS14282586	d__Bacteria;p__Proteobacteria;c__Gammaproteobacteria;o__Burkholderiales;f__Burkholderiaceae;g__Polynucleobacter;s__	Jiricka	Epilimnion	Dystrophic	10.2	44.373	15532.3	4.46947	286	94.79	5.21	27
Jr-16oct17-247	GCA_947449875	PRJNA429145	ERS14282587	d__Bacteria;p__Proteobacteria;c__Alphaproteobacteria;o__Rhodobacterales;f__Rhodobacteraceae;g__Pseudorhodobacter_A;s__	Jiricka	Epilimnion	Dystrophic	10.2	60.446	17014.8	3.46673	280	91.4	8.6	49
Jr-16oct17-251	GCA_947449735	PRJNA429145	ERS14282588	d__Bacteria;p__Verrucomicrobiota;c__Verrucomicrobiae;o__Chthoniobacterales;f__Chthoniobacteraceae;g__;s__	Jiricka	Epilimnion	Dystrophic	10.2	60.297	62436	4.40637	316.5	90.88	9.12	76
Jr-16oct17-252	GCA_947449395	PRJNA429145	ERS14282589	d__Bacteria;p__Bacteroidota;c__Bacteroidia;o__Flavobacteriales;f__Crocinitomicaceae;g__;s__	Jiricka	Epilimnion	Dystrophic	10.2	42.883	4817.51	3.17486	252	93.8	6.2	33
Jr-16oct17-253	GCA_947450085	PRJNA429145	ERS14282590	d__Bacteria;p__Proteobacteria;c__Gammaproteobacteria;o__Burkholderiales;f__Burkholderiaceae;g__Polynucleobacter;s__	Jiricka	Epilimnion	Dystrophic	10.2	45.857	28484.1	2.87595	284	95.42	4.58	23
Jr-16oct17-254	GCA_947449695	PRJNA429145	ERS14282591	d__Bacteria;p__Bacteroidota;c__Bacteroidia;o__Chitinophagales;f__;g__;s__	Jiricka	Epilimnion	Dystrophic	10.2	34.35	31715	3.16859	275	91.88	8.12	59
Jr-16oct17-255	GCA_947449795	PRJNA429145	ERS14282592	d__Bacteria;p__Proteobacteria;c__Alphaproteobacteria;o__Acetobacterales;f__Acetobacteraceae;g__;s__	Jiricka	Epilimnion	Dystrophic	10.2	68.261	7099.06	6.6119	285	94.24	5.76	28
Jr-16oct17-258	GCA_947449775	PRJNA429145	ERS14282593	d__Bacteria;p__Proteobacteria;c__Gammaproteobacteria;o__Burkholderiales;f__Burkholderiaceae;g__Polynucleobacter;s__	Jiricka	Epilimnion	Dystrophic	10.2	45.902	17643.1	3.08569	280	95.85	4.15	22
Jr-16oct17-259	GCA_947450045	PRJNA429145	ERS14282594	d__Bacteria;p__Proteobacteria;c__Gammaproteobacteria;o__Burkholderiales;f__Burkholderiaceae;g__Polynucleobacter;s__	Jiricka	Epilimnion	Dystrophic	10.2	44.907	20769.1	3.99962	273.5	94.15	5.85	30.5
Jr-16oct17-260	GCA_947450235	PRJNA429145	ERS14282595	d__Bacteria;p__Bacteroidota;c__Bacteroidia;o__Chitinophagales;f__Chitinophagaceae;g__UBA8137;s__	Jiricka	Epilimnion	Dystrophic	10.2	34.944	14490	2.61316	303	95.24	4.76	28
Jr-16oct17-265	GCA_947450005	PRJNA429145	ERS14282596	d__Bacteria;p__Proteobacteria;c__Gammaproteobacteria;o__Burkholderiales;f__Burkholderiaceae;g__Rhodoferax;s__	Jiricka	Epilimnion	Dystrophic	10.2	62.057	8921.44	2.39736	268	95.02	4.98	23
Jr-16oct17-274	GCA_947449745	PRJNA429145	ERS14282597	d__Bacteria;p__Actinobacteriota;c__Actinobacteria;o__Actinomycetales;f__Microbacteriaceae;g__Rhodoluna;s__	Jiricka	Epilimnion	Dystrophic	10.2	53.599	5420.37	1.69266	247.5	94.82	5.18	33
Jr-16oct17-275	GCA_947450065	PRJNA429145	ERS14282598	d__Bacteria;p__Actinobacteriota;c__Acidimicrobiia;o__Acidimicrobiales;f__RAAP-2;g__;s__	Jiricka	Epilimnion	Dystrophic	10.2	56.561	14273.7	2.05858	276	93.79	6.21	19
Jr-16oct17-279	GCA_947450545	PRJNA429145	ERS14282599	d__Bacteria;p__Actinobacteriota;c__Actinobacteria;o__Nanopelagicales;f__Nanopelagicaceae;g__PALSA-747;s__	Jiricka	Epilimnion	Dystrophic	10.2	47.447	32068.5	1.57128	295	96.33	3.67	11
Jr-16oct17-282	GCA_947450025	PRJNA429145	ERS14282600	d__Bacteria;p__Bacteroidota;c__Bacteroidia;o__AKYH767;f__b-17BO;g__UBA4416;s__	Jiricka	Epilimnion	Dystrophic	10.2	32.331	114547	3.2073	301	93.48	6.52	50
Jr-16oct17-283	GCA_947450405	PRJNA429145	ERS14282601	d__Bacteria;p__Bacteroidota;c__Bacteroidia;o__NS11-12g;f__UBA955;g__;s__	Jiricka	Epilimnion	Dystrophic	10.2	34.961	8288.86	3.21944	284	95.12	4.88	21.5
Jr-16oct17-284	GCA_947450055	PRJNA429145	ERS14282602	d__Bacteria;p__Bacteroidota;c__Bacteroidia;o__AKYH767;f__b-17BO;g__;s__	Jiricka	Epilimnion	Dystrophic	10.2	37.942	26364.8	3.78448	288	91.36	8.64	48
Jr-16oct17-285	GCA_947449765	PRJNA429145	ERS14282603	d__Bacteria;p__Actinobacteriota;c__Actinobacteria;o__Actinomycetales;f__Microbacteriaceae;g__Aurantimicrobium;s__	Jiricka	Epilimnion	Dystrophic	10.2	58.794	131242	2.01979	296	93.95	6.05	33
Jr-16oct17-287	GCA_947450015	PRJNA429145	ERS14282604	d__Bacteria;p__Bacteroidota;c__Bacteroidia;o__NS11-12g;f__UBA955;g__;s__	Jiricka	Epilimnion	Dystrophic	10.2	36.495	7570.2	3.40505	255	93.13	6.87	39
Jr-16oct17-290	GCA_947449325	PRJNA429145	ERS14282605	d__Bacteria;p__Bacteroidota;c__Bacteroidia;o__AKYH767-A;f__;g__;s__	Jiricka	Epilimnion	Dystrophic	10.2	45.074	52839.5	2.80847	294	93.57	6.43	36
Jr-16oct17-291	GCA_947450035	PRJNA429145	ERS14282606	d__Bacteria;p__Verrucomicrobiota;c__Verrucomicrobiae;o__Opitutales;f__Opitutaceae;g__Opitutus;s__	Jiricka	Epilimnion	Dystrophic	10.2	66.213	34020.2	3.27031	299	92.46	7.54	58
Jr-16oct17-294	GCA_947450175	PRJNA429145	ERS14282608	d__Bacteria;p__Actinobacteriota;c__Actinobacteria;o__Nanopelagicales;f__Nanopelagicaceae;g__Planktophila;s__	Jiricka	Epilimnion	Dystrophic	10.2	44.857	10273.3	1.58112	268	95.81	4.19	10
Jr-16oct17-296	GCA_947449265	PRJNA429145	ERS14282609	d__Bacteria;p__Proteobacteria;c__Gammaproteobacteria;o__Burkholderiales;f__Burkholderiaceae;g__Polynucleobacter;s__	Jiricka	Epilimnion	Dystrophic	10.2	46.444	19827.3	1.4694	284	95.69	4.31	24
Jr-16oct17-298	GCA_947450185	PRJNA429145	ERS14282610	d__Bacteria;p__Verrucomicrobiota;c__Verrucomicrobiae;o__Opitutales;f__UBA953;g__UBA953;s__	Jiricka	Epilimnion	Dystrophic	10.2	60.136	22777	2.26389	308	93.96	6.04	42
Jr-16oct17-3	GCA_947450345	PRJNA429145	ERS14282638	d__Bacteria;p__Actinobacteriota;c__Actinobacteria;o__Actinomycetales;f__Microbacteriaceae;g__Aurantimicrobium;s__	Jiricka	Epilimnion	Dystrophic	10.2	61.744	17502	1.87046	284	93.8	6.2	36
Jr-16oct17-30	GCA_947450145	PRJNA429145	ERS14282618	d__Bacteria;p__Proteobacteria;c__Gammaproteobacteria;o__Burkholderiales;f__Burkholderiaceae;g__SCGC-AAA027-K21;s__	Jiricka	Epilimnion	Dystrophic	10.2	53.016	6129.45	3.27496	289	93.88	6.12	48
Jr-16oct17-300	GCA_947449815	PRJNA429145	ERS14282611	d__Bacteria;p__Proteobacteria;c__Alphaproteobacteria;o__Rhizobiales;f__Beijerinckiaceae;g__Alsobacter;s__	Jiricka	Epilimnion	Dystrophic	10.2	55.054	14739.9	3.41201	277	91.58	8.42	45
Jr-16oct17-301	GCA_947450395	PRJNA429145	ERS14282612	d__Bacteria;p__Proteobacteria;c__Gammaproteobacteria;o__Burkholderiales;f__Burkholderiaceae;g__Limnohabitans;s__	Jiricka	Epilimnion	Dystrophic	10.2	53.103	13140	3.53632	280	90.11	9.89	68
Jr-16oct17-304	GCA_947449275	PRJNA429145	ERS14282613	d__Bacteria;p__Actinobacteriota;c__Acidimicrobiia;o__Acidimicrobiales;f__RAAP-2;g__;s__	Jiricka	Epilimnion	Dystrophic	10.2	57.26	9581.58	2.20771	267	94.72	5.28	19
Jr-16oct17-305	GCA_947450295	PRJNA429145	ERS14282614	d__Bacteria;p__Bacteroidota;c__Bacteroidia;o__Flavobacteriales;f__UA16;g__;s__	Jiricka	Epilimnion	Dystrophic	10.2	41.989	9568.15	2.44919	260.5	94.25	5.75	22
Jr-16oct17-306	GCA_947449405	PRJNA429145	ERS14282615	d__Bacteria;p__Proteobacteria;c__Gammaproteobacteria;o__Burkholderiales;f__Burkholderiaceae;g__Limnohabitans;s__	Jiricka	Epilimnion	Dystrophic	10.2	58.218	17493.1	3.45493	282	94.93	5.07	26
Jr-16oct17-307	GCA_947450255	PRJNA429145	ERS14282616	d__Bacteria;p__Proteobacteria;c__Gammaproteobacteria;o__Burkholderiales;f__Burkholderiaceae;g__Rhodoferax;s__	Jiricka	Epilimnion	Dystrophic	10.2	59.274	12906	3.02547	275	92.85	7.15	38
Jr-16oct17-309	GCA_947449285	PRJNA429145	ERS14282617	d__Bacteria;p__Actinobacteriota;c__Actinobacteria;o__Nanopelagicales;f__Nanopelagicaceae;g__Planktophila;s__	Jiricka	Epilimnion	Dystrophic	10.2	47.87	6828.3	1.29284	263	96.2	3.8	10
Jr-16oct17-311	GCA_947449725	PRJNA429145	ERS14282619	d__Bacteria;p__Proteobacteria;c__Gammaproteobacteria;o__Burkholderiales;f__Burkholderiaceae;g__Rhodoferax;s__	Jiricka	Epilimnion	Dystrophic	10.2	63.264	5296.19	2.25388	259	94.69	5.31	27
Jr-16oct17-313	GCA_947450265	PRJNA429145	ERS14282620	d__Bacteria;p__Actinobacteriota;c__Actinobacteria;o__Nanopelagicales;f__UBA5976;g__UBA5976;s__	Jiricka	Epilimnion	Dystrophic	10.2	48.602	10492.1	2.05757	271.5	94.97	5.03	20
Jr-16oct17-314	GCA_947450105	PRJNA429145	ERS14282621	d__Bacteria;p__Verrucomicrobiota;c__Verrucomicrobiae;o__Opitutales;f__UBA953;g__UBA953;s__	Jiricka	Epilimnion	Dystrophic	10.2	46.885	8685.81	1.60493	272	95.47	4.53	24
Jr-16oct17-315	GCA_947450275	PRJNA429145	ERS14282622	d__Bacteria;p__Bacteroidota;c__Bacteroidia;o__Chitinophagales;f__Chitinophagaceae;g__UBA8137;s__	Jiricka	Epilimnion	Dystrophic	10.2	35.106	16205	2.55641	306	94.82	5.18	37
Jr-16oct17-316	GCA_947449345	PRJNA429145	ERS14282623	d__Bacteria;p__Verrucomicrobiota;c__Verrucomicrobiae;o__Pedosphaerales;f__UBA9464;g__UBA9464;s__	Jiricka	Epilimnion	Dystrophic	10.2	67.925	6735.74	4.29792	260	89.96	10.04	74
Jr-16oct17-317	GCA_947450285	PRJNA429145	ERS14282624	d__Bacteria;p__Proteobacteria;c__Gammaproteobacteria;o__Burkholderiales;f__Burkholderiaceae;g__Polynucleobacter;s__	Jiricka	Epilimnion	Dystrophic	10.2	45.223	11562.7	3.2257	269	95.66	4.34	21
Jr-16oct17-323	GCA_947449665	PRJNA429145	ERS14282625	d__Bacteria;p__Actinobacteriota;c__Actinobacteria;o__Nanopelagicales;f__Nanopelagicaceae;g__PALSA-747;s__	Jiricka	Epilimnion	Dystrophic	10.2	49.668	5310.38	1.76049	263	96.17	3.83	14
Jr-16oct17-325	GCA_947450305	PRJNA429145	ERS14282626	d__Bacteria;p__Actinobacteriota;c__Actinobacteria;o__Nanopelagicales;f__Nanopelagicaceae;g__AAA044-D11;s__	Jiricka	Epilimnion	Dystrophic	10.2	49.322	7046.66	1.57637	279	96.93	3.07	10
Jr-16oct17-326	GCA_947449605	PRJNA429145	ERS14282627	d__Bacteria;p__Actinobacteriota;c__Actinobacteria;o__Nanopelagicales;f__Nanopelagicaceae;g__PALSA-747;s__	Jiricka	Epilimnion	Dystrophic	10.2	47.269	7324.95	1.35848	263	96.66	3.34	10
Jr-16oct17-327	GCA_947450315	PRJNA429145	ERS14282628	d__Bacteria;p__Proteobacteria;c__Gammaproteobacteria;o__Burkholderiales;f__SG8-41;g__PALSA-1004;s__	Jiricka	Epilimnion	Dystrophic	10.2	58.994	6262.36	4.44119	271	91.66	8.34	51.5
Jr-16oct17-329	GCA_947449485	PRJNA429145	ERS14282629	d__Bacteria;p__Proteobacteria;c__Gammaproteobacteria;o__Burkholderiales;f__Burkholderiaceae;g__Rhodoferax;s__	Jiricka	Epilimnion	Dystrophic	10.2	61.666	5897.82	2.83555	263	94.37	5.63	26
Jr-16oct17-33	GCA_947449645	PRJNA429145	ERS14282633	d__Bacteria;p__Proteobacteria;c__Gammaproteobacteria;o__Burkholderiales;f__Burkholderiaceae;g__Polynucleobacter;s__Polynucleobacter sp900176405	Jiricka	Epilimnion	Dystrophic	10.2	41.181	11624.1	2.67907	286	93.57	6.43	32
Jr-16oct17-330	GCA_947450435	PRJNA429145	ERS14282630	d__Bacteria;p__Proteobacteria;c__Gammaproteobacteria;o__Burkholderiales;f__Burkholderiaceae;g__Limnohabitans;s__	Jiricka	Epilimnion	Dystrophic	10.2	59.774	5333.78	3.38719	265	94.27	5.73	31
Jr-16oct17-332	GCA_947449595	PRJNA429145	ERS14282631	d__Bacteria;p__Actinobacteriota;c__Actinobacteria;o__Nanopelagicales;f__Nanopelagicaceae;g__AAA044-D11;s__	Jiricka	Epilimnion	Dystrophic	10.2	45.658	5568.47	1.26052	259	96.5	3.5	6
Jr-16oct17-333	GCA_947450445	PRJNA429145	ERS14282632	d__Bacteria;p__Bacteroidota;c__Bacteroidia;o__Chitinophagales;f__Chitinophagaceae;g__Taibaiella_B;s__	Jiricka	Epilimnion	Dystrophic	10.2	39.329	5363.69	5.91144	218	88.33	11.67	106
Jr-16oct17-34	GCA_947450455	PRJNA429145	ERS14282634	d__Bacteria;p__Bacteroidota;c__Bacteroidia;o__NS11-12g;f__UKL13-3;g__B1;s__	Jiricka	Epilimnion	Dystrophic	10.2	36.33	8520.96	2.94001	288	94.15	5.85	37
Jr-16oct17-35	GCA_947449585	PRJNA429145	ERS14282635	d__Bacteria;p__Bacteroidota;c__Bacteroidia;o__Cytophagales;f__Spirosomaceae;g__UBA6715;s__	Jiricka	Epilimnion	Dystrophic	10.2	41.724	45563.8	2.90947	315	94.93	5.07	22
Jr-16oct17-37	GCA_947450425	PRJNA429145	ERS14282636	d__Bacteria;p__Proteobacteria;c__Alphaproteobacteria;o__Rhizobiales;f__Beijerinckiaceae;g__28-YEA-48;s__	Jiricka	Epilimnion	Dystrophic	10.2	63.284	5979.66	3.26427	254	91.16	8.84	69
Jr-16oct17-39	GCA_947449515	PRJNA429145	ERS14282637	d__Bacteria;p__Bacteroidota;c__Bacteroidia;o__NS11-12g;f__UKL13-3;g__B1;s__	Jiricka	Epilimnion	Dystrophic	10.2	36.868	8104.91	3.21467	286	95.37	4.63	35
Jr-16oct17-42	GCA_947449885	PRJNA429145	ERS14282639	d__Bacteria;p__Bacteroidota;c__Bacteroidia;o__Flavobacteriales;f__Flavobacteriaceae;g__Flavobacterium;s__	Jiricka	Epilimnion	Dystrophic	10.2	36.97	5816.55	2.9318	256	93.04	6.96	49
Jr-16oct17-47	GCA_947450415	PRJNA429145	ERS14282640	d__Bacteria;p__Proteobacteria;c__Gammaproteobacteria;o__Methylococcales;f__Methylomonadaceae;g__KS41;s__	Jiricka	Epilimnion	Dystrophic	10.2	39.444	5365.92	2.10711	234.5	93.37	6.63	41
Jr-16oct17-49	GCA_947449975	PRJNA429145	ERS14282641	d__Bacteria;p__Bacteroidota;c__Bacteroidia;o__NS11-12g;f__UBA955;g__;s__	Jiricka	Epilimnion	Dystrophic	10.2	35.393	10456.6	3.52098	283.5	94.27	5.73	26
Jr-16oct17-51	GCA_947450655	PRJNA429145	ERS14282642	d__Bacteria;p__Actinobacteriota;c__Acidimicrobiia;o__Microtrichales;f__Ilumatobacteraceae;g__UBA2093;s__	Jiricka	Epilimnion	Dystrophic	10.2	52.841	12465.2	2.24754	267	95.59	4.41	17
Jr-16oct17-53	GCA_947451055	PRJNA429145	ERS14282643	d__Bacteria;p__Actinobacteriota;c__Acidimicrobiia;o__Microtrichales;f__UBA8139;g__;s__	Jiricka	Epilimnion	Dystrophic	10.2	58.615	5733.24	2.15862	237	94.59	5.41	23
Jr-16oct17-55	GCA_947450615	PRJNA429145	ERS14282644	d__Bacteria;p__Actinobacteriota;c__Actinobacteria;o__Nanopelagicales;f__UBA12327;g__AcAMD-2;s__	Jiricka	Epilimnion	Dystrophic	10.2	57.024	8295.7	2.10535	242	93.6	6.4	27
Jr-16oct17-57	GCA_947451035	PRJNA429145	ERS14282645	d__Bacteria;p__Proteobacteria;c__Gammaproteobacteria;o__Burkholderiales;f__Burkholderiaceae;g__Rhizobacter;s__	Jiricka	Epilimnion	Dystrophic	10.2	66.405	17990.5	3.07226	277	92.15	7.85	40
Jr-16oct17-58	GCA_947450495	PRJNA429145	ERS14282646	d__Bacteria;p__Proteobacteria;c__Gammaproteobacteria;o__Ga0077536;f__Ga0077536;g__Ga0077536;s__	Jiricka	Epilimnion	Dystrophic	10.2	62.639	8789.84	3.9111	268	92.84	7.16	34
Jr-16oct17-59	GCA_947451025	PRJNA429145	ERS14282647	d__Bacteria;p__Bacteroidota;c__Bacteroidia;o__Chitinophagales;f__Chitinophagaceae;g__BSSC1;s__	Jiricka	Epilimnion	Dystrophic	10.2	35.044	7403.6	2.89196	293	94.49	5.51	45
Jr-16oct17-61	GCA_947450665	PRJNA429145	ERS14282648	d__Bacteria;p__Bacteroidota;c__Bacteroidia;o__Chitinophagales;f__;g__;s__	Jiricka	Epilimnion	Dystrophic	10.2	39.23	93634.7	2.54502	310	93.93	6.07	34
Jr-16oct17-65	GCA_947450925	PRJNA429145	ERS14282649	d__Bacteria;p__Actinobacteriota;c__Actinobacteria;o__Nanopelagicales;f__Nanopelagicaceae;g__PALSA-747;s__	Jiricka	Epilimnion	Dystrophic	10.2	46.249	6005.27	1.63335	255.5	95.57	4.43	12
Jr-16oct17-66	GCA_947449865	PRJNA429145	ERS14282650	d__Bacteria;p__Bacteroidota;c__Bacteroidia;o__NS11-12g;f__UBA955;g__;s__	Jiricka	Epilimnion	Dystrophic	10.2	35.059	7433.62	4.33797	270	93.63	6.37	28
Jr-16oct17-69	GCA_947451065	PRJNA429145	ERS14282651	d__Bacteria;p__Bacteroidota;c__Bacteroidia;o__Chitinophagales;f__Chitinophagaceae;g__Ferruginibacter;s__	Jiricka	Epilimnion	Dystrophic	10.2	35.759	6366.81	2.95383	257	90.86	9.14	74
Jr-16oct17-7	GCA_947451145	PRJNA429145	ERS14282657	d__Bacteria;p__Proteobacteria;c__Alphaproteobacteria;o__Sphingomonadales;f__Sphingomonadaceae;g__Novosphingobium;s__	Jiricka	Epilimnion	Dystrophic	10.2	61.721	53413.9	3.65359	281	92.53	7.47	37
Jr-16oct17-71	GCA_947450385	PRJNA429145	ERS14282652	d__Bacteria;p__Proteobacteria;c__Gammaproteobacteria;o__Burkholderiales;f__Burkholderiaceae;g__Limnohabitans;s__	Jiricka	Epilimnion	Dystrophic	10.2	59.262	6393.83	2.79699	260	95.25	4.75	28
Jr-16oct17-76	GCA_947451075	PRJNA429145	ERS14282653	d__Bacteria;p__Proteobacteria;c__Gammaproteobacteria;o__Burkholderiales;f__Burkholderiaceae;g__Limnohabitans;s__	Jiricka	Epilimnion	Dystrophic	10.2	57.751	6949.64	2.73499	264	94.5	5.5	24
Jr-16oct17-77	GCA_947450485	PRJNA429145	ERS14282654	d__Bacteria;p__Proteobacteria;c__Gammaproteobacteria;o__Burkholderiales;f__Burkholderiaceae;g__;s__	Jiricka	Epilimnion	Dystrophic	10.2	48.404	5636.98	3.12156	249	92.65	7.35	46
Jr-16oct17-78	GCA_947451085	PRJNA429145	ERS14282655	d__Bacteria;p__Verrucomicrobiota;c__Verrucomicrobiae;o__Opitutales;f__UBA953;g__UBA953;s__	Jiricka	Epilimnion	Dystrophic	10.2	63.613	12149.1	2.25181	293	93.35	6.65	44
Jr-16oct17-79	GCA_947450625	PRJNA429145	ERS14282656	d__Bacteria;p__Proteobacteria;c__Gammaproteobacteria;o__Burkholderiales;f__SG8-39;g__2-02-FULL-62-17;s__	Jiricka	Epilimnion	Dystrophic	10.2	61.87	6859.55	3.02007	283	93.95	6.05	40
Jr-16oct17-84	GCA_947449495	PRJNA429145	ERS14282658	d__Bacteria;p__Proteobacteria;c__Gammaproteobacteria;o__Steroidobacterales;f__Steroidobacteraceae;g__ZC4RG30;s__	Jiricka	Epilimnion	Dystrophic	10.2	61.011	16215.4	2.69171	280	95.7	4.3	16
Jr-16oct17-87	GCA_947451115	PRJNA429145	ERS14282659	d__Bacteria;p__Bacteroidota;c__Bacteroidia;o__Chitinophagales;f__Chitinophagaceae;g__UBA8137;s__	Jiricka	Epilimnion	Dystrophic	10.2	36.668	35951.7	2.30334	309	94.6	5.4	40
Jr-16oct17-89	GCA_947449535	PRJNA429145	ERS14282660	d__Bacteria;p__Actinobacteriota;c__Actinobacteria;o__Nanopelagicales;f__Nanopelagicaceae;g__AAA044-D11;s__	Jiricka	Epilimnion	Dystrophic	10.2	48.375	24250.2	1.63489	276.5	95.96	4.04	14
Jr-16oct17-9	GCA_947449475	PRJNA429145	ERS14282666	d__Bacteria;p__Bacteroidota;c__Bacteroidia;o__Flavobacteriales;f__Crocinitomicaceae;g__40-80;s__	Jiricka	Epilimnion	Dystrophic	10.2	33.609	40848.2	4.2797	273.5	92.12	7.88	46
Jr-16oct17-90	GCA_947451175	PRJNA429145	ERS14282661	d__Bacteria;p__Proteobacteria;c__Gammaproteobacteria;o__Burkholderiales;f__Burkholderiaceae;g__Limnohabitans;s__	Jiricka	Epilimnion	Dystrophic	10.2	58.572	4977.38	2.94286	260	93.74	6.26	31
Jr-16oct17-92	GCA_947450525	PRJNA429145	ERS14282662	d__Bacteria;p__Proteobacteria;c__Gammaproteobacteria;o__Burkholderiales;f__Burkholderiaceae;g__Limnohabitans;s__	Jiricka	Epilimnion	Dystrophic	10.2	56.128	7672.18	3.15321	266	93.98	6.02	26
Jr-16oct17-93	GCA_947451105	PRJNA429145	ERS14282663	d__Bacteria;p__Bacteroidota;c__Bacteroidia;o__NS11-12g;f__UBA955;g__;s__	Jiricka	Epilimnion	Dystrophic	10.2	36.75	14096.4	3.13973	281	93.36	6.64	35
Jr-16oct17-95	GCA_947449945	PRJNA429145	ERS14282664	d__Bacteria;p__Actinobacteriota;c__Actinobacteria;o__Nanopelagicales;f__S36-B12;g__UBA11398;s__	Jiricka	Epilimnion	Dystrophic	10.2	53.298	11696.5	2.13046	267	94.56	5.44	24
Jr-16oct17-98	GCA_947451095	PRJNA429145	ERS14282665	d__Bacteria;p__Bacteroidota;c__Bacteroidia;o__Chitinophagales;f__Chitinophagaceae;g__BSSC1;s__	Jiricka	Epilimnion	Dystrophic	10.2	36.257	30648.7	3.5151	298.5	92.8	7.2	55
Jr-19feb18-11	GCA_947451135	PRJEB35770	ERS14282667	d__Bacteria;p__Bacteroidota;c__Bacteroidia;o__Flavobacteriales;f__Flavobacteriaceae;g__Flavobacterium;s__	Jiricka	Epilimnion	Dystrophic	0.2	32.915	6770.86	2.88164	251	91.7	8.3	61
Jr-19feb18-13	GCA_947449335	PRJEB35770	ERS14282668	d__Bacteria;p__Proteobacteria;c__Gammaproteobacteria;o__Burkholderiales;f__Burkholderiaceae;g__Polaromonas;s__	Jiricka	Epilimnion	Dystrophic	0.2	60.303	5421.23	2.99991	261	94.14	5.86	34
Jr-19feb18-15	GCA_947451155	PRJEB35770	ERS14282669	d__Bacteria;p__Proteobacteria;c__Gammaproteobacteria;o__Burkholderiales;f__Burkholderiaceae;g__Polaromonas;s__	Jiricka	Epilimnion	Dystrophic	0.2	51.618	5372.83	5.61313	251	92.43	7.57	48
Jr-19feb18-23	GCA_947450635	PRJEB35770	ERS14282670	d__Bacteria;p__Proteobacteria;c__Alphaproteobacteria;o__Rhizobiales;f__Beijerinckiaceae;g__Methylobacterium;s__Methylobacterium aquaticum_B	Jiricka	Epilimnion	Dystrophic	0.2	71.492	9790.58	6.37388	262	87.79	12.21	96
Jr-19feb18-24	GCA_947451165	PRJEB35770	ERS14282671	d__Bacteria;p__Bacteroidota;c__Bacteroidia;o__Flavobacteriales;f__Flavobacteriaceae;g__Flavobacterium;s__	Jiricka	Epilimnion	Dystrophic	0.2	33.134	5848.61	2.77556	259	92.42	7.58	76
Jr-19feb18-27	GCA_947450645	PRJEB35770	ERS14282672	d__Bacteria;p__Proteobacteria;c__Gammaproteobacteria;o__Burkholderiales;f__Burkholderiaceae;g__Limnohabitans;s__	Jiricka	Epilimnion	Dystrophic	0.2	52.389	32554.1	2.57552	287	96.43	3.57	13
Jr-19feb18-29	GCA_947451125	PRJEB35770	ERS14282673	d__Bacteria;p__Bacteroidota;c__Bacteroidia;o__Flavobacteriales;f__Flavobacteriaceae;g__Flavobacterium;s__	Jiricka	Epilimnion	Dystrophic	0.2	31.458	6069.17	2.7265	254	92.43	7.57	60
Jr-19feb18-33	GCA_947450675	PRJEB35770	ERS14282674	d__Bacteria;p__Proteobacteria;c__Gammaproteobacteria;o__Burkholderiales;f__Burkholderiaceae;g__Polaromonas;s__	Jiricka	Epilimnion	Dystrophic	0.2	58.505	31574	4.09127	289	93.26	6.74	36
Jr-19feb18-34	GCA_947451235	PRJEB35770	ERS14282675	d__Bacteria;p__Proteobacteria;c__Gammaproteobacteria;o__Burkholderiales;f__Methylophilaceae;g__Methylotenera;s__	Jiricka	Epilimnion	Dystrophic	0.2	42.513	14582	2.64094	262	89.85	10.15	71
Jr-19feb18-39	GCA_947450695	PRJEB35770	ERS14282676	d__Bacteria;p__Proteobacteria;c__Gammaproteobacteria;o__Burkholderiales;f__Burkholderiaceae;g__Polaromonas;s__	Jiricka	Epilimnion	Dystrophic	0.2	57.044	28085.1	3.72521	291	93.52	6.48	35
Jr-19feb18-40	GCA_947451225	PRJEB35770	ERS14282677	d__Bacteria;p__Proteobacteria;c__Gammaproteobacteria;o__Burkholderiales;f__Burkholderiaceae;g__Rhodoferax;s__	Jiricka	Epilimnion	Dystrophic	0.2	59.484	6028.24	5.2801	262	94.31	5.69	24
Jr-19feb18-42	GCA_947450755	PRJEB35770	ERS14282678	d__Bacteria;p__Proteobacteria;c__Gammaproteobacteria;o__Burkholderiales;f__Burkholderiaceae;g__;s__	Jiricka	Epilimnion	Dystrophic	0.2	59.239	7651.48	3.52443	262	94.21	5.79	28
Jr-19feb18-43	GCA_947451195	PRJEB35770	ERS14282679	d__Bacteria;p__Bacteroidota;c__Bacteroidia;o__AKYH767;f__2-12-FULL-35-15;g__2-12-FULL-35-15;s__	Jiricka	Epilimnion	Dystrophic	0.2	33.82	11852.7	3.27145	278	90.98	9.02	75
Jr-19feb18-47	GCA_947450685	PRJEB35770	ERS14282680	d__Bacteria;p__Proteobacteria;c__Gammaproteobacteria;o__Burkholderiales;f__Methylophilaceae;g__Methylotenera;s__	Jiricka	Epilimnion	Dystrophic	0.2	42.483	8651.82	2.07712	254	91	9	67
Jr-19feb18-48	GCA_947451205	PRJEB35770	ERS14282681	d__Bacteria;p__Proteobacteria;c__Gammaproteobacteria;o__Burkholderiales;f__Burkholderiaceae;g__Polaromonas;s__	Jiricka	Epilimnion	Dystrophic	0.2	57.679	8648.07	4.46544	274	93.02	6.98	35
Jr-19feb18-49	GCA_947450715	PRJEB35770	ERS14282682	d__Bacteria;p__Proteobacteria;c__Gammaproteobacteria;o__Burkholderiales;f__Burkholderiaceae;g__Limnohabitans;s__	Jiricka	Epilimnion	Dystrophic	0.2	52.849	25173.5	2.30737	286	96.4	3.6	16
Jr-19feb18-50	GCA_947451185	PRJEB35770	ERS14282683	d__Bacteria;p__Proteobacteria;c__Alphaproteobacteria;o__Sphingomonadales;f__Sphingomonadaceae;g__Sphingomonas;s__Sphingomonas melonis	Jiricka	Epilimnion	Dystrophic	0.2	67.509	171158	3.61893	267	90.22	9.78	59
Jr-19feb18-57	GCA_943354985.1	PRJEB35640	ERS6351407	d__Bacteria;p__Patescibacteria;c__Saccharimonadia;o__Saccharimonadales;f__Saccharimonadaceae;g__UBA1547;s__	Jiricka	Epilimnion	Dystrophic	0.2	40.206	9371.45	1.36943	227	92.08	7.92	39
Jr-19feb18-58	GCA_947450725	PRJEB35770	ERS14282684	d__Bacteria;p__Actinobacteriota;c__Actinobacteria;o__Actinomycetales;f__Microbacteriaceae;g__Microbacterium;s__	Jiricka	Epilimnion	Dystrophic	0.2	70.009	146941	3.22422	287	92.18	7.82	47
Jr-19feb18-60	GCA_947451215	PRJEB35770	ERS14282685	d__Bacteria;p__Bacteroidota;c__Bacteroidia;o__Flavobacteriales;f__Flavobacteriaceae;g__Flavobacterium;s__	Jiricka	Epilimnion	Dystrophic	0.2	33.509	11686.8	3.06142	276	91.82	8.18	72
Jr-19feb18-65	GCA_947450765	PRJEB35770	ERS14282686	d__Bacteria;p__Proteobacteria;c__Gammaproteobacteria;o__Burkholderiales;f__Burkholderiaceae;g__Polaromonas;s__	Jiricka	Epilimnion	Dystrophic	0.2	58.227	20129.9	4.62363	285.5	93.15	6.85	37
Jr-19feb18-67	GCA_943354995.1	PRJEB35640	ERS6351407	d__Bacteria;p__Patescibacteria;c__Paceibacteria;o__UBA9983_A;f__UBA9973;g__UBA9973;s__	Jiricka	Epilimnion	Dystrophic	0.2	34.029	5220.54	0.779706	221	94.19	5.81	35
Jr-19feb18-69	GCA_947450745	PRJEB35770	ERS14282688	d__Bacteria;p__Proteobacteria;c__Gammaproteobacteria;o__Burkholderiales;f__Burkholderiaceae;g__Paucibacter;s__	Jiricka	Epilimnion	Dystrophic	0.2	63.973	6883.85	5.13808	277	91.39	8.61	61
Jr-19feb18-7	GCA_947451375	PRJEB35770	ERS14282691	d__Bacteria;p__Proteobacteria;c__Gammaproteobacteria;o__Burkholderiales;f__Burkholderiaceae;g__Rhodoferax;s__	Jiricka	Epilimnion	Dystrophic	0.2	58.003	70654.3	3.45996	289	93.39	6.61	30
Jr-19feb18-71	GCA_947451525	PRJEB35770	ERS14282689	d__Bacteria;p__Bacteroidota;c__Bacteroidia;o__Flavobacteriales;f__Flavobacteriaceae;g__Flavobacterium;s__	Jiricka	Epilimnion	Dystrophic	0.2	33.057	55761.9	3.01416	269	90.92	9.08	67
Jr-20nov17-10	GCA_947450775	PRJNA429145	ERS14282696	d__Bacteria;p__Proteobacteria;c__Gammaproteobacteria;o__Burkholderiales;f__Burkholderiaceae;g__Limnohabitans;s__	Jiricka	Epilimnion	Dystrophic	7.6	59.005	14944.5	4.9786	274	93.22	6.78	33.5
Jr-20nov17-100	GCA_947450705	PRJNA429145	ERS14282692	d__Bacteria;p__Actinobacteriota;c__Acidimicrobiia;o__Acidimicrobiales;f__RAAP-2;g__RAAP-2;s__	Jiricka	Epilimnion	Dystrophic	7.6	59.172	11987.1	1.63037	263	94.86	5.14	14
Jr-20nov17-105	GCA_947451455	PRJNA429145	ERS14282693	d__Bacteria;p__Proteobacteria;c__Gammaproteobacteria;o__Burkholderiales;f__Burkholderiaceae;g__Polynucleobacter;s__	Jiricka	Epilimnion	Dystrophic	7.6	45.339	25363.2	2.89333	284	95.19	4.81	23
Jr-20nov17-107	GCA_947450735	PRJNA429145	ERS14282694	d__Bacteria;p__Proteobacteria;c__Gammaproteobacteria;o__Burkholderiales;f__Burkholderiaceae;g__JOSHI-001;s__	Jiricka	Epilimnion	Dystrophic	7.6	65.329	9035.79	5.87451	279	91.6	8.4	51
Jr-20nov17-109	GCA_947451415	PRJNA429145	ERS14282695	d__Bacteria;p__Proteobacteria;c__Gammaproteobacteria;o__Burkholderiales;f__Burkholderiaceae;g__Rhodoferax;s__	Jiricka	Epilimnion	Dystrophic	7.6	59.899	6723.5	4.51319	265	94.4	5.6	27
Jr-20nov17-111	GCA_947451395	PRJNA429145	ERS14282697	d__Bacteria;p__Actinobacteriota;c__Actinobacteria;o__Actinomycetales;f__Microbacteriaceae;g__Rhodoluna;s__	Jiricka	Epilimnion	Dystrophic	7.6	55.06	6295.07	1.61074	261	95.2	4.8	28
Jr-20nov17-116	GCA_947450865	PRJNA429145	ERS14282698	d__Bacteria;p__Bacteroidota;c__Bacteroidia;o__Cytophagales;f__Spirosomaceae;g__UBA6715;s__	Jiricka	Epilimnion	Dystrophic	7.6	42.195	13447.8	2.61626	288	95.69	4.31	18
Jr-20nov17-118	GCA_947451445	PRJNA429145	ERS14282699	d__Bacteria;p__Proteobacteria;c__Gammaproteobacteria;o__Burkholderiales;f__Burkholderiaceae;g__Albidiferax;s__	Jiricka	Epilimnion	Dystrophic	7.6	63.254	7347.05	6.04503	271	92.07	7.93	53
Jr-20nov17-124	GCA_947450845	PRJNA429145	ERS14282700	d__Bacteria;p__Actinobacteriota;c__Actinobacteria;o__Nanopelagicales;f__Nanopelagicaceae;g__PALSA-747;s__	Jiricka	Epilimnion	Dystrophic	7.6	46.445	6602.59	1.41252	263	96.36	3.64	10
Jr-20nov17-131	GCA_947451485	PRJNA429145	ERS14282701	d__Bacteria;p__Bacteroidota;c__Bacteroidia;o__Flavobacteriales;f__Flavobacteriaceae;g__Flavobacterium;s__	Jiricka	Epilimnion	Dystrophic	7.6	31.308	46929.7	3.62449	281	91.61	8.39	62
Jr-20nov17-133	GCA_947450915	PRJNA429145	ERS14282702	d__Bacteria;p__Bacteroidota;c__Bacteroidia;o__Chitinophagales;f__Chitinophagaceae;g__Taibaiella_B;s__	Jiricka	Epilimnion	Dystrophic	7.6	39.421	5103.75	5.02904	216	88.05	11.95	107
Jr-20nov17-135	GCA_947451725	PRJNA429145	ERS14282703	d__Bacteria;p__Bacteroidota;c__Bacteroidia;o__NS11-12g;f__UKL13-3;g__B1;s__	Jiricka	Epilimnion	Dystrophic	7.6	36.682	8043.53	2.91491	278	94.25	5.75	41
Jr-20nov17-137	GCA_947450885	PRJNA429145	ERS14282704	d__Bacteria;p__Proteobacteria;c__Gammaproteobacteria;o__Burkholderiales;f__Burkholderiaceae;g__SCGC-AAA027-K21;s__	Jiricka	Epilimnion	Dystrophic	7.6	52.428	7660.45	6.31312	295	92.31	7.69	64
Jr-20nov17-138	GCA_947451535	PRJNA429145	ERS14282705	d__Bacteria;p__Actinobacteriota;c__Actinobacteria;o__Nanopelagicales;f__Nanopelagicaceae;g__PALSA-747;s__	Jiricka	Epilimnion	Dystrophic	7.6	48.772	33164.1	1.58902	293.5	95.88	4.12	14
Jr-20nov17-143	GCA_947450835	PRJNA429145	ERS14282706	d__Bacteria;p__Proteobacteria;c__Gammaproteobacteria;o__Burkholderiales;f__Burkholderiaceae;g__JOSHI-001;s__	Jiricka	Epilimnion	Dystrophic	7.6	68.569	15676	4.97379	282.5	90.69	9.31	51
Jr-20nov17-144	GCA_947451545	PRJNA429145	ERS14282707	d__Bacteria;p__Proteobacteria;c__Gammaproteobacteria;o__Burkholderiales;f__Burkholderiaceae;g__Limnohabitans;s__	Jiricka	Epilimnion	Dystrophic	7.6	56.928	8138.57	4.1745	260	94.9	5.1	20
Jr-20nov17-148	GCA_947450855	PRJNA429145	ERS14282708	d__Bacteria;p__Bacteroidota;c__Bacteroidia;o__Chitinophagales;f__Chitinophagaceae;g__UBA8137;s__	Jiricka	Epilimnion	Dystrophic	7.6	35.116	7289.18	2.25743	282.5	94.7	5.3	50
Jr-20nov17-15	GCA_947450905	PRJNA429145	ERS14282714	d__Bacteria;p__Proteobacteria;c__Gammaproteobacteria;o__Burkholderiales;f__Burkholderiaceae;g__Rhodoferax;s__	Jiricka	Epilimnion	Dystrophic	7.6	60.969	9219.52	2.90541	273	94.17	5.83	27
Jr-20nov17-150	GCA_947451505	PRJNA429145	ERS14282709	d__Bacteria;p__Proteobacteria;c__Alphaproteobacteria;o__Sphingomonadales;f__Sphingomonadaceae;g__Novosphingobium;s__	Jiricka	Epilimnion	Dystrophic	7.6	61.992	4541.09	3.1057	243	93.16	6.84	33
Jr-20nov17-154	GCA_947450875	PRJNA429145	ERS14282710	d__Bacteria;p__Bacteroidota;c__Bacteroidia;o__Chitinophagales;f__Chitinophagaceae;g__UBA8137;s__	Jiricka	Epilimnion	Dystrophic	7.6	35.227	38117.4	2.34382	314	93.75	6.25	43
Jr-20nov17-156	GCA_947451385	PRJNA429145	ERS14282711	d__Bacteria;p__Proteobacteria;c__Gammaproteobacteria;o__Burkholderiales;f__Burkholderiaceae;g__Limnohabitans;s__	Jiricka	Epilimnion	Dystrophic	7.6	59.483	29125.2	3.31734	294	93.73	6.27	30
Jr-20nov17-158	GCA_947450895	PRJNA429145	ERS14282712	d__Bacteria;p__Proteobacteria;c__Gammaproteobacteria;o__Burkholderiales;f__Burkholderiaceae;g__Rhodoferax;s__	Jiricka	Epilimnion	Dystrophic	7.6	61.436	22223.1	3.2478	283	92.1	7.9	38
Jr-20nov17-159	GCA_947451465	PRJNA429145	ERS14282713	d__Bacteria;p__Bacteroidota;c__Bacteroidia;o__Chitinophagales;f__Chitinophagaceae;g__UBA8137;s__	Jiricka	Epilimnion	Dystrophic	7.6	34.833	13518.6	2.27045	303	94.6	5.4	45
Jr-20nov17-16	GCA_947450795	PRJNA429145	ERS14282722	d__Bacteria;p__Actinobacteriota;c__Actinobacteria;o__Nanopelagicales;f__Nanopelagicaceae;g__Planktophila;s__	Jiricka	Epilimnion	Dystrophic	7.6	44.81	10384.8	1.58283	275	95.89	4.11	10
Jr-20nov17-160	GCA_947451475	PRJNA429145	ERS14282715	d__Bacteria;p__Bacteroidota;c__Bacteroidia;o__Flavobacteriales;f__Flavobacteriaceae;g__Flavobacterium;s__	Jiricka	Epilimnion	Dystrophic	7.6	37.414	20098.6	2.83457	285.5	92.24	7.76	54
Jr-20nov17-161	GCA_947450825	PRJNA429145	ERS14282716	d__Bacteria;p__Proteobacteria;c__Gammaproteobacteria;o__Burkholderiales;f__Burkholderiaceae;g__Polynucleobacter;s__	Jiricka	Epilimnion	Dystrophic	7.6	39.983	8268.89	2.95992	279	94.26	5.74	28
Jr-20nov17-162	GCA_947451495	PRJNA429145	ERS14282717	d__Bacteria;p__Verrucomicrobiota;c__Verrucomicrobiae;o__Opitutales;f__UBA953;g__UBA953;s__	Jiricka	Epilimnion	Dystrophic	7.6	62.501	16803.7	2.37255	297	93.74	6.26	41
Jr-20nov17-163	GCA_947450805	PRJNA429145	ERS14282718	d__Bacteria;p__Proteobacteria;c__Gammaproteobacteria;o__Burkholderiales;f__Burkholderiaceae;g__Limnohabitans;s__	Jiricka	Epilimnion	Dystrophic	7.6	59.143	12237	3.03136	279	93.79	6.21	35
Jr-20nov17-164	GCA_947451405	PRJNA429145	ERS14282719	d__Bacteria;p__Proteobacteria;c__Gammaproteobacteria;o__Burkholderiales;f__Burkholderiaceae;g__Rhizobacter;s__	Jiricka	Epilimnion	Dystrophic	7.6	66.858	10829.6	3.01619	276	93.29	6.71	38
Jr-20nov17-167	GCA_947451295	PRJNA429145	ERS14282720	d__Bacteria;p__Proteobacteria;c__Gammaproteobacteria;o__Burkholderiales;f__Burkholderiaceae;g__Limnohabitans;s__	Jiricka	Epilimnion	Dystrophic	7.6	55.32	11804.9	3.39752	272	95.42	4.58	20
Jr-20nov17-169	GCA_947451515	PRJNA429145	ERS14282721	d__Bacteria;p__Actinobacteriota;c__Actinobacteria;o__Nanopelagicales;f__Nanopelagicaceae;g__PALSA-747;s__	Jiricka	Epilimnion	Dystrophic	7.6	47.262	12615	1.48528	276	96.51	3.49	11
Jr-20nov17-17	GCA_947451325	PRJNA429145	ERS14282729	d__Bacteria;p__Bacteroidota;c__Bacteroidia;o__Chitinophagales;f__Chitinophagaceae;g__UBA8137;s__	Jiricka	Epilimnion	Dystrophic	7.6	34.969	12604.4	2.21764	297	93.98	6.02	49
Jr-20nov17-170	GCA_947451435	PRJNA429145	ERS14282723	d__Bacteria;p__Proteobacteria;c__Gammaproteobacteria;o__Burkholderiales;f__Burkholderiaceae;g__Limnohabitans;s__Limnohabitans sp001412575	Jiricka	Epilimnion	Dystrophic	7.6	53.584	5864.45	3.75514	264	94.34	5.66	27
Jr-20nov17-171	GCA_947451255	PRJNA429145	ERS14282724	d__Bacteria;p__Proteobacteria;c__Gammaproteobacteria;o__Burkholderiales;f__Burkholderiaceae;g__SCGC-AAA027-K21;s__	Jiricka	Epilimnion	Dystrophic	7.6	52.765	8277.76	3.84732	294	93.79	6.21	47
Jr-20nov17-172	GCA_947451625	PRJNA429145	ERS14282725	d__Bacteria;p__Proteobacteria;c__Gammaproteobacteria;o__Burkholderiales;f__Burkholderiaceae;g__Limnohabitans;s__	Jiricka	Epilimnion	Dystrophic	7.6	54.611	8954.56	3.56909	273	94.29	5.71	26
Jr-20nov17-173	GCA_947451285	PRJNA429145	ERS14282726	d__Bacteria;p__Proteobacteria;c__Gammaproteobacteria;o__Burkholderiales;f__Burkholderiaceae;g__Limnohabitans;s__	Jiricka	Epilimnion	Dystrophic	7.6	57.152	13925.6	2.9767	279	94.66	5.34	27
Jr-20nov17-175	GCA_947451355	PRJNA429145	ERS14282727	d__Bacteria;p__Proteobacteria;c__Gammaproteobacteria;o__Burkholderiales;f__Methylophilaceae;g__Methylopumilus;s__	Jiricka	Epilimnion	Dystrophic	7.6	36.256	5591.44	1.1564	239	95.79	4.21	12
Jr-20nov17-178	GCA_947451275	PRJNA429145	ERS14282728	d__Bacteria;p__Proteobacteria;c__Gammaproteobacteria;o__Burkholderiales;f__SG8-41;g__Ga0077527;s__	Jiricka	Epilimnion	Dystrophic	7.6	47.2	16154	3.64392	293	89.5	10.5	70
Jr-20nov17-18	GCA_947451315	PRJNA429145	ERS14282736	d__Bacteria;p__Verrucomicrobiota;c__Verrucomicrobiae;o__Opitutales;f__UBA953;g__UBA953;s__	Jiricka	Epilimnion	Dystrophic	7.6	60.106	12398.1	2.25526	298	93.93	6.07	41
Jr-20nov17-180	GCA_947451245	PRJNA429145	ERS14282730	d__Bacteria;p__Bacteroidota;c__Bacteroidia;o__Flavobacteriales;f__Flavobacteriaceae;g__Flavobacterium;s__	Jiricka	Epilimnion	Dystrophic	7.6	33.217	11893.4	3.35135	265.5	91.95	8.05	63.5
Jr-20nov17-181	GCA_947451645	PRJNA429145	ERS14282731	d__Bacteria;p__Actinobacteriota;c__Actinobacteria;o__Nanopelagicales;f__Nanopelagicaceae;g__Planktophila;s__	Jiricka	Epilimnion	Dystrophic	7.6	45.337	7284.42	1.88444	270	96.94	3.06	8
Jr-20nov17-182	GCA_947451305	PRJNA429145	ERS14282732	d__Bacteria;p__Proteobacteria;c__Gammaproteobacteria;o__Burkholderiales;f__Burkholderiaceae;g__Polaromonas;s__	Jiricka	Epilimnion	Dystrophic	7.6	57.393	13847.4	4.00949	288	92.8	7.2	40
Jr-20nov17-186	GCA_947451345	PRJNA429145	ERS14282733	d__Bacteria;p__Actinobacteriota;c__Actinobacteria;o__Nanopelagicales;f__Nanopelagicaceae;g__AAA044-D11;s__	Jiricka	Epilimnion	Dystrophic	7.6	45.576	6596.6	1.29982	261	96.59	3.41	9
Jr-20nov17-187	GCA_947451265	PRJNA429145	ERS14282734	d__Bacteria;p__Proteobacteria;c__Gammaproteobacteria;o__Burkholderiales;f__Burkholderiaceae;g__Albidiferax;s__	Jiricka	Epilimnion	Dystrophic	7.6	63.09	5362.76	7.26648	254	91.84	8.16	55
Jr-20nov17-188	GCA_947451365	PRJNA429145	ERS14282735	d__Bacteria;p__Actinobacteriota;c__Actinobacteria;o__Nanopelagicales;f__Nanopelagicaceae;g__AAA044-D11;s__	Jiricka	Epilimnion	Dystrophic	7.6	47.349	7370.94	2.29079	275	96.6	3.4	11
Jr-20nov17-190	GCA_947451335	PRJNA429145	ERS14282737	d__Bacteria;p__Bacteroidota;c__Bacteroidia;o__Flavobacteriales;f__Flavobacteriaceae;g__Flavobacterium;s__	Jiricka	Epilimnion	Dystrophic	7.6	31.465	6768.99	2.90912	250.5	91.7	8.3	61
Jr-20nov17-193	GCA_947450815	PRJNA429145	ERS14282738	d__Bacteria;p__Proteobacteria;c__Gammaproteobacteria;o__Burkholderiales;f__Methylophilaceae;g__Methylotenera;s__	Jiricka	Epilimnion	Dystrophic	7.6	42.514	5436.62	1.97752	238	92.42	7.58	65
Jr-20nov17-196	GCA_947451595	PRJNA429145	ERS14282739	d__Bacteria;p__Bacteroidota;c__Bacteroidia;o__Chitinophagales;f__Chitinophagaceae;g__BSSC1;s__	Jiricka	Epilimnion	Dystrophic	7.6	35.054	6993.4	3.21161	291	94.06	5.94	45
Jr-20nov17-2	GCA_947450995	PRJNA429145	ERS14282742	d__Bacteria;p__Actinobacteriota;c__Actinobacteria;o__Nanopelagicales;f__Nanopelagicaceae;g__Planktophila;s__	Jiricka	Epilimnion	Dystrophic	7.6	47.937	7275.39	1.41487	267	96.59	3.41	8
Jr-20nov17-24	GCA_947450945	PRJNA429145	ERS14282740	d__Bacteria;p__Proteobacteria;c__Gammaproteobacteria;o__Burkholderiales;f__Burkholderiaceae;g__Limnohabitans;s__	Jiricka	Epilimnion	Dystrophic	7.6	50.52	6099.58	2.89619	263	94.49	5.51	24
Jr-20nov17-27	GCA_947451565	PRJNA429145	ERS14282741	d__Bacteria;p__Proteobacteria;c__Gammaproteobacteria;o__Burkholderiales;f__Burkholderiaceae;g__Limnohabitans;s__	Jiricka	Epilimnion	Dystrophic	7.6	55.575	10509.3	4.42849	272	95.24	4.76	19
Jr-20nov17-3	GCA_947451575	PRJNA429145	ERS14282747	d__Bacteria;p__Actinobacteriota;c__Actinobacteria;o__Nanopelagicales;f__Nanopelagicaceae;g__AAA044-D11;s__	Jiricka	Epilimnion	Dystrophic	7.6	46.464	7302.51	1.52151	264	95.96	4.04	14
Jr-20nov17-30	GCA_947451615	PRJNA429145	ERS14282743	d__Bacteria;p__Bacteroidota;c__Bacteroidia;o__Flavobacteriales;f__Flavobacteriaceae;g__Flavobacterium;s__	Jiricka	Epilimnion	Dystrophic	7.6	33.26	5180.37	3.66475	252	92.5	7.5	75
Jr-20nov17-31	GCA_947450935	PRJNA429145	ERS14282744	d__Bacteria;p__Proteobacteria;c__Gammaproteobacteria;o__Burkholderiales;f__Burkholderiaceae;g__Polynucleobacter;s__	Jiricka	Epilimnion	Dystrophic	7.6	45.94	21932.2	2.95035	285	94.88	5.12	27
Jr-20nov17-34	GCA_947451605	PRJNA429145	ERS14282745	d__Bacteria;p__Bacteroidota;c__Bacteroidia;o__Flavobacteriales;f__Crocinitomicaceae;g__UBA952;s__	Jiricka	Epilimnion	Dystrophic	7.6	34.855	22319.1	2.50141	282	94.72	5.28	18
Jr-20nov17-39	GCA_947450975	PRJNA429145	ERS14282746	d__Bacteria;p__Proteobacteria;c__Gammaproteobacteria;o__Pseudomonadales;f__Pseudohongiellaceae;g__;s__	Jiricka	Epilimnion	Dystrophic	7.6	55.721	35513	2.91849	291	92.26	7.74	48
Jr-20nov17-43	GCA_947450965	PRJNA429145	ERS14282748	d__Bacteria;p__Proteobacteria;c__Gammaproteobacteria;o__Burkholderiales;f__Burkholderiaceae;g__;s__	Jiricka	Epilimnion	Dystrophic	7.6	58.188	10055.6	4.33236	270	93.35	6.65	29
Jr-20nov17-44	GCA_947451585	PRJNA429145	ERS14282749	d__Bacteria;p__Bacteroidota;c__Bacteroidia;o__Chitinophagales;f__Chitinophagaceae;g__Taibaiella_B;s__	Jiricka	Epilimnion	Dystrophic	7.6	45.28	14606.9	4.51434	239	88.58	11.42	85
Jr-20nov17-45	GCA_947450955	PRJNA429145	ERS14282750	d__Bacteria;p__Bacteroidota;c__Bacteroidia;o__Cytophagales;f__Spirosomaceae;g__UBA6715;s__	Jiricka	Epilimnion	Dystrophic	7.6	41.803	6052.86	2.73975	274	95.13	4.87	25
Jr-20nov17-50	GCA_947451555	PRJNA429145	ERS14282751	d__Bacteria;p__Proteobacteria;c__Gammaproteobacteria;o__Burkholderiales;f__Burkholderiaceae;g__;s__	Jiricka	Epilimnion	Dystrophic	7.6	57.53	10707.9	4.746	268	91.06	8.94	53
Jr-20nov17-55	GCA_947451045	PRJNA429145	ERS14282752	d__Bacteria;p__Actinobacteriota;c__Actinobacteria;o__Nanopelagicales;f__Nanopelagicaceae;g__Planktophila;s__	Jiricka	Epilimnion	Dystrophic	7.6	44.561	19068.7	1.62016	285.5	96.23	3.77	11
Jr-20nov17-56	GCA_947451655	PRJNA429145	ERS14282753	d__Bacteria;p__Proteobacteria;c__Gammaproteobacteria;o__Burkholderiales;f__Burkholderiaceae;g__Paucibacter;s__	Jiricka	Epilimnion	Dystrophic	7.6	61.675	6502.07	4.66276	270	93.31	6.69	28
Jr-20nov17-59	GCA_947450985	PRJNA429145	ERS14282754	d__Bacteria;p__Proteobacteria;c__Gammaproteobacteria;o__Burkholderiales;f__Burkholderiaceae;g__Rhodoferax;s__	Jiricka	Epilimnion	Dystrophic	7.6	62.038	7611.26	2.41446	263	94.55	5.45	23
Jr-20nov17-60	GCA_947451675	PRJNA429145	ERS14282755	d__Bacteria;p__Bacteroidota;c__Bacteroidia;o__Flavobacteriales;f__Flavobacteriaceae;g__Flavobacterium;s__	Jiricka	Epilimnion	Dystrophic	7.6	33.309	8161.67	2.79338	268	93.84	6.16	43
Jr-20nov17-61	GCA_947449455	PRJNA429145	ERS14282756	d__Bacteria;p__Verrucomicrobiota;c__Verrucomicrobiae;o__Opitutales;f__UBA953;g__UBA953;s__	Jiricka	Epilimnion	Dystrophic	7.6	62.182	23348.5	2.40472	302	93.77	6.23	44
Jr-20nov17-65	GCA_947449935	PRJNA429145	ERS14282757	d__Bacteria;p__Proteobacteria;c__Gammaproteobacteria;o__Burkholderiales;f__Burkholderiaceae;g__Limnohabitans;s__	Jiricka	Epilimnion	Dystrophic	7.6	51.027	25407.4	2.54575	279	91.72	8.28	52
Jr-20nov17-68	GCA_947449555	PRJNA429145	ERS14282758	d__Bacteria;p__Actinobacteriota;c__Actinobacteria;o__Nanopelagicales;f__Nanopelagicaceae;g__AAA044-D11;s__	Jiricka	Epilimnion	Dystrophic	7.6	49.348	8302.34	1.51799	274.5	96.47	3.53	10
Jr-20nov17-71	GCA_947449995	PRJNA429145	ERS14282759	d__Bacteria;p__Proteobacteria;c__Gammaproteobacteria;o__Burkholderiales;f__Burkholderiaceae;g__Limnohabitans;s__	Jiricka	Epilimnion	Dystrophic	7.6	56.987	16561.5	2.41595	264	94.62	5.38	18
Jr-20nov17-73	GCA_947449985	PRJNA429145	ERS14282760	d__Bacteria;p__Proteobacteria;c__Gammaproteobacteria;o__Burkholderiales;f__Burkholderiaceae;g__Limnohabitans;s__	Jiricka	Epilimnion	Dystrophic	7.6	54.305	15948.6	2.85507	279	94.68	5.32	28
Jr-20nov17-75	GCA_947449465	PRJNA429145	ERS14282761	d__Bacteria;p__Verrucomicrobiota;c__Verrucomicrobiae;o__Opitutales;f__UBA953;g__UBA953;s__	Jiricka	Epilimnion	Dystrophic	7.6	63.715	13045.6	2.29581	296	93.71	6.29	43
Jr-20nov17-78	GCA_947449505	PRJNA429145	ERS14282762	d__Bacteria;p__Proteobacteria;c__Gammaproteobacteria;o__Burkholderiales;f__Burkholderiaceae;g__Rhodoferax;s__	Jiricka	Epilimnion	Dystrophic	7.6	55.74	78048.7	3.77229	293	92.49	7.51	32.5
Jr-20nov17-81	GCA_947451015	PRJNA429145	ERS14282763	d__Bacteria;p__Proteobacteria;c__Gammaproteobacteria;o__Burkholderiales;f__Burkholderiaceae;g__Polynucleobacter;s__Polynucleobacter sp900176405	Jiricka	Epilimnion	Dystrophic	7.6	41.147	10374.9	3.20454	288	93.91	6.09	30
Jr-20nov17-85	GCA_947449895	PRJNA429145	ERS14282764	d__Bacteria;p__Proteobacteria;c__Gammaproteobacteria;o__Burkholderiales;f__Burkholderiaceae;g__Polaromonas;s__	Jiricka	Epilimnion	Dystrophic	7.6	57.658	13006.4	4.41583	293	93.53	6.47	37
Jr-20nov17-86	GCA_947449905	PRJNA429145	ERS14282765	d__Bacteria;p__Proteobacteria;c__Gammaproteobacteria;o__Burkholderiales;f__Burkholderiaceae;g__Limnohabitans;s__	Jiricka	Epilimnion	Dystrophic	7.6	53.31	39431.1	3.4934	293	89.79	10.21	67
Jr-20nov17-88	GCA_947449655	PRJNA429145	ERS14282766	d__Bacteria;p__Bacteroidota;c__Bacteroidia;o__Chitinophagales;f__Chitinophagaceae;g__BSSC1;s__	Jiricka	Epilimnion	Dystrophic	7.6	36.263	23756.2	3.50001	297	92.59	7.41	55
Jr-20nov17-89	GCA_947449955	PRJNA429145	ERS14282767	d__Bacteria;p__Bacteroidota;c__Bacteroidia;o__Chitinophagales;f__Chitinophagaceae;g__UBA8137;s__	Jiricka	Epilimnion	Dystrophic	7.6	35.231	16784.4	2.28496	293	93.89	6.11	51
Jr-20nov17-95	GCA_947450335	PRJNA429145	ERS14282768	d__Bacteria;p__Proteobacteria;c__Gammaproteobacteria;o__Burkholderiales;f__Burkholderiaceae;g__Limnohabitans;s__	Jiricka	Epilimnion	Dystrophic	7.6	50.371	8766.77	2.9132	276	91.91	8.09	51
Jr-20nov17-98	GCA_947450355	PRJNA429145	ERS14282769	d__Bacteria;p__Bacteroidota;c__Bacteroidia;o__Flavobacteriales;f__Flavobacteriaceae;g__Flavobacterium;s__	Jiricka	Epilimnion	Dystrophic	7.6	32.939	10294.8	2.60732	263	89.73	10.27	72
Jr-20nov17-99	GCA_947450465	PRJNA429145	ERS14282770	d__Bacteria;p__Proteobacteria;c__Gammaproteobacteria;o__Burkholderiales;f__Burkholderiaceae;g__Rhodoferax;s__	Jiricka	Epilimnion	Dystrophic	7.6	61.32	30532.3	2.58229	287	93.24	6.76	27
Jr-23apr18-100	GCA_947449685	PRJNA429145	ERS14282771	d__Bacteria;p__Proteobacteria;c__Gammaproteobacteria;o__Burkholderiales;f__Burkholderiaceae;g__Rhodoferax;s__	Jiricka	Epilimnion	Dystrophic	9.4	62.982	13195.8	2.53303	277	94.58	5.42	27.5
Jr-23apr18-105	GCA_947450245	PRJNA429145	ERS14282772	d__Bacteria;p__Proteobacteria;c__Gammaproteobacteria;o__Burkholderiales;f__Burkholderiaceae;g__Polynucleobacter;s__Polynucleobacter sp900176405	Jiricka	Epilimnion	Dystrophic	9.4	41.056	9139.88	2.59655	282	94.08	5.92	30
Jr-23apr18-108	GCA_947449845	PRJNA429145	ERS14282773	d__Bacteria;p__Bacteroidota;c__Bacteroidia;o__Chitinophagales;f__Chitinophagaceae;g__Taibaiella_B;s__	Jiricka	Epilimnion	Dystrophic	9.4	43.352	6668.08	4.21573	214	88.03	11.97	95
Jr-23apr18-114	GCA_947450555	PRJNA429145	ERS14282774	d__Bacteria;p__Bacteroidota;c__Bacteroidia;o__Chitinophagales;f__Chitinophagaceae;g__UBA8137;s__	Jiricka	Epilimnion	Dystrophic	9.4	35.179	7916.82	2.29667	293	94.81	5.19	53
Jr-23apr18-119	GCA_947450505	PRJNA429145	ERS14282775	d__Bacteria;p__Bacteroidota;c__Bacteroidia;o__Flavobacteriales;f__Flavobacteriaceae;g__Flavobacterium;s__	Jiricka	Epilimnion	Dystrophic	9.4	33.13	54336.6	3.20217	269	89.63	10.37	67
Jr-23apr18-12	GCA_947451005	PRJNA429145	ERS14282777	d__Bacteria;p__Actinobacteriota;c__Actinobacteria;o__Nanopelagicales;f__Nanopelagicaceae;g__PALSA-747;s__	Jiricka	Epilimnion	Dystrophic	9.4	46.39	4932.37	1.32161	263	96.48	3.52	12
Jr-23apr18-122	GCA_947450125	PRJNA429145	ERS14282776	d__Bacteria;p__Actinobacteriota;c__Actinobacteria;o__Nanopelagicales;f__Nanopelagicaceae;g__PALSA-747;s__	Jiricka	Epilimnion	Dystrophic	9.4	46.594	13935.5	1.89522	277	96.22	3.78	11
Jr-23apr18-17	GCA_947450605	PRJNA429145	ERS14282778	d__Bacteria;p__Proteobacteria;c__Gammaproteobacteria;o__Burkholderiales;f__Burkholderiaceae;g__Polynucleobacter;s__	Jiricka	Epilimnion	Dystrophic	9.4	46.865	22625.7	2.79698	279.5	94.5	5.5	30
Jr-23apr18-19	GCA_947451685	PRJNA429145	ERS14282779	d__Bacteria;p__Actinobacteriota;c__Actinobacteria;o__Nanopelagicales;f__Nanopelagicaceae;g__;s__	Jiricka	Epilimnion	Dystrophic	9.4	50.285	6205.71	1.57067	257	95.13	4.87	16
Jr-23apr18-20	GCA_947450155	PRJNA429145	ERS14282780	d__Bacteria;p__Proteobacteria;c__Gammaproteobacteria;o__Burkholderiales;f__Burkholderiaceae;g__Polynucleobacter;s__	Jiricka	Epilimnion	Dystrophic	9.4	46.758	8247.66	2.69941	262	94.67	5.33	29
Jr-23apr18-22	GCA_947451695	PRJNA429145	ERS14282781	d__Bacteria;p__Proteobacteria;c__Gammaproteobacteria;o__Burkholderiales;f__Burkholderiaceae;g__;s__	Jiricka	Epilimnion	Dystrophic	9.4	57.38	7942.89	3.61844	254	90.3	9.7	59
Jr-23apr18-23	GCA_947449445	PRJNA429145	ERS14282782	d__Bacteria;p__Proteobacteria;c__Gammaproteobacteria;o__Burkholderiales;f__Burkholderiaceae;g__Limnohabitans;s__Limnohabitans sp002778315	Jiricka	Epilimnion	Dystrophic	9.4	57.318	6247.25	3.03846	251	94.4	5.6	25
Jr-23apr18-24	GCA_947451635	PRJNA429145	ERS14282783	d__Bacteria;p__Bacteroidota;c__Bacteroidia;o__Chitinophagales;f__Chitinophagaceae;g__UBA8137;s__	Jiricka	Epilimnion	Dystrophic	9.4	34.292	59802.5	2.32017	306	94.09	5.91	47
Jr-23apr18-26	GCA_947450215	PRJNA429145	ERS14282784	d__Bacteria;p__Bacteroidota;c__Bacteroidia;o__Chitinophagales;f__Chitinophagaceae;g__UBA8137;s__	Jiricka	Epilimnion	Dystrophic	9.4	34.759	10436.9	2.30244	303	94.13	5.87	42
Jr-23apr18-27	GCA_947451665	PRJNA429145	ERS14282785	d__Bacteria;p__Actinobacteriota;c__Actinobacteria;o__Nanopelagicales;f__Nanopelagicaceae;g__PALSA-747;s__	Jiricka	Epilimnion	Dystrophic	9.4	47.168	6170.06	1.5398	264	96.65	3.35	14
Jr-23apr18-3	GCA_947451705	PRJNA429145	ERS14282789	d__Bacteria;p__Proteobacteria;c__Alphaproteobacteria;o__Caulobacterales;f__Caulobacteraceae;g__BOG-938;s__	Jiricka	Epilimnion	Dystrophic	9.4	60.224	10635.3	3.04041	266	91.56	8.44	56
Jr-23apr18-32	GCA_947449565	PRJNA429145	ERS14282786	d__Bacteria;p__Proteobacteria;c__Gammaproteobacteria;o__Burkholderiales;f__Burkholderiaceae;g__SCGC-AAA027-K21;s__	Jiricka	Epilimnion	Dystrophic	9.4	52.843	12078.9	3.6356	299	93.28	6.72	50
Jr-23apr18-36	GCA_947451715	PRJNA429145	ERS14282787	d__Bacteria;p__Proteobacteria;c__Gammaproteobacteria;o__Burkholderiales;f__Burkholderiaceae;g__Rubrivivax;s__	Jiricka	Epilimnion	Dystrophic	9.4	69.074	16822	4.25838	291.5	93.51	6.49	32
Jr-23apr18-37	GCA_947449355	PRJNA429145	ERS14282788	d__Bacteria;p__Proteobacteria;c__Gammaproteobacteria;o__Burkholderiales;f__Burkholderiaceae;g__Limnohabitans;s__	Jiricka	Epilimnion	Dystrophic	9.4	54.845	11497.1	3.42819	283	94.39	5.61	27
Jr-23apr18-44	GCA_947466955	PRJNA429145	ERS14282790	d__Bacteria;p__Bacteroidota;c__Bacteroidia;o__Flavobacteriales;f__Flavobacteriaceae;g__Flavobacterium;s__	Jiricka	Epilimnion	Dystrophic	9.4	32.812	10043.6	3.29815	261	89.04	10.96	72
Jr-23apr18-48	GCA_947468035	PRJNA429145	ERS14282791	d__Bacteria;p__Proteobacteria;c__Gammaproteobacteria;o__Burkholderiales;f__Burkholderiaceae;g__Limnohabitans;s__	Jiricka	Epilimnion	Dystrophic	9.4	50.172	12297.4	3.02394	277	91.56	8.44	51.5
Jr-23apr18-55	GCA_947467945	PRJNA429145	ERS14282792	d__Bacteria;p__Bacteroidota;c__Bacteroidia;o__Chitinophagales;f__Chitinophagaceae;g__;s__	Jiricka	Epilimnion	Dystrophic	9.4	36.953	12809.5	2.78282	298	92.98	7.02	48
Jr-23apr18-58	GCA_947467955	PRJNA429145	ERS14282793	d__Bacteria;p__Bacteroidota;c__Bacteroidia;o__NS11-12g;f__UBA955;g__;s__	Jiricka	Epilimnion	Dystrophic	9.4	35.454	10550.2	2.87394	275.5	93.97	6.03	29
Jr-23apr18-60	GCA_947453415	PRJNA429145	ERS14282794	d__Bacteria;p__Bacteroidota;c__Bacteroidia;o__NS11-12g;f__UKL13-3;g__;s__	Jiricka	Epilimnion	Dystrophic	9.4	31.473	27046.3	2.93821	278	89.96	10.04	81
Jr-23apr18-67	GCA_947453605	PRJNA429145	ERS14282795	d__Bacteria;p__Proteobacteria;c__Alphaproteobacteria;o__Paracaedibacterales;f__UBA11393;g__;s__	Jiricka	Epilimnion	Dystrophic	9.4	38.866	20911	1.40206	264	92.59	7.41	42
Jr-23apr18-69	GCA_947453425	PRJNA429145	ERS14282796	d__Bacteria;p__Bacteroidota;c__Bacteroidia;o__Chitinophagales;f__Chitinophagaceae;g__BSSC1;s__	Jiricka	Epilimnion	Dystrophic	9.4	35.004	7632.7	3.10423	294	94.42	5.58	44
Jr-23apr18-7	GCA_947453635	PRJNA429145	ERS14282799	d__Bacteria;p__Actinobacteriota;c__Actinobacteria;o__Nanopelagicales;f__Nanopelagicaceae;g__PALSA-747;s__	Jiricka	Epilimnion	Dystrophic	9.4	49.739	15912.1	1.62203	283	95.58	4.42	18
Jr-23apr18-70	GCA_947453595	PRJNA429145	ERS14282797	d__Bacteria;p__Proteobacteria;c__Gammaproteobacteria;o__Burkholderiales;f__Burkholderiaceae;g__Rhodoferax;s__	Jiricka	Epilimnion	Dystrophic	9.4	62.087	8429.13	2.90714	265	92.67	7.33	38
Jr-23apr18-73	GCA_947451915	PRJNA429145	ERS14282798	d__Bacteria;p__Proteobacteria;c__Gammaproteobacteria;o__Burkholderiales;f__Burkholderiaceae;g__Limnohabitans;s__	Jiricka	Epilimnion	Dystrophic	9.4	49.876	8093.71	2.8779	273	91.96	8.04	49
Jr-23apr18-8	GCA_947453555	PRJNA429145	ERS14282805	d__Bacteria;p__Proteobacteria;c__Gammaproteobacteria;o__Burkholderiales;f__Burkholderiaceae;g__Rhodoferax;s__	Jiricka	Epilimnion	Dystrophic	9.4	58.289	5371.82	5.20678	240	92.47	7.53	42
Jr-23apr18-80	GCA_947451755	PRJNA429145	ERS14282800	d__Bacteria;p__Proteobacteria;c__Gammaproteobacteria;o__Burkholderiales;f__Methylophilaceae;g__Methylopumilus_A;s__	Jiricka	Epilimnion	Dystrophic	9.4	43.234	9022.56	1.43029	256	94.66	5.34	28
Jr-23apr18-81	GCA_947453665	PRJNA429145	ERS14282801	d__Bacteria;p__Bacteroidota;c__Bacteroidia;o__Chitinophagales;f__Chitinophagaceae;g__BSSC1;s__	Jiricka	Epilimnion	Dystrophic	9.4	36.272	6654.22	3.58456	272	93.29	6.71	53
Jr-23apr18-86	GCA_947451905	PRJNA429145	ERS14282802	d__Bacteria;p__Proteobacteria;c__Gammaproteobacteria;o__Burkholderiales;f__Burkholderiaceae;g__Limnohabitans;s__	Jiricka	Epilimnion	Dystrophic	9.4	55.535	11532.2	3.99224	257	94.02	5.98	27
Jr-23apr18-88	GCA_947453535	PRJNA429145	ERS14282803	d__Bacteria;p__Bacteroidota;c__Bacteroidia;o__Cytophagales;f__Spirosomaceae;g__UBA6715;s__	Jiricka	Epilimnion	Dystrophic	9.4	42.033	10287.2	2.61516	285	95.51	4.49	18
Jr-23apr18-94	GCA_947452775	PRJNA429145	ERS14282806	d__Bacteria;p__Bacteroidota;c__Bacteroidia;o__Chitinophagales;f__Chitinophagaceae;g__UBA8137;s__	Jiricka	Epilimnion	Dystrophic	9.4	35.218	9130.01	2.71744	297	95.16	4.84	43
Jr-25may17-10	GCA_947453465	PRJEB35770	ERS14282809	d__Bacteria;p__Actinobacteriota;c__Actinobacteria;o__Actinomycetales;f__Microbacteriaceae;g__Rhodoluna;s__	Jiricka	Epilimnion	Dystrophic	15.9	55.409	19258.6	2.04221	294	93.08	6.92	25
Jr-25may17-100	GCA_947453485	PRJEB35770	ERS14282807	d__Bacteria;p__Proteobacteria;c__Gammaproteobacteria;o__Burkholderiales;f__Burkholderiaceae;g__Limnohabitans;s__	Jiricka	Epilimnion	Dystrophic	15.9	50.7	7645.1	2.92466	272	92.49	7.51	49
Jr-25may17-108	GCA_947452555	PRJEB35770	ERS14282808	d__Bacteria;p__Bacteroidota;c__Bacteroidia;o__Chitinophagales;f__Chitinophagaceae;g__UBA8137;s__	Jiricka	Epilimnion	Dystrophic	15.9	34.116	175321	2.45779	304	93.65	6.35	47
Jr-25may17-111	GCA_947452805	PRJEB35770	ERS14282810	d__Bacteria;p__Bacteroidota;c__Bacteroidia;o__Chitinophagales;f__Chitinophagaceae;g__UBA8137;s__	Jiricka	Epilimnion	Dystrophic	15.9	35.304	17629.1	2.38792	303	93.42	6.58	43
Jr-25may17-114	GCA_947453515	PRJEB35770	ERS14282811	d__Bacteria;p__Bacteroidota;c__Bacteroidia;o__Chitinophagales;f__Chitinophagaceae;g__UBA1930;s__	Jiricka	Epilimnion	Dystrophic	15.9	38.358	5783.08	3.60581	236	89.27	10.73	92
Jr-25may17-115	GCA_947452675	PRJEB35770	ERS14282812	d__Bacteria;p__Actinobacteriota;c__Actinobacteria;o__Actinomycetales;f__Microbacteriaceae;g__Rhodoluna;s__	Jiricka	Epilimnion	Dystrophic	15.9	53.828	49826.5	1.58764	294	94.26	5.74	21
Jr-25may17-116	GCA_947453565	PRJEB35770	ERS14282813	d__Bacteria;p__Bacteroidota;c__Bacteroidia;o__Chitinophagales;f__Chitinophagaceae;g__UBA8137;s__	Jiricka	Epilimnion	Dystrophic	15.9	35.295	11918.3	2.70067	300	95.02	4.98	45
Jr-25may17-118	GCA_947452635	PRJEB35770	ERS14282814	d__Bacteria;p__Proteobacteria;c__Gammaproteobacteria;o__Burkholderiales;f__Burkholderiaceae;g__Limnohabitans;s__	Jiricka	Epilimnion	Dystrophic	15.9	59.223	12226.8	2.98954	272	93.58	6.42	35
Jr-25may17-119	GCA_947453495	PRJEB35770	ERS14282815	d__Bacteria;p__Actinobacteriota;c__Actinobacteria;o__Actinomycetales;f__Microbacteriaceae;g__Rhodoluna;s__	Jiricka	Epilimnion	Dystrophic	15.9	55.002	12665.4	1.56533	272.5	95.98	4.02	10
Jr-25may17-121	GCA_947452075	PRJEB35770	ERS14282816	d__Bacteria;p__Actinobacteriota;c__Actinobacteria;o__Nanopelagicales;f__Nanopelagicaceae;g__Planktophila;s__	Jiricka	Epilimnion	Dystrophic	15.9	48.988	13758.2	1.52182	266	96.19	3.81	12
Jr-25may17-122	GCA_947453575	PRJEB35770	ERS14282817	d__Bacteria;p__Proteobacteria;c__Gammaproteobacteria;o__Burkholderiales;f__Burkholderiaceae;g__Polynucleobacter;s__Polynucleobacter sp900176405	Jiricka	Epilimnion	Dystrophic	15.9	41.086	9866.12	2.67997	280	93.42	6.58	33
Jr-25may17-123	GCA_947452025	PRJEB35770	ERS14282818	d__Bacteria;p__Proteobacteria;c__Gammaproteobacteria;o__Burkholderiales;f__Burkholderiaceae;g__Rhodoferax;s__	Jiricka	Epilimnion	Dystrophic	15.9	60.124	7346.31	3.17057	266.5	94.16	5.84	28
Jr-25may17-125	GCA_947453525	PRJEB35770	ERS14282819	d__Bacteria;p__Proteobacteria;c__Alphaproteobacteria;o__Rhodobacterales;f__Rhodobacteraceae;g__Pseudorhodobacter_A;s__	Jiricka	Epilimnion	Dystrophic	15.9	63.243	13246.8	5.16656	265	90.37	9.63	63
Jr-25may17-127	GCA_947452225	PRJEB35770	ERS14282820	d__Bacteria;p__Bacteroidota;c__Bacteroidia;o__Chitinophagales;f__Chitinophagaceae;g__UBA8137;s__	Jiricka	Epilimnion	Dystrophic	15.9	34.8	9474.23	2.94717	299	94.79	5.21	43
Jr-25may17-129	GCA_947453545	PRJEB35770	ERS14282821	d__Bacteria;p__Bacteroidota;c__Bacteroidia;o__Flavobacteriales;f__Crocinitomicaceae;g__40-80;s__	Jiricka	Epilimnion	Dystrophic	15.9	31.698	9941.39	3.94722	264	93.15	6.85	38
Jr-25may17-130	GCA_947452105	PRJEB35770	ERS14282822	d__Bacteria;p__Proteobacteria;c__Gammaproteobacteria;o__Burkholderiales;f__Burkholderiaceae;g__Limnohabitans;s__	Jiricka	Epilimnion	Dystrophic	15.9	58.841	7672.8	2.80692	264	94.43	5.57	29
Jr-25may17-133	GCA_947453505	PRJEB35770	ERS14282823	d__Bacteria;p__Proteobacteria;c__Gammaproteobacteria;o__Burkholderiales;f__Burkholderiaceae;g__;s__	Jiricka	Epilimnion	Dystrophic	15.9	54.563	6038.36	3.93173	258	91.53	8.47	56
Jr-25may17-135	GCA_947451995	PRJEB35770	ERS14282824	d__Bacteria;p__Proteobacteria;c__Gammaproteobacteria;o__Burkholderiales;f__Burkholderiaceae;g__Limnohabitans;s__Limnohabitans sp001412575	Jiricka	Epilimnion	Dystrophic	15.9	53.562	9202.42	2.91003	272	94.13	5.87	27
Jr-25may17-139	GCA_947453475	PRJEB35770	ERS14282825	d__Bacteria;p__Actinobacteriota;c__Actinobacteria;o__Actinomycetales;f__Microbacteriaceae;g__Rhodoluna;s__	Jiricka	Epilimnion	Dystrophic	15.9	54.759	17996.7	1.54507	296	95.31	4.69	25
Jr-25may17-141	GCA_947451865	PRJEB35770	ERS14282826	d__Bacteria;p__Proteobacteria;c__Gammaproteobacteria;o__Burkholderiales;f__Burkholderiaceae;g__SCGC-AAA027-K21;s__	Jiricka	Epilimnion	Dystrophic	15.9	52.783	6837.32	3.55052	290	93.44	6.56	49
Jr-25may17-144	GCA_947453455	PRJEB35770	ERS14282827	d__Bacteria;p__Actinobacteriota;c__Actinobacteria;o__Nanopelagicales;f__Nanopelagicaceae;g__PALSA-747;s__	Jiricka	Epilimnion	Dystrophic	15.9	49.862	10530.9	1.63815	275	95.96	4.04	16
Jr-25may17-150	GCA_947451815	PRJEB35770	ERS14282828	d__Bacteria;p__Proteobacteria;c__Gammaproteobacteria;o__Burkholderiales;f__Burkholderiaceae;g__Polynucleobacter;s__	Jiricka	Epilimnion	Dystrophic	15.9	46.688	36875	2.86875	285	94.83	5.17	29
Jr-25may17-155	GCA_947453585	PRJEB35770	ERS14282829	d__Bacteria;p__Proteobacteria;c__Gammaproteobacteria;o__Burkholderiales;f__Burkholderiaceae;g__Rhodoferax;s__	Jiricka	Epilimnion	Dystrophic	15.9	62.677	6053.29	4.04831	258	93.38	6.62	36.5
Jr-25may17-16	GCA_947451895	PRJEB35770	ERS14282834	d__Bacteria;p__Bacteroidota;c__Bacteroidia;o__Chitinophagales;f__Chitinophagaceae;g__Taibaiella_B;s__	Jiricka	Epilimnion	Dystrophic	15.9	42.416	7296.85	4.17697	239	89.55	10.45	87
Jr-25may17-160	GCA_947451785	PRJEB35770	ERS14282830	d__Bacteria;p__Proteobacteria;c__Gammaproteobacteria;o__Burkholderiales;f__Burkholderiaceae;g__Polynucleobacter;s__	Jiricka	Epilimnion	Dystrophic	15.9	47.31	8102.23	2.41049	265	95.37	4.63	28
Jr-25may17-165	GCA_947453725	PRJEB35770	ERS14282831	d__Bacteria;p__Proteobacteria;c__Gammaproteobacteria;o__Burkholderiales;f__Burkholderiaceae;g__Rubrivivax;s__	Jiricka	Epilimnion	Dystrophic	15.9	68.954	142087	4.41319	299.5	93.02	6.98	31
Jr-25may17-166	GCA_947451935	PRJEB35770	ERS14282832	d__Bacteria;p__Bacteroidota;c__Bacteroidia;o__Chitinophagales;f__Chitinophagaceae;g__;s__	Jiricka	Epilimnion	Dystrophic	15.9	36.88	13749.3	2.76893	296	92.91	7.09	47
Jr-25may17-169	GCA_947453885	PRJEB35770	ERS14282833	d__Bacteria;p__Bacteroidota;c__Bacteroidia;o__Flavobacteriales;f__Flavobacteriaceae;g__Flavobacterium;s__	Jiricka	Epilimnion	Dystrophic	15.9	32.21	36631.9	3.11504	278	89.64	10.36	68
Jr-25may17-174	GCA_947453895	PRJEB35770	ERS14282835	d__Bacteria;p__Proteobacteria;c__Gammaproteobacteria;o__Burkholderiales;f__Burkholderiaceae;g__Limnohabitans;s__	Jiricka	Epilimnion	Dystrophic	15.9	50.593	9668.65	2.92698	279	91.97	8.03	50
Jr-25may17-178	GCA_947451855	PRJEB35770	ERS14282836	d__Bacteria;p__Proteobacteria;c__Alphaproteobacteria;o__Rhizobiales;f__Beijerinckiaceae;g__Alsobacter;s__	Jiricka	Epilimnion	Dystrophic	15.9	58.308	88693.1	3.31738	287	90.5	9.5	49
Jr-25may17-18	GCA_947453905	PRJEB35770	ERS14282839	d__Bacteria;p__Proteobacteria;c__Gammaproteobacteria;o__Burkholderiales;f__Burkholderiaceae;g__Limnohabitans;s__	Jiricka	Epilimnion	Dystrophic	15.9	55.365	8429.08	3.07383	259	95.16	4.84	20
Jr-25may17-181	GCA_947453915	PRJEB35770	ERS14282837	d__Bacteria;p__Proteobacteria;c__Alphaproteobacteria;o__Rhodobacterales;f__Rhodobacteraceae;g__Pseudorhodobacter_A;s__	Jiricka	Epilimnion	Dystrophic	15.9	63.06	6691.35	6.69925	257	90.82	9.18	53
Jr-25may17-185	GCA_947452615	PRJEB35770	ERS14282838	d__Bacteria;p__Proteobacteria;c__Gammaproteobacteria;o__Burkholderiales;f__Burkholderiaceae;g__Polynucleobacter;s__	Jiricka	Epilimnion	Dystrophic	15.9	45.818	8897.13	2.89806	264	95.46	4.54	25
Jr-25may17-193	GCA_947452735	PRJEB35770	ERS14282840	d__Bacteria;p__Actinobacteriota;c__Actinobacteria;o__Actinomycetales;f__Microbacteriaceae;g__Rhodoluna;s__	Jiricka	Epilimnion	Dystrophic	15.9	56.576	20535	1.32038	275	96.36	3.64	10
Jr-25may17-199	GCA_947452725	PRJEB35770	ERS14282842	d__Bacteria;p__Proteobacteria;c__Gammaproteobacteria;o__Burkholderiales;f__Burkholderiaceae;g__Limnohabitans;s__	Jiricka	Epilimnion	Dystrophic	15.9	56.544	10659.6	5.41715	273	93	7	34
Jr-25may17-202	GCA_947453765	PRJEB35770	ERS14282843	d__Bacteria;p__Proteobacteria;c__Alphaproteobacteria;o__Caulobacterales;f__Caulobacteraceae;g__PMMR1;s__	Jiricka	Epilimnion	Dystrophic	15.9	64.929	4798.72	3.23939	253	93.5	6.5	41.5
Jr-25may17-205	GCA_947452705	PRJEB35770	ERS14282844	d__Bacteria;p__Proteobacteria;c__Alphaproteobacteria;o__Rhizobiales;f__Beijerinckiaceae;g__28-YEA-48;s__	Jiricka	Epilimnion	Dystrophic	15.9	61.711	7375.02	3.59431	262	92.48	7.52	48
Jr-25may17-206	GCA_947453745	PRJEB35770	ERS14282845	d__Bacteria;p__Proteobacteria;c__Alphaproteobacteria;o__Sphingomonadales;f__Sphingomonadaceae;g__Novosphingobium;s__	Jiricka	Epilimnion	Dystrophic	15.9	65.288	6555.38	3.54749	262	92.81	7.19	42
Jr-25may17-209	GCA_947452665	PRJEB35770	ERS14282846	d__Bacteria;p__Proteobacteria;c__Alphaproteobacteria;o__Caulobacterales;f__Caulobacteraceae;g__BOG-935;s__	Jiricka	Epilimnion	Dystrophic	15.9	59.605	7196.55	3.02011	257	92.48	7.52	45
Jr-25may17-211	GCA_947453755	PRJEB35770	ERS14282847	d__Bacteria;p__Bacteroidota;c__Bacteroidia;o__Cytophagales;f__Spirosomaceae;g__UBA6715;s__	Jiricka	Epilimnion	Dystrophic	15.9	41.636	5419.78	2.74666	260	94.02	5.98	19
Jr-25may17-213	GCA_947452375	PRJEB35770	ERS14282848	d__Bacteria;p__Proteobacteria;c__Gammaproteobacteria;o__Burkholderiales;f__Burkholderiaceae;g__Limnohabitans;s__	Jiricka	Epilimnion	Dystrophic	15.9	58.041	4760.64	3.01321	252	94.2	5.8	24.5
Jr-25may17-216	GCA_947452415	PRJEB35770	ERS14282849	d__Bacteria;p__Bacteroidota;c__Bacteroidia;o__Flavobacteriales;f__Flavobacteriaceae;g__Flavobacterium;s__	Jiricka	Epilimnion	Dystrophic	15.9	32.761	15801.1	3.62763	260	90.64	9.36	65
Jr-25may17-217	GCA_947452365	PRJEB35770	ERS14282850	d__Bacteria;p__Proteobacteria;c__Alphaproteobacteria;o__Caulobacterales;f__Caulobacteraceae;g__;s__	Jiricka	Epilimnion	Dystrophic	15.9	59.333	19464.8	2.71658	279	92.3	7.7	47.5
Jr-25may17-218	GCA_947452255	PRJEB35770	ERS14282851	d__Bacteria;p__Proteobacteria;c__Gammaproteobacteria;o__Burkholderiales;f__Burkholderiaceae;g__;s__	Jiricka	Epilimnion	Dystrophic	15.9	57.629	15972.8	3.68947	276	91.27	8.73	50
Jr-25may17-220	GCA_947452435	PRJEB35770	ERS14282852	d__Bacteria;p__Proteobacteria;c__Alphaproteobacteria;o__Caulobacterales;f__Caulobacteraceae;g__BOG-938;s__	Jiricka	Epilimnion	Dystrophic	15.9	60.341	8247.31	2.97509	263	91.68	8.32	55.5
Jr-25may17-221	GCA_947453685	PRJEB35770	ERS14282853	d__Bacteria;p__Proteobacteria;c__Gammaproteobacteria;o__Burkholderiales;f__Burkholderiaceae;g__Limnohabitans;s__	Jiricka	Epilimnion	Dystrophic	15.9	54.69	8049.44	3.38417	269	93.88	6.12	29
Jr-25may17-223	GCA_947452345	PRJEB35770	ERS14282854	d__Bacteria;p__Actinobacteriota;c__Actinobacteria;o__Nanopelagicales;f__Nanopelagicaceae;g__PALSA-747;s__	Jiricka	Epilimnion	Dystrophic	15.9	46.572	10069.8	1.65054	272	96.47	3.53	10
Jr-25may17-25	GCA_947452265	PRJEB35770	ERS14282855	d__Bacteria;p__Proteobacteria;c__Gammaproteobacteria;o__Burkholderiales;f__Burkholderiaceae;g__Limnohabitans;s__	Jiricka	Epilimnion	Dystrophic	15.9	54.112	21667.8	2.80191	282	94.61	5.39	27
Jr-25may17-27	GCA_947452335	PRJEB35770	ERS14282856	d__Bacteria;p__Proteobacteria;c__Alphaproteobacteria;o__Caulobacterales;f__Caulobacteraceae;g__Phenylobacterium;s__	Jiricka	Epilimnion	Dystrophic	15.9	62.083	12143.6	2.41523	269	93.15	6.85	41.5
Jr-25may17-29	GCA_947452525	PRJEB35770	ERS14282857	d__Bacteria;p__Actinobacteriota;c__Actinobacteria;o__Nanopelagicales;f__Nanopelagicaceae;g__PALSA-747;s__	Jiricka	Epilimnion	Dystrophic	15.9	51.474	7079.17	1.61608	268	95.9	4.1	10
Jr-25may17-3	GCA_947451745	PRJEB35770	ERS14282862	d__Bacteria;p__Actinobacteriota;c__Actinobacteria;o__Actinomycetales;f__Microbacteriaceae;g__Rhodoluna;s__	Jiricka	Epilimnion	Dystrophic	15.9	52.863	22380.2	1.50721	284	94.74	5.26	29
Jr-25may17-33	GCA_947452395	PRJEB35770	ERS14282858	d__Bacteria;p__Actinobacteriota;c__Actinobacteria;o__Nanopelagicales;f__Nanopelagicaceae;g__Planktophila;s__	Jiricka	Epilimnion	Dystrophic	15.9	47.847	7069.31	1.51928	267	95.57	4.43	11
Jr-25may17-36	GCA_947453365	PRJEB35770	ERS14282859	d__Bacteria;p__Proteobacteria;c__Gammaproteobacteria;o__Burkholderiales;f__Burkholderiaceae;g__SCGC-AAA027-K21;s__	Jiricka	Epilimnion	Dystrophic	15.9	50.543	6603.93	3.51931	282	94.67	5.33	30
Jr-25may17-37	GCA_947452385	PRJEB35770	ERS14282860	d__Bacteria;p__Proteobacteria;c__Alphaproteobacteria;o__Rhodobacterales;f__Rhodobacteraceae;g__Pseudorhodobacter_A;s__	Jiricka	Epilimnion	Dystrophic	15.9	60.265	8907.21	3.21903	265	92.4	7.6	48
Jr-25may17-39	GCA_947453305	PRJEB35770	ERS14282861	d__Bacteria;p__Actinobacteriota;c__Actinobacteria;o__Nanopelagicales;f__Nanopelagicaceae;g__PALSA-747;s__	Jiricka	Epilimnion	Dystrophic	15.9	47.299	6892.63	1.37613	264	96.36	3.64	10
Jr-25may17-4	GCA_947451925	PRJEB35770	ERS14282867	d__Bacteria;p__Proteobacteria;c__Gammaproteobacteria;o__Burkholderiales;f__Burkholderiaceae;g__Herminiimonas;s__	Jiricka	Epilimnion	Dystrophic	15.9	53.959	27956.4	3.10101	264	91.53	8.47	40
Jr-25may17-40	GCA_947453115	PRJEB35770	ERS14282863	d__Bacteria;p__Bacteroidota;c__Bacteroidia;o__Chitinophagales;f__Chitinophagaceae;g__BSSC1;s__	Jiricka	Epilimnion	Dystrophic	15.9	34.967	6531.36	3.16803	282	93.82	6.18	47
Jr-25may17-44	GCA_947451885	PRJEB35770	ERS14282864	d__Bacteria;p__Proteobacteria;c__Gammaproteobacteria;o__Burkholderiales;f__Burkholderiaceae;g__Polynucleobacter;s__	Jiricka	Epilimnion	Dystrophic	15.9	45.414	62345.8	2.19527	286	93.76	6.24	31
Jr-25may17-45	GCA_947453065	PRJEB35770	ERS14282865	d__Bacteria;p__Proteobacteria;c__Gammaproteobacteria;o__Steroidobacterales;f__Steroidobacteraceae;g__ZC4RG30;s__	Jiricka	Epilimnion	Dystrophic	15.9	66.138	10574.7	2.96359	283.5	95.23	4.77	17
Jr-25may17-49	GCA_947451945	PRJEB35770	ERS14282866	d__Bacteria;p__Actinobacteriota;c__Actinobacteria;o__Actinomycetales;f__Microbacteriaceae;g__Rhodoluna;s__	Jiricka	Epilimnion	Dystrophic	15.9	54.597	6300.41	1.58835	267.5	95.18	4.82	28
Jr-25may17-51	GCA_947452095	PRJEB35770	ERS14282868	d__Bacteria;p__Bacteroidota;c__Bacteroidia;o__Cytophagales;f__Spirosomaceae;g__UBA6715;s__	Jiricka	Epilimnion	Dystrophic	15.9	41.6	6484.75	2.45483	277	95.28	4.72	23
Jr-25may17-55	GCA_947452205	PRJEB35770	ERS14282869	d__Bacteria;p__Proteobacteria;c__Gammaproteobacteria;o__Burkholderiales;f__Burkholderiaceae;g__Polynucleobacter;s__	Jiricka	Epilimnion	Dystrophic	15.9	45.038	10759.5	3.76398	266.5	94.73	5.27	29
Jr-25may17-58	GCA_947453785	PRJEB35770	ERS14282870	d__Bacteria;p__Proteobacteria;c__Gammaproteobacteria;o__Burkholderiales;f__Burkholderiaceae;g__Polynucleobacter;s__	Jiricka	Epilimnion	Dystrophic	15.9	41.452	5468.83	2.36206	257.5	95.49	4.51	16
Jr-25may17-6	GCA_947453095	PRJEB35770	ERS14282875	d__Bacteria;p__Bacteroidota;c__Bacteroidia;o__NS11-12g;f__UKL13-3;g__;s__	Jiricka	Epilimnion	Dystrophic	15.9	31.453	23934.9	3.03017	280	90.75	9.25	76
Jr-25may17-62	GCA_947452135	PRJEB35770	ERS14282871	d__Bacteria;p__Proteobacteria;c__Gammaproteobacteria;o__Burkholderiales;f__Burkholderiaceae;g__Rhizobacter;s__	Jiricka	Epilimnion	Dystrophic	15.9	66.058	13275.1	3.00633	282	92.86	7.14	39
Jr-25may17-64	GCA_947453615	PRJEB35770	ERS14282872	d__Bacteria;p__Bacteroidota;c__Bacteroidia;o__Chitinophagales;f__Chitinophagaceae;g__Taibaiella_B;s__	Jiricka	Epilimnion	Dystrophic	15.9	38.895	12023.3	3.74783	256	90.29	9.71	84
Jr-25may17-65	GCA_947452115	PRJEB35770	ERS14282873	d__Bacteria;p__Actinobacteriota;c__Actinobacteria;o__Actinomycetales;f__Microbacteriaceae;g__Rhodoluna;s__	Jiricka	Epilimnion	Dystrophic	15.9	60.306	7783.74	1.46028	264	94.7	5.3	27
Jr-25may17-69	GCA_947453405	PRJEB35770	ERS14282874	d__Bacteria;p__Actinobacteriota;c__Actinobacteria;o__Nanopelagicales;f__Nanopelagicaceae;g__PALSA-747;s__	Jiricka	Epilimnion	Dystrophic	15.9	50.448	5769.95	1.53569	253	95.99	4.01	14
Jr-25may17-7	GCA_947452575	PRJEB35770	ERS14282880	d__Bacteria;p__Actinobacteriota;c__Actinobacteria;o__Actinomycetales;f__Microbacteriaceae;g__Rhodoluna;s__	Jiricka	Epilimnion	Dystrophic	15.9	53.419	6403.32	1.7932	260	94.34	5.66	33
Jr-25may17-71	GCA_947453435	PRJEB35770	ERS14282876	d__Bacteria;p__Bacteroidota;c__Bacteroidia;o__Chitinophagales;f__Chitinophagaceae;g__UBA8137;s__	Jiricka	Epilimnion	Dystrophic	15.9	35.126	7890.35	2.35157	289	94.68	5.32	50
Jr-25may17-73	GCA_947453705	PRJEB35770	ERS14282877	d__Bacteria;p__Verrucomicrobiota;c__Verrucomicrobiae;o__Opitutales;f__UBA953;g__UBA953;s__	Jiricka	Epilimnion	Dystrophic	15.9	63.6	14478.1	2.39518	294	93.36	6.64	44
Jr-25may17-74	GCA_947453625	PRJEB35770	ERS14282878	d__Bacteria;p__Proteobacteria;c__Gammaproteobacteria;o__Burkholderiales;f__Burkholderiaceae;g__JOSHI-001;s__	Jiricka	Epilimnion	Dystrophic	15.9	68.404	40788.9	5.16398	292	90.53	9.47	53
Jr-25may17-75	GCA_947452595	PRJEB35770	ERS14282879	d__Bacteria;p__Verrucomicrobiota;c__Verrucomicrobiae;o__Opitutales;f__UBA953;g__UBA953;s__	Jiricka	Epilimnion	Dystrophic	15.9	62.395	4725.92	1.86007	256	93.79	6.21	38.5
Jr-25may17-9	GCA_947452815	PRJEB35770	ERS14282886	d__Bacteria;p__Proteobacteria;c__Alphaproteobacteria;o__Sphingomonadales;f__Sphingomonadaceae;g__UBA1936;s__	Jiricka	Epilimnion	Dystrophic	15.9	60.557	11090.6	2.74717	260	93.57	6.43	32
Jr-25may17-91	GCA_947453195	PRJEB35770	ERS14282881	d__Bacteria;p__Bacteroidota;c__Bacteroidia;o__Flavobacteriales;f__Flavobacteriaceae;g__Flavobacterium;s__	Jiricka	Epilimnion	Dystrophic	15.9	33.147	56237.1	2.46356	283	93.06	6.94	47
Jr-25may17-92	GCA_947452755	PRJEB35770	ERS14282882	d__Bacteria;p__Actinobacteriota;c__Actinobacteria;o__Nanopelagicales;f__UBA5976;g__UBA5976;s__	Jiricka	Epilimnion	Dystrophic	15.9	51.609	26159.7	1.83638	282.5	94.87	5.13	24
Jr-25may17-93	GCA_947453715	PRJEB35770	ERS14282883	d__Bacteria;p__Bacteroidota;c__Bacteroidia;o__Flavobacteriales;f__Crocinitomicaceae;g__UBA2040;s__	Jiricka	Epilimnion	Dystrophic	15.9	31.013	10669.9	3.53873	273.5	93.07	6.93	53
Jr-25may17-95	GCA_947452785	PRJEB35770	ERS14282884	d__Bacteria;p__Proteobacteria;c__Gammaproteobacteria;o__Burkholderiales;f__Burkholderiaceae;g__Limnohabitans;s__	Jiricka	Epilimnion	Dystrophic	15.9	57.881	29136.8	3.56066	282	93.1	6.9	32
Jr-25may17-97	GCA_947453235	PRJEB35770	ERS14282885	d__Bacteria;p__Proteobacteria;c__Alphaproteobacteria;o__Paracaedibacterales;f__UBA11393;g__;s__	Jiricka	Epilimnion	Dystrophic	15.9	38.849	20415.1	1.42401	263	92.44	7.56	42.5
Jr-28aug17-101	GCA_947453185	PRJEB35770	ERS14282887	d__Bacteria;p__Verrucomicrobiota;c__Verrucomicrobiae;o__Opitutales;f__UBA953;g__UBA953;s__	Jiricka	Epilimnion	Dystrophic	21.8	62.24	30335	2.39265	308	93.96	6.04	44
Jr-28aug17-102	GCA_947451955	PRJEB35770	ERS14282888	d__Bacteria;p__Verrucomicrobiota;c__Verrucomicrobiae;o__Opitutales;f__Opitutaceae;g__Opitutus;s__	Jiricka	Epilimnion	Dystrophic	21.8	66.331	19472.5	3.24769	298	92.83	7.17	58
Jr-28aug17-104	GCA_947453245	PRJEB35770	ERS14282889	d__Bacteria;p__Actinobacteriota;c__Acidimicrobiia;o__Acidimicrobiales;f__RAAP-2;g__RAAP-2;s__	Jiricka	Epilimnion	Dystrophic	21.8	49.656	700587	1.4073	279	95.81	4.19	10
Jr-28aug17-105	GCA_947452545	PRJEB35770	ERS14282890	d__Bacteria;p__Actinobacteriota;c__Actinobacteria;o__Nanopelagicales;f__Nanopelagicaceae;g__;s__	Jiricka	Epilimnion	Dystrophic	21.8	48.689	7536.5	1.36925	268	96.52	3.48	11
Jr-28aug17-106	GCA_947453735	PRJEB35770	ERS14282891	d__Bacteria;p__Proteobacteria;c__Gammaproteobacteria;o__Burkholderiales;f__Burkholderiaceae;g__Polynucleobacter;s__	Jiricka	Epilimnion	Dystrophic	21.8	44.459	33660.6	3.83777	289	94.42	5.58	29
Jr-28aug17-113	GCA_947451965	PRJEB35770	ERS14282892	d__Bacteria;p__Proteobacteria;c__Gammaproteobacteria;o__Burkholderiales;f__Burkholderiaceae;g__Limnohabitans;s__	Jiricka	Epilimnion	Dystrophic	21.8	49.648	10188.1	4.72729	280	91.74	8.26	49
Jr-28aug17-115	GCA_947453205	PRJEB35770	ERS14282893	d__Bacteria;p__Proteobacteria;c__Alphaproteobacteria;o__Rhizobiales;f__Beijerinckiaceae;g__28-YEA-48;s__	Jiricka	Epilimnion	Dystrophic	21.8	64.222	38600.6	4.30451	291	91.15	8.85	50
Jr-28aug17-120	GCA_947452045	PRJEB35770	ERS14282894	d__Bacteria;p__Proteobacteria;c__Alphaproteobacteria;o__Caulobacterales;f__Caulobacteraceae;g__Phenylobacterium;s__	Jiricka	Epilimnion	Dystrophic	21.8	62.199	9245.27	2.40751	263	93.28	6.72	41
Jr-28aug17-121	GCA_947453215	PRJEB35770	ERS14282895	d__Bacteria;p__Proteobacteria;c__Gammaproteobacteria;o__Burkholderiales;f__Burkholderiaceae;g__Polynucleobacter;s__	Jiricka	Epilimnion	Dystrophic	21.8	46.039	16045	2.47956	287	95.26	4.74	26
Jr-28aug17-124	GCA_947451975	PRJEB35770	ERS14282896	d__Bacteria;p__Bacteroidota;c__Bacteroidia;o__Chitinophagales;f__Chitinophagaceae;g__UBA8137;s__	Jiricka	Epilimnion	Dystrophic	21.8	34.764	11504.8	2.14885	298.5	94.05	5.95	44.5
Jr-28aug17-127	GCA_947453175	PRJEB35770	ERS14282897	d__Bacteria;p__Proteobacteria;c__Gammaproteobacteria;o__Burkholderiales;f__Burkholderiaceae;g__Limnohabitans;s__	Jiricka	Epilimnion	Dystrophic	21.8	53.789	10200.2	2.56617	257	95.37	4.63	16
Jr-28aug17-128	GCA_947452005	PRJEB35770	ERS14282898	d__Bacteria;p__Proteobacteria;c__Alphaproteobacteria;o__Rhizobiales;f__Beijerinckiaceae;g__28-YEA-48;s__	Jiricka	Epilimnion	Dystrophic	21.8	57.978	81250.3	3.27521	278	91.63	8.37	54
Jr-28aug17-13	GCA_947453125	PRJEB35770	ERS14282903	d__Bacteria;p__Planctomycetota;c__Planctomycetes;o__Pirellulales;f__UBA1268;g__BAIKAL-G1-2R;s__	Jiricka	Epilimnion	Dystrophic	21.8	67.809	5891.68	3.96902	294	91.38	8.62	70
Jr-28aug17-134	GCA_947453225	PRJEB35770	ERS14282899	d__Bacteria;p__Proteobacteria;c__Gammaproteobacteria;o__Steroidobacterales;f__Steroidobacteraceae;g__;s__	Jiricka	Epilimnion	Dystrophic	21.8	48.831	16020.1	1.95531	282	92.98	7.02	45
Jr-28aug17-135	GCA_947452015	PRJEB35770	ERS14282900	d__Bacteria;p__Chloroflexota;c__Chloroflexia;o__Chloroflexales;f__Roseiflexaceae;g__UBA965;s__	Jiricka	Epilimnion	Dystrophic	21.8	53.009	15578.8	3.60613	296	91.76	8.24	59
Jr-28aug17-137	GCA_947452855	PRJEB35770	ERS14282901	d__Bacteria;p__Verrucomicrobiota;c__Verrucomicrobiae;o__Opitutales;f__UBA953;g__UBA953;s__	Jiricka	Epilimnion	Dystrophic	21.8	60.377	34672.3	2.46793	305	93.55	6.45	45
Jr-28aug17-138	GCA_947452085	PRJEB35770	ERS14282902	d__Bacteria;p__Actinobacteriota;c__Actinobacteria;o__Nanopelagicales;f__Nanopelagicaceae;g__AAA044-D11;s__	Jiricka	Epilimnion	Dystrophic	21.8	48.123	16866.2	1.72526	277	96.1	3.9	12
Jr-28aug17-144	GCA_947452235	PRJEB35770	ERS14282904	d__Bacteria;p__Actinobacteriota;c__Actinobacteria;o__Actinomycetales;f__Microbacteriaceae;g__Rhodoluna;s__	Jiricka	Epilimnion	Dystrophic	21.8	45.345	17195.4	1.38284	266	95.62	4.38	12
Jr-28aug17-148	GCA_947453155	PRJEB35770	ERS14282905	d__Bacteria;p__Proteobacteria;c__Alphaproteobacteria;o__Rhizobiales;f__Beijerinckiaceae;g__28-YEA-48;s__	Jiricka	Epilimnion	Dystrophic	21.8	57.197	23252.2	4.05721	278	91.81	8.19	52
Jr-28aug17-152	GCA_947452175	PRJEB35770	ERS14282906	d__Bacteria;p__Proteobacteria;c__Gammaproteobacteria;o__Burkholderiales;f__Burkholderiaceae;g__Polynucleobacter;s__	Jiricka	Epilimnion	Dystrophic	21.8	46.061	30091.4	2.76955	289	94.32	5.68	25
Jr-28aug17-154	GCA_947453145	PRJEB35770	ERS14282907	d__Bacteria;p__Bacteroidota;c__Bacteroidia;o__Chitinophagales;f__Chitinophagaceae;g__UBA8137;s__	Jiricka	Epilimnion	Dystrophic	21.8	35.272	37438.6	2.22291	307	93.71	6.29	51
Jr-28aug17-155	GCA_947452495	PRJEB35770	ERS14282908	d__Bacteria;p__Actinobacteriota;c__Actinobacteria;o__Actinomycetales;f__Microbacteriaceae;g__Rhodoluna;s__	Jiricka	Epilimnion	Dystrophic	21.8	46.587	30316.2	1.35507	285	95.7	4.3	14
Jr-28aug17-158	GCA_947453135	PRJEB35770	ERS14282909	d__Bacteria;p__Proteobacteria;c__Gammaproteobacteria;o__Burkholderiales;f__Burkholderiaceae;g__Limnohabitans;s__	Jiricka	Epilimnion	Dystrophic	21.8	49.304	14369	3.17066	277	91.32	8.68	50
Jr-28aug17-161	GCA_947452505	PRJEB35770	ERS14282910	d__Bacteria;p__Proteobacteria;c__Gammaproteobacteria;o__Steroidobacterales;f__Steroidobacteraceae;g__;s__	Jiricka	Epilimnion	Dystrophic	21.8	59.427	103737	3.19195	301	93.44	6.56	27
Jr-28aug17-164	GCA_947452835	PRJEB35770	ERS14282911	d__Bacteria;p__Bacteroidota;c__Bacteroidia;o__Chitinophagales;f__Chitinophagaceae;g__UBA8137;s__	Jiricka	Epilimnion	Dystrophic	21.8	35.064	9263.46	2.24942	290	94.32	5.68	49
Jr-28aug17-165	GCA_947452485	PRJEB35770	ERS14282912	d__Bacteria;p__Proteobacteria;c__Gammaproteobacteria;o__Burkholderiales;f__Burkholderiaceae;g__Polynucleobacter;s__Polynucleobacter sp900176405	Jiricka	Epilimnion	Dystrophic	21.8	41.093	9459.8	2.63075	279	93.71	6.29	29
Jr-28aug17-166	GCA_947452905	PRJEB35770	ERS14282913	d__Bacteria;p__Bacteroidota;c__Bacteroidia;o__Chitinophagales;f__Chitinophagaceae;g__UBA8137;s__	Jiricka	Epilimnion	Dystrophic	21.8	34.955	127137	2.36787	311	95.01	4.99	31
Jr-28aug17-167	GCA_947452765	PRJEB35770	ERS14282914	d__Bacteria;p__Actinobacteriota;c__Actinobacteria;o__Nanopelagicales;f__UBA5976;g__UBA5976;s__	Jiricka	Epilimnion	Dystrophic	21.8	48.713	34850.9	1.79537	278	94.9	5.1	20
Jr-28aug17-169	GCA_947452885	PRJEB35770	ERS14282915	d__Bacteria;p__Proteobacteria;c__Gammaproteobacteria;o__Burkholderiales;f__Burkholderiaceae;g__Polynucleobacter;s__	Jiricka	Epilimnion	Dystrophic	21.8	45.985	17527.1	2.89316	280.5	95.64	4.36	22
Jr-28aug17-172	GCA_947452685	PRJEB35770	ERS14282916	d__Bacteria;p__Bacteroidota;c__Bacteroidia;o__Flavobacteriales;f__UA16;g__;s__	Jiricka	Epilimnion	Dystrophic	21.8	42.263	9224.06	2.34364	276.5	95.07	4.93	20
Jr-28aug17-175	GCA_947452845	PRJEB35770	ERS14282917	d__Bacteria;p__Proteobacteria;c__Gammaproteobacteria;o__Burkholderiales;f__Burkholderiaceae;g__SCGC-AAA027-K21;s__	Jiricka	Epilimnion	Dystrophic	21.8	52.766	5554.26	3.6165	275	93.77	6.23	46
Jr-28aug17-178	GCA_947452605	PRJEB35770	ERS14282918	d__Bacteria;p__Proteobacteria;c__Alphaproteobacteria;o__Rhizobiales;f__Beijerinckiaceae;g__28-YEA-48;s__	Jiricka	Epilimnion	Dystrophic	21.8	58.598	6279.43	3.13957	257	92.92	7.08	48
Jr-28aug17-179	GCA_947452895	PRJEB35770	ERS14282919	d__Bacteria;p__Actinobacteriota;c__Acidimicrobiia;o__Microtrichales;f__Ilumatobacteraceae;g__UBA2093;s__	Jiricka	Epilimnion	Dystrophic	21.8	52.77	11164.5	1.86146	263	95.65	4.35	17
Jr-28aug17-182	GCA_947452655	PRJEB35770	ERS14282920	d__Bacteria;p__Actinobacteriota;c__Actinobacteria;o__Nanopelagicales;f__Nanopelagicaceae;g__AAA044-D11;s__	Jiricka	Epilimnion	Dystrophic	21.8	46.45	9355.98	1.41948	267	96.03	3.97	13
Jr-28aug17-183	GCA_947452915	PRJEB35770	ERS14282921	d__Bacteria;p__Proteobacteria;c__Gammaproteobacteria;o__Burkholderiales;f__Burkholderiaceae;g__Ramlibacter;s__	Jiricka	Epilimnion	Dystrophic	21.8	66.376	7960.95	3.70361	286	93.22	6.78	46
Jr-28aug17-188	GCA_947452585	PRJEB35770	ERS14282922	d__Bacteria;p__Proteobacteria;c__Gammaproteobacteria;o__Burkholderiales;f__Methylophilaceae;g__Methylopumilus_A;s__	Jiricka	Epilimnion	Dystrophic	21.8	42.904	6170.87	1.65545	249.5	95.2	4.8	29
Jr-28aug17-189	GCA_947452875	PRJEB35770	ERS14282923	d__Bacteria;p__Bacteroidota;c__Bacteroidia;o__Chitinophagales;f__Chitinophagaceae;g__Ferruginibacter;s__	Jiricka	Epilimnion	Dystrophic	21.8	35.671	7215.18	2.75974	258	90.34	9.66	75
Jr-28aug17-191	GCA_947452715	PRJEB35770	ERS14282924	d__Bacteria;p__Actinobacteriota;c__Actinobacteria;o__Nanopelagicales;f__Nanopelagicaceae;g__Planktophila;s__	Jiricka	Epilimnion	Dystrophic	21.8	49.066	5725.31	1.40675	242	95.88	4.12	15
Jr-28aug17-194	GCA_947453395	PRJEB35770	ERS14282925	d__Bacteria;p__Proteobacteria;c__Alphaproteobacteria;o__Rhodobacterales;f__Rhodobacteraceae;g__UBA1943;s__	Jiricka	Epilimnion	Dystrophic	21.8	60.616	5470.24	3.63602	259	93.09	6.91	40
Jr-28aug17-195	GCA_947452695	PRJEB35770	ERS14282926	d__Bacteria;p__Actinobacteriota;c__Actinobacteria;o__Nanopelagicales;f__Nanopelagicaceae;g__Planktophila;s__	Jiricka	Epilimnion	Dystrophic	21.8	48.302	6915.24	0.786699	278	97.63	2.37	8
Jr-28aug17-197	GCA_947453805	PRJEB35770	ERS14282927	d__Bacteria;p__Actinobacteriota;c__Actinobacteria;o__Nanopelagicales;f__Nanopelagicaceae;g__PALSA-747;s__	Jiricka	Epilimnion	Dystrophic	21.8	51.073	9727.66	1.44021	289	96.09	3.91	14
Jr-28aug17-2	GCA_947452825	PRJEB35770	ERS14282950	d__Bacteria;p__Actinobacteriota;c__Acidimicrobiia;o__Microtrichales;f__UBA8139;g__;s__	Jiricka	Epilimnion	Dystrophic	21.8	58.437	4583.91	1.7356	236	94.15	5.85	23
Jr-28aug17-200	GCA_947452185	PRJEB35770	ERS14282928	d__Bacteria;p__Proteobacteria;c__Alphaproteobacteria;o__Sphingomonadales;f__Sphingomonadaceae;g__Sphingomonas;s__Sphingomonas melonis	Jiricka	Epilimnion	Dystrophic	21.8	67.425	9324.25	3.63969	259	91.1	8.9	59
Jr-28aug17-204	GCA_947453015	PRJEB35770	ERS14282929	d__Bacteria;p__Proteobacteria;c__Gammaproteobacteria;o__Burkholderiales;f__Burkholderiaceae;g__;s__	Jiricka	Epilimnion	Dystrophic	21.8	48.653	5545.98	2.64578	247	92.92	7.08	52
Jr-28aug17-207	GCA_947452065	PRJEB35770	ERS14282930	d__Bacteria;p__Proteobacteria;c__Gammaproteobacteria;o__Steroidobacterales;f__Steroidobacteraceae;g__FEN-1191;s__	Jiricka	Epilimnion	Dystrophic	21.8	62.01	217576	2.23985	296	94.53	5.47	25
Jr-28aug17-211	GCA_947453335	PRJEB35770	ERS14282931	d__Bacteria;p__Verrucomicrobiota;c__Verrucomicrobiae;o__Opitutales;f__UBA953;g__UBA953;s__	Jiricka	Epilimnion	Dystrophic	21.8	67.711	283696	1.89551	304	92.91	7.09	39
Jr-28aug17-220	GCA_947452215	PRJEB35770	ERS14282932	d__Bacteria;p__Bacteroidota;c__Bacteroidia;o__Cytophagales;f__Spirosomaceae;g__UBA6715;s__	Jiricka	Epilimnion	Dystrophic	21.8	41.555	10953	2.70044	289	94.83	5.17	28
Jr-28aug17-226	GCA_947453165	PRJEB35770	ERS14282933	d__Bacteria;p__Bacteroidota;c__Bacteroidia;o__Flavobacteriales;f__Crocinitomicaceae;g__40-80;s__	Jiricka	Epilimnion	Dystrophic	21.8	35.035	14726.4	3.36707	276.5	92.6	7.4	55
Jr-28aug17-229	GCA_947452035	PRJEB35770	ERS14282934	d__Bacteria;p__Actinobacteriota;c__Actinobacteria;o__Actinomycetales;f__Microbacteriaceae;g__Rhodoluna;s__	Jiricka	Epilimnion	Dystrophic	21.8	60.329	7656.35	1.37795	255	94.33	5.67	27
Jr-28aug17-23	GCA_947451825	PRJEB35770	ERS14282942	d__Bacteria;p__Bacteroidota;c__Bacteroidia;o__Chitinophagales;f__Chitinophagaceae;g__UBA8137;s__	Jiricka	Epilimnion	Dystrophic	21.8	34.918	18504.5	2.24927	301.5	94.6	5.4	38
Jr-28aug17-231	GCA_947453045	PRJEB35770	ERS14282935	d__Bacteria;p__Bacteroidota;c__Bacteroidia;o__Chitinophagales;f__Chitinophagaceae;g__UBA1952;s__	Jiricka	Epilimnion	Dystrophic	21.8	35.608	11878.1	2.14814	270	94.14	5.86	36
Jr-28aug17-233	GCA_947451805	PRJEB35770	ERS14282936	d__Bacteria;p__Actinobacteriota;c__Actinobacteria;o__Nanopelagicales;f__Nanopelagicaceae;g__PALSA-747;s__	Jiricka	Epilimnion	Dystrophic	21.8	48.873	11543.7	1.52389	289	96.44	3.56	13
Jr-28aug17-235	GCA_947453275	PRJEB35770	ERS14282937	d__Bacteria;p__Proteobacteria;c__Gammaproteobacteria;o__Burkholderiales;f__Burkholderiaceae;g__Polynucleobacter;s__	Jiricka	Epilimnion	Dystrophic	21.8	45.338	29949.4	2.67241	281	95.06	4.94	24
Jr-28aug17-236	GCA_947451765	PRJEB35770	ERS14282938	d__Bacteria;p__Actinobacteriota;c__Actinobacteria;o__Actinomycetales;f__Microbacteriaceae;g__Rhodoluna;s__	Jiricka	Epilimnion	Dystrophic	21.8	55.312	10110.9	1.55738	262	94.68	5.32	10
Jr-28aug17-237	GCA_947453035	PRJEB35770	ERS14282939	d__Bacteria;p__Actinobacteriota;c__Actinobacteria;o__Actinomycetales;f__Microbacteriaceae;g__Aurantimicrobium;s__	Jiricka	Epilimnion	Dystrophic	21.8	61.708	5775.89	1.9067	266	93.92	6.08	36
Jr-28aug17-238	GCA_947451845	PRJEB35770	ERS14282940	d__Bacteria;p__Actinobacteriota;c__Actinobacteria;o__Nanopelagicales;f__Nanopelagicaceae;g__AAA044-D11;s__	Jiricka	Epilimnion	Dystrophic	21.8	49.573	6451.38	1.54633	259.5	96.29	3.71	10
Jr-28aug17-239	GCA_947453315	PRJEB35770	ERS14282941	d__Bacteria;p__Proteobacteria;c__Gammaproteobacteria;o__Burkholderiales;f__Burkholderiaceae;g__Limnohabitans;s__	Jiricka	Epilimnion	Dystrophic	21.8	59.326	9077.88	2.89461	272	94.47	5.53	30
Jr-28aug17-240	GCA_947453025	PRJEB35770	ERS14282943	d__Bacteria;p__Proteobacteria;c__Gammaproteobacteria;o__Burkholderiales;f__Burkholderiaceae;g__Polynucleobacter;s__	Jiricka	Epilimnion	Dystrophic	21.8	45.786	10130.4	3.08878	272	96.11	3.89	22
Jr-28aug17-241	GCA_947451735	PRJEB35770	ERS14282944	d__Bacteria;p__Actinobacteriota;c__Thermoleophilia;o__Ga0077560;f__Ga0077560;g__;s__	Jiricka	Epilimnion	Dystrophic	21.8	70.357	5493.38	1.78267	237	94.61	5.39	13
Jr-28aug17-242	GCA_947453005	PRJEB35770	ERS14282945	d__Bacteria;p__Verrucomicrobiota;c__Verrucomicrobiae;o__Opitutales;f__UBA953;g__UBA953;s__	Jiricka	Epilimnion	Dystrophic	21.8	67.749	617346	2.98379	299	92.96	7.04	45
Jr-28aug17-251	GCA_947451835	PRJEB35770	ERS14282946	d__Bacteria;p__Actinobacteriota;c__Actinobacteria;o__Actinomycetales;f__Microbacteriaceae;g__Rhodoluna;s__	Jiricka	Epilimnion	Dystrophic	21.8	56.57	18302.8	1.35091	273	96.13	3.87	10
Jr-28aug17-252	GCA_947452925	PRJEB35770	ERS14282947	d__Bacteria;p__Bacteroidota;c__Bacteroidia;o__Chitinophagales;f__Chitinophagaceae;g__UBA1930;s__	Jiricka	Epilimnion	Dystrophic	21.8	38.431	8100.45	3.74492	251	87.63	12.37	100
Jr-28aug17-253	GCA_947452625	PRJEB35770	ERS14282948	d__Bacteria;p__Proteobacteria;c__Gammaproteobacteria;o__Burkholderiales;f__Burkholderiaceae;g__Polynucleobacter;s__	Jiricka	Epilimnion	Dystrophic	21.8	46.395	9066.46	3.22149	270	95.07	4.93	28
Jr-28aug17-29	GCA_947452955	PRJEB35770	ERS14282949	d__Bacteria;p__Actinobacteriota;c__Actinobacteria;o__Nanopelagicales;f__Nanopelagicaceae;g__PALSA-747;s__	Jiricka	Epilimnion	Dystrophic	21.8	46.222	6331.83	1.71153	267	96.11	3.89	11
Jr-28aug17-35	GCA_947452965	PRJEB35770	ERS14282951	d__Bacteria;p__Bacteroidota;c__Bacteroidia;o__Chitinophagales;f__Chitinophagaceae;g__Ferruginibacter;s__	Jiricka	Epilimnion	Dystrophic	21.8	34.392	25111.5	2.51174	275	92	8	47
Jr-28aug17-36	GCA_947452795	PRJEB35770	ERS14282952	d__Bacteria;p__Proteobacteria;c__Gammaproteobacteria;o__Burkholderiales;f__Burkholderiaceae;g__Limnohabitans;s__	Jiricka	Epilimnion	Dystrophic	21.8	50.589	7249.81	3.00818	270	92.48	7.52	48
Jr-28aug17-38	GCA_947453815	PRJEB35770	ERS14282953	d__Bacteria;p__Actinobacteriota;c__Actinobacteria;o__Nanopelagicales;f__S36-B12;g__GCA-2737125;s__	Jiricka	Epilimnion	Dystrophic	21.8	61.833	6326.33	2.45676	251	93.72	6.28	27
Jr-28aug17-4	GCA_947452975	PRJEB35770	ERS14282961	d__Bacteria;p__Verrucomicrobiota;c__Verrucomicrobiae;o__Opitutales;f__UBA953;g__UBA953;s__	Jiricka	Epilimnion	Dystrophic	21.8	47.032	5223.4	1.53016	255	94.84	5.16	24
Jr-28aug17-40	GCA_947452745	PRJEB35770	ERS14282954	d__Bacteria;p__Actinobacteriota;c__Actinobacteria;o__Actinomycetales;f__Microbacteriaceae;g__Aurantimicrobium;s__	Jiricka	Epilimnion	Dystrophic	21.8	58.789	98073.1	2.01244	296	93.9	6.1	33
Jr-28aug17-42	GCA_947452935	PRJEB35770	ERS14282955	d__Bacteria;p__Bacteroidota;c__Bacteroidia;o__Flavobacteriales;f__Flavobacteriaceae;g__Flavobacterium;s__	Jiricka	Epilimnion	Dystrophic	21.8	32.321	205022	2.13564	286	91.66	8.34	62
Jr-28aug17-43	GCA_947452565	PRJEB35770	ERS14282956	d__Bacteria;p__Bacteroidota;c__Bacteroidia;o__AKYH767;f__2-12-FULL-35-15;g__2-12-FULL-35-15;s__	Jiricka	Epilimnion	Dystrophic	21.8	35.782	100911	2.61733	295	91.77	8.23	65
Jr-28aug17-44	GCA_947452995	PRJEB35770	ERS14282957	d__Bacteria;p__Bacteroidota;c__Bacteroidia;o__Chitinophagales;f__;g__;s__	Jiricka	Epilimnion	Dystrophic	21.8	39.231	70636.9	2.55991	309	93.95	6.05	34
Jr-28aug17-46	GCA_947452245	PRJEB35770	ERS14282958	d__Bacteria;p__Proteobacteria;c__Gammaproteobacteria;o__Burkholderiales;f__Burkholderiaceae;g__;s__	Jiricka	Epilimnion	Dystrophic	21.8	43.427	7100.29	2.58252	252	91.57	8.43	51.5
Jr-28aug17-47	GCA_947453285	PRJEB35770	ERS14282959	d__Bacteria;p__Actinobacteriota;c__Actinobacteria;o__Actinomycetales;f__Microbacteriaceae;g__Rhodoluna;s__	Jiricka	Epilimnion	Dystrophic	21.8	54.298	6792.39	1.38907	252	95.5	4.5	15
Jr-28aug17-49	GCA_947452305	PRJEB35770	ERS14282960	d__Bacteria;p__Actinobacteriota;c__Actinobacteria;o__Nanopelagicales;f__Nanopelagicaceae;g__PALSA-747;s__	Jiricka	Epilimnion	Dystrophic	21.8	47.296	7724.68	1.35867	263	96.29	3.71	13
Jr-28aug17-5	GCA_947452275	PRJEB35770	ERS14282966	d__Bacteria;p__Proteobacteria;c__Gammaproteobacteria;o__Burkholderiales;f__Burkholderiaceae;g__Polynucleobacter;s__	Jiricka	Epilimnion	Dystrophic	21.8	45.575	23713.3	3.06212	279	95.33	4.67	23
Jr-28aug17-50	GCA_947452355	PRJEB35770	ERS14282962	d__Bacteria;p__Actinobacteriota;c__Actinobacteria;o__Actinomycetales;f__Microbacteriaceae;g__MWH-TA3;s__	Jiricka	Epilimnion	Dystrophic	21.8	59.307	7302.21	1.47604	253	94.99	5.01	17
Jr-28aug17-51	GCA_947452945	PRJEB35770	ERS14282963	d__Bacteria;p__Proteobacteria;c__Alphaproteobacteria;o__Rhizobiales;f__Beijerinckiaceae;g__;s__	Jiricka	Epilimnion	Dystrophic	21.8	57.405	5647.14	2.95411	246	92.12	7.88	52
Jr-28aug17-55	GCA_947452405	PRJEB35770	ERS14282964	d__Bacteria;p__Proteobacteria;c__Gammaproteobacteria;o__Burkholderiales;f__Burkholderiaceae;g__Limnohabitans;s__	Jiricka	Epilimnion	Dystrophic	21.8	56.743	6183.91	2.55108	247.5	94.79	5.21	20
Jr-28aug17-59	GCA_947452425	PRJEB35770	ERS14282965	d__Bacteria;p__Proteobacteria;c__Gammaproteobacteria;o__Burkholderiales;f__Burkholderiaceae;g__Limnohabitans;s__	Jiricka	Epilimnion	Dystrophic	21.8	57.828	5509.55	4.02684	259	94.47	5.53	23.5
Jr-28aug17-61	GCA_947452285	PRJEB35770	ERS14282967	d__Bacteria;p__Bacteroidota;c__Bacteroidia;o__Chitinophagales;f__Chitinophagaceae;g__BSSC1;s__	Jiricka	Epilimnion	Dystrophic	21.8	34.913	8385.19	3.26624	292	93.92	6.08	45
Jr-28aug17-64	GCA_947452445	PRJEB35770	ERS14282968	d__Bacteria;p__Actinobacteriota;c__Actinobacteria;o__Nanopelagicales;f__UBA5976;g__;s__	Jiricka	Epilimnion	Dystrophic	21.8	48.409	7078.39	1.59531	254	94.44	5.56	28
Jr-28aug17-65	GCA_947451795	PRJEB35770	ERS14282969	d__Bacteria;p__Proteobacteria;c__Gammaproteobacteria;o__Burkholderiales;f__Burkholderiaceae;g__Rhodoferax;s__	Jiricka	Epilimnion	Dystrophic	21.8	61.856	9328.75	2.41832	267	94.83	5.17	24
Jr-28aug17-69	GCA_947452325	PRJEB35770	ERS14282970	d__Bacteria;p__Proteobacteria;c__Gammaproteobacteria;o__Burkholderiales;f__Burkholderiaceae;g__Limnohabitans;s__	Jiricka	Epilimnion	Dystrophic	21.8	54.896	7293.21	2.72053	246	93.52	6.48	24
Jr-28aug17-7	GCA_947453445	PRJEB35770	ERS14282975	d__Bacteria;p__Bacteroidota;c__Bacteroidia;o__AKYH767;f__b-17BO;g__;s__	Jiricka	Epilimnion	Dystrophic	21.8	37.928	24325.7	3.74607	289	91.88	8.12	48
Jr-28aug17-71	GCA_947452515	PRJEB35770	ERS14282971	d__Bacteria;p__Bacteroidota;c__Bacteroidia;o__Chitinophagales;f__Chitinophagaceae;g__UBA8137;s__	Jiricka	Epilimnion	Dystrophic	21.8	35.127	8278.5	2.25664	288.5	94.41	5.59	54
Jr-28aug17-73	GCA_947453255	PRJEB35770	ERS14282972	d__Bacteria;p__Proteobacteria;c__Gammaproteobacteria;o__Burkholderiales;f__Burkholderiaceae;g__Rhodoferax;s__	Jiricka	Epilimnion	Dystrophic	21.8	61.785	7653.34	3.01413	267	92.35	7.65	40
Jr-28aug17-77	GCA_947451775	PRJEB35770	ERS14282973	d__Bacteria;p__Proteobacteria;c__Gammaproteobacteria;o__Burkholderiales;f__Burkholderiaceae;g__Polynucleobacter;s__	Jiricka	Epilimnion	Dystrophic	21.8	41.398	11489.4	2.67473	274	95.06	4.94	19
Jr-28aug17-78	GCA_947453795	PRJEB35770	ERS14282974	d__Bacteria;p__Bacteroidota;c__Bacteroidia;o__Flavobacteriales;f__Crocinitomicaceae;g__;s__	Jiricka	Epilimnion	Dystrophic	21.8	42.832	9774.6	2.80241	269	94.13	5.87	32
Jr-28aug17-80	GCA_947453325	PRJEB35770	ERS14282976	d__Bacteria;p__Actinobacteriota;c__Actinobacteria;o__Nanopelagicales;f__UBA5976;g__UBA5976;s__	Jiricka	Epilimnion	Dystrophic	21.8	50.493	6264.84	2.02205	255	94.41	5.59	26
Jr-28aug17-83	GCA_947451985	PRJEB35770	ERS14282977	d__Bacteria;p__Bacteroidota;c__Bacteroidia;o__Chitinophagales;f__Chitinophagaceae;g__Ferruginibacter;s__	Jiricka	Epilimnion	Dystrophic	21.8	41.508	10878.7	1.98464	269	93.13	6.87	47
Jr-28aug17-84	GCA_947453265	PRJEB35770	ERS14282978	d__Bacteria;p__Proteobacteria;c__Gammaproteobacteria;o__Burkholderiales;f__Methylophilaceae;g__Methylopumilus;s__	Jiricka	Epilimnion	Dystrophic	21.8	36.855	10943.8	1.69492	260	96.06	3.94	13
Jr-28aug17-85	GCA_947453655	PRJEB35770	ERS14282979	d__Bacteria;p__Actinobacteriota;c__Acidimicrobiia;o__Acidimicrobiales;f__RAAP-2;g__RAAP-2;s__	Jiricka	Epilimnion	Dystrophic	21.8	59.282	11470.2	1.59337	259	94.9	5.1	13
Jr-28aug17-86	GCA_947453835	PRJEB35770	ERS14282980	d__Bacteria;p__Actinobacteriota;c__Acidimicrobiia;o__Microtrichales;f__Ilumatobacteraceae;g__UBA2093;s__	Jiricka	Epilimnion	Dystrophic	21.8	53.095	8867.71	2.04853	258	95.77	4.23	15
Jr-28aug17-90	GCA_947453645	PRJEB35770	ERS14282981	d__Bacteria;p__Proteobacteria;c__Gammaproteobacteria;o__Burkholderiales;f__Burkholderiaceae;g__Limnohabitans;s__	Jiricka	Epilimnion	Dystrophic	21.8	57.804	13708.8	2.29872	265	95.41	4.59	13
Jr-28aug17-95	GCA_947453875	PRJEB35770	ERS14282982	d__Bacteria;p__Planctomycetota;c__Planctomycetes;o__Pirellulales;f__UBA1268;g__BAIKAL-G1-2R;s__	Jiricka	Epilimnion	Dystrophic	21.8	67.528	6193.64	3.97338	298	91.61	8.39	71
Jr-28aug17-97	GCA_947453925	PRJEB35770	ERS14282983	d__Bacteria;p__Proteobacteria;c__Gammaproteobacteria;o__Steroidobacterales;f__Steroidobacteraceae;g__ZC4RG30;s__	Jiricka	Epilimnion	Dystrophic	21.8	61.037	13790.2	2.67321	277.5	95.35	4.65	16
Jr-28aug17-98	GCA_947453845	PRJEB35770	ERS14282984	d__Bacteria;p__Proteobacteria;c__Gammaproteobacteria;o__Burkholderiales;f__Methylophilaceae;g__Methylopumilus_A;s__	Jiricka	Epilimnion	Dystrophic	21.8	44.827	7366.13	1.4943	259	95.3	4.7	28
Jr-28aug17-99	GCA_947453385	PRJEB35770	ERS14282985	d__Bacteria;p__Proteobacteria;c__Gammaproteobacteria;o__Burkholderiales;f__Burkholderiaceae;g__UBA6679;s__	Jiricka	Epilimnion	Dystrophic	21.8	59.657	6989.64	3.43857	266	93.89	6.11	24
Jr-28jun17-10	GCA_947452155	PRJEB35770	ERS14282993	d__Bacteria;p__Proteobacteria;c__Gammaproteobacteria;o__Burkholderiales;f__Burkholderiaceae;g__Limnohabitans;s__	Jiricka	Epilimnion	Dystrophic	23	54.777	15453.5	3.58843	285	94.16	5.84	27
Jr-28jun17-101	GCA_947453855	PRJEB35770	ERS14282986	d__Bacteria;p__Proteobacteria;c__Alphaproteobacteria;o__Rhizobiales;f__Beijerinckiaceae;g__28-YEA-48;s__	Jiricka	Epilimnion	Dystrophic	23	64.456	4993.88	4.02678	266	92.81	7.19	47
Jr-28jun17-102	GCA_947453295	PRJEB35770	ERS14282987	d__Bacteria;p__Bacteroidota;c__Bacteroidia;o__Chitinophagales;f__Chitinophagaceae;g__Ferruginibacter;s__	Jiricka	Epilimnion	Dystrophic	23	32.274	12041.7	2.18003	277	93.13	6.87	47
Jr-28jun17-103	GCA_947453865	PRJEB35770	ERS14282988	d__Bacteria;p__Proteobacteria;c__Gammaproteobacteria;o__Burkholderiales;f__Burkholderiaceae;g__Limnohabitans;s__	Jiricka	Epilimnion	Dystrophic	23	58.302	13970.8	2.50407	272.5	94.67	5.33	27
Jr-28jun17-104	GCA_947452125	PRJEB35770	ERS14282989	d__Bacteria;p__Bacteroidota;c__Bacteroidia;o__AKYH767;f__b-17BO;g__UBA4416;s__	Jiricka	Epilimnion	Dystrophic	23	32.451	7445.32	2.98449	274	93.68	6.32	45
Jr-28jun17-107	GCA_947453375	PRJEB35770	ERS14282990	d__Bacteria;p__Planctomycetota;c__Planctomycetes;o__Pirellulales;f__UBA1268;g__BAIKAL-G1-2R;s__	Jiricka	Epilimnion	Dystrophic	23	67.994	13505.2	4.84021	324	91.12	8.88	77
Jr-28jun17-108	GCA_947452455	PRJEB35770	ERS14282991	d__Bacteria;p__Proteobacteria;c__Alphaproteobacteria;o__Rhizobiales;f__Beijerinckiaceae;g__28-YEA-48;s__	Jiricka	Epilimnion	Dystrophic	23	56.427	234956	3.19001	287.5	91.7	8.3	48.5
Jr-28jun17-109	GCA_947452985	PRJEB35770	ERS14282992	d__Bacteria;p__Actinobacteriota;c__Actinobacteria;o__Actinomycetales;f__Microbacteriaceae;g__Rhodoluna;s__	Jiricka	Epilimnion	Dystrophic	23	52.814	36495.8	1.52797	279.5	96.09	3.91	11
Jr-28jun17-110	GCA_947453675	PRJEB35770	ERS14282994	d__Bacteria;p__Proteobacteria;c__Alphaproteobacteria;o__Sphingomonadales;f__Sphingomonadaceae;g__UBA1936;s__	Jiricka	Epilimnion	Dystrophic	23	60.523	199146	2.79419	281	93.66	6.34	32
Jr-28jun17-112	GCA_947452475	PRJEB35770	ERS14282995	d__Bacteria;p__Proteobacteria;c__Gammaproteobacteria;o__Burkholderiales;f__Burkholderiaceae;g__Polynucleobacter;s__	Jiricka	Epilimnion	Dystrophic	23	45.176	78633.3	2.68628	284	94.78	5.22	24
Jr-28jun17-117	GCA_947453825	PRJEB35770	ERS14282996	d__Bacteria;p__Proteobacteria;c__Gammaproteobacteria;o__Burkholderiales;f__Burkholderiaceae;g__Polynucleobacter;s__	Jiricka	Epilimnion	Dystrophic	23	45.149	38872.5	2.56443	279	94.92	5.08	24
Jr-28jun17-118	GCA_947452295	PRJEB35770	ERS14282997	d__Bacteria;p__Bacteroidota;c__Bacteroidia;o__Chitinophagales;f__Chitinophagaceae;g__Sediminibacterium;s__	Jiricka	Epilimnion	Dystrophic	23	34.344	29634.3	3.36401	300	91.91	8.09	57
Jr-28jun17-119	GCA_947453695	PRJEB35770	ERS14282998	d__Bacteria;p__Verrucomicrobiota;c__Verrucomicrobiae;o__Opitutales;f__Opitutaceae;g__Opitutus;s__	Jiricka	Epilimnion	Dystrophic	23	64.035	17921.8	6.70416	303	91.2	8.8	69
Jr-28jun17-120	GCA_947452315	PRJEB35770	ERS14282999	d__Bacteria;p__Verrucomicrobiota;c__Verrucomicrobiae;o__Opitutales;f__Opitutaceae;g__Tous-C4FEB;s__	Jiricka	Epilimnion	Dystrophic	23	57.449	15822.5	3.11239	298	92.69	7.31	55
Jr-28jun17-127	GCA_947453345	PRJEB35770	ERS14283000	d__Bacteria;p__Verrucomicrobiota;c__Verrucomicrobiae;o__Opitutales;f__UBA953;g__UBA953;s__	Jiricka	Epilimnion	Dystrophic	23	63.766	11615.3	2.08087	291	94.22	5.78	38
Jr-28jun17-129	GCA_947452535	PRJEB35770	ERS14283001	d__Bacteria;p__Proteobacteria;c__Gammaproteobacteria;o__Burkholderiales;f__Burkholderiaceae;g__Polynucleobacter;s__	Jiricka	Epilimnion	Dystrophic	23	45.513	24185.2	2.76787	283	94.08	5.92	32
Jr-28jun17-130	GCA_947451875	PRJEB35770	ERS14283002	d__Bacteria;p__Proteobacteria;c__Alphaproteobacteria;o__Sphingomonadales;f__Sphingomonadaceae;g__Novosphingobium;s__	Jiricka	Epilimnion	Dystrophic	23	60.817	6796.32	2.70053	245	93.32	6.68	32
Jr-28jun17-134	GCA_947466395	PRJEB35770	ERS14283003	d__Bacteria;p__Actinobacteriota;c__Actinobacteria;o__Nanopelagicales;f__Nanopelagicaceae;g__PALSA-747;s__	Jiricka	Epilimnion	Dystrophic	23	47.282	10664.9	1.45799	275	96.22	3.78	12
Jr-28jun17-136	GCA_947466415	PRJEB35770	ERS14283004	d__Bacteria;p__Bacteroidota;c__Bacteroidia;o__NS11-12g;f__UBA955;g__UBA955;s__	Jiricka	Epilimnion	Dystrophic	23	43.333	9492.54	2.49238	287	94.99	5.01	32
Jr-28jun17-137	GCA_947466285	PRJEB35770	ERS14283005	d__Bacteria;p__Bacteroidota;c__Bacteroidia;o__Chitinophagales;f__Chitinophagaceae;g__UBA8137;s__	Jiricka	Epilimnion	Dystrophic	23	35.003	33023.6	2.36741	308	95.22	4.78	31
Jr-28jun17-138	GCA_947455445	PRJEB35770	ERS14283006	d__Bacteria;p__Actinobacteriota;c__Acidimicrobiia;o__Microtrichales;f__Ilumatobacteraceae;g__UBA2093;s__	Jiricka	Epilimnion	Dystrophic	23	52.816	11393.7	1.90055	263	95.94	4.06	14
Jr-28jun17-139	GCA_947454925	PRJEB35770	ERS14283007	d__Bacteria;p__Actinobacteriota;c__Actinobacteria;o__Actinomycetales;f__Microbacteriaceae;g__Rhodoluna;s__	Jiricka	Epilimnion	Dystrophic	23	54.106	8534.68	1.35392	267.5	95.89	4.11	15
Jr-28jun17-141	GCA_947454895	PRJEB35770	ERS14283008	d__Bacteria;p__Actinobacteriota;c__Actinobacteria;o__Actinomycetales;f__Microbacteriaceae;g__Rhodoluna;s__	Jiricka	Epilimnion	Dystrophic	23	45.555	11629.9	1.13693	275	96.05	3.95	13
Jr-28jun17-143	GCA_947455015	PRJEB35770	ERS14283009	d__Bacteria;p__Actinobacteriota;c__Acidimicrobiia;o__Microtrichales;f__UBA8139;g__;s__	Jiricka	Epilimnion	Dystrophic	23	58.425	7047.9	2.31396	253	94.2	5.8	22
Jr-28jun17-146	GCA_947454945	PRJEB35770	ERS14283010	d__Bacteria;p__Chloroflexota;c__Chloroflexia;o__Chloroflexales;f__Roseiflexaceae;g__UBA965;s__	Jiricka	Epilimnion	Dystrophic	23	53.032	15533.7	3.9445	298	91.05	8.95	60
Jr-28jun17-150	GCA_947454655	PRJEB35770	ERS14283011	d__Bacteria;p__Actinobacteriota;c__Actinobacteria;o__Nanopelagicales;f__Nanopelagicaceae;g__PALSA-747;s__	Jiricka	Epilimnion	Dystrophic	23	48.856	12720.2	1.49925	290	96.25	3.75	13
Jr-28jun17-154	GCA_947455005	PRJEB35770	ERS14283012	d__Bacteria;p__Bacteroidota;c__Bacteroidia;o__Chitinophagales;f__Chitinophagaceae;g__UBA8137;s__	Jiricka	Epilimnion	Dystrophic	23	35.425	68707.8	2.5616	311	94.13	5.87	48.5
Jr-28jun17-16	GCA_947454505	PRJEB35770	ERS14283017	d__Bacteria;p__Bacteroidota;c__Bacteroidia;o__Chitinophagales;f__Chitinophagaceae;g__Ferruginibacter;s__	Jiricka	Epilimnion	Dystrophic	23	34.845	15042.8	2.99169	294	90.49	9.51	82
Jr-28jun17-160	GCA_947454345	PRJEB35770	ERS14283013	d__Bacteria;p__Proteobacteria;c__Alphaproteobacteria;o__Sphingomonadales;f__Sphingomonadaceae;g__Sphingomonas;s__Sphingomonas melonis	Jiricka	Epilimnion	Dystrophic	23	67.511	149722	3.61683	267	90.28	9.72	58
Jr-28jun17-161	GCA_947454495	PRJEB35770	ERS14283014	d__Bacteria;p__Actinobacteriota;c__Actinobacteria;o__Actinomycetales;f__Microbacteriaceae;g__Aurantimicrobium;s__	Jiricka	Epilimnion	Dystrophic	23	60.968	10952.3	1.80319	275	94.23	5.77	26
Jr-28jun17-167	GCA_947454485	PRJEB35770	ERS14283015	d__Bacteria;p__Proteobacteria;c__Alphaproteobacteria;o__Rhizobiales;f__Beijerinckiaceae;g__28-YEA-48;s__	Jiricka	Epilimnion	Dystrophic	23	58.275	164373	3.36154	288	92.62	7.38	44
Jr-28jun17-169	GCA_947454405	PRJEB35770	ERS14283016	d__Bacteria;p__Actinobacteriota;c__Actinobacteria;o__Nanopelagicales;f__Nanopelagicaceae;g__AAA044-D11;s__	Jiricka	Epilimnion	Dystrophic	23	45.665	6398.66	1.24642	261	96.44	3.56	6
Jr-28jun17-170	GCA_947454585	PRJEB35770	ERS14283018	d__Bacteria;p__Proteobacteria;c__Gammaproteobacteria;o__Burkholderiales;f__Burkholderiaceae;g__Limnohabitans;s__	Jiricka	Epilimnion	Dystrophic	23	56.857	6984.87	3.06498	253	94.28	5.72	19
Jr-28jun17-171	GCA_947454335	PRJEB35770	ERS14283019	d__Bacteria;p__Verrucomicrobiota;c__Verrucomicrobiae;o__Opitutales;f__UBA953;g__UBA953;s__	Jiricka	Epilimnion	Dystrophic	23	47.046	6332.39	1.65226	268	96.13	3.87	13
Jr-28jun17-172	GCA_947454395	PRJEB35770	ERS14283020	d__Bacteria;p__Bacteroidota;c__Bacteroidia;o__Flavobacteriales;f__Crocinitomicaceae;g__UBA952;s__	Jiricka	Epilimnion	Dystrophic	23	34.43	9194.26	2.80161	269	94.72	5.28	20
Jr-28jun17-174	GCA_947454385	PRJEB35770	ERS14283021	d__Bacteria;p__Actinobacteriota;c__Actinobacteria;o__Nanopelagicales;f__Nanopelagicaceae;g__AAA044-D11;s__	Jiricka	Epilimnion	Dystrophic	23	46.497	6783.39	1.46351	261	96.07	3.93	13
Jr-28jun17-175	GCA_947454625	PRJEB35770	ERS14283022	d__Bacteria;p__Actinobacteriota;c__Actinobacteria;o__Nanopelagicales;f__Nanopelagicaceae;g__PALSA-747;s__	Jiricka	Epilimnion	Dystrophic	23	51.233	9760.92	1.402	279	95.73	4.27	15
Jr-28jun17-181	GCA_947454565	PRJEB35770	ERS14283023	d__Bacteria;p__Actinobacteriota;c__Actinobacteria;o__Nanopelagicales;f__Nanopelagicaceae;g__Planktophila;s__	Jiricka	Epilimnion	Dystrophic	23	48.003	7678.5	1.21957	264	96.87	3.13	10
Jr-28jun17-184	GCA_947454445	PRJEB35770	ERS14283024	d__Bacteria;p__Verrucomicrobiota;c__Verrucomicrobiae;o__Opitutales;f__UBA953;g__UBA953;s__	Jiricka	Epilimnion	Dystrophic	23	62.535	27318.2	2.46946	300	93.95	6.05	42
Jr-28jun17-195	GCA_947454525	PRJEB35770	ERS14283025	d__Bacteria;p__Bacteroidota;c__Bacteroidia;o__Flavobacteriales;f__Crocinitomicaceae;g__UBA952;s__	Jiricka	Epilimnion	Dystrophic	23	39.73	83295.4	2.80146	279	93.94	6.06	26
Jr-28jun17-199	GCA_947454575	PRJEB35770	ERS14283026	d__Bacteria;p__Proteobacteria;c__Gammaproteobacteria;o__Burkholderiales;f__Burkholderiaceae;g__Polynucleobacter;s__	Jiricka	Epilimnion	Dystrophic	23	45.177	23984.8	2.87973	280	94.66	5.34	29
Jr-28jun17-200	GCA_947454355	PRJEB35770	ERS14283027	d__Bacteria;p__Proteobacteria;c__Gammaproteobacteria;o__Burkholderiales;f__Burkholderiaceae;g__Limnohabitans;s__	Jiricka	Epilimnion	Dystrophic	23	57.841	12100.9	3.05879	281	94.63	5.37	23
Jr-28jun17-207	GCA_947454465	PRJEB35770	ERS14283029	d__Bacteria;p__Proteobacteria;c__Gammaproteobacteria;o__Steroidobacterales;f__Steroidobacteraceae;g__;s__	Jiricka	Epilimnion	Dystrophic	23	49.154	24626.7	2.28152	284	92.05	7.95	51
Jr-28jun17-209	GCA_947454475	PRJEB35770	ERS14283030	d__Bacteria;p__Proteobacteria;c__Gammaproteobacteria;o__Burkholderiales;f__Burkholderiaceae;g__;s__	Jiricka	Epilimnion	Dystrophic	23	43.373	10045.5	2.661	259	91.6	8.4	49
Jr-28jun17-215	GCA_947454555	PRJEB35770	ERS14283031	d__Bacteria;p__Bacteroidota;c__Bacteroidia;o__Chitinophagales;f__Chitinophagaceae;g__UBA8137;s__	Jiricka	Epilimnion	Dystrophic	23	35.116	11256.8	2.64526	313	94.74	5.26	38
Jr-28jun17-217	GCA_947454365	PRJEB35770	ERS14283032	d__Bacteria;p__Proteobacteria;c__Gammaproteobacteria;o__Steroidobacterales;f__Steroidobacteraceae;g__;s__	Jiricka	Epilimnion	Dystrophic	23	63.485	16144.5	3.21829	292.5	94.36	5.64	32
Jr-28jun17-219	GCA_947454615	PRJEB35770	ERS14283033	d__Bacteria;p__Proteobacteria;c__Gammaproteobacteria;o__Burkholderiales;f__Burkholderiaceae;g__Polynucleobacter;s__	Jiricka	Epilimnion	Dystrophic	23	41.483	11387.8	2.5811	279	95.07	4.93	18
Jr-28jun17-223	GCA_947454295	PRJEB35770	ERS14283035	d__Bacteria;p__Verrucomicrobiota;c__Verrucomicrobiae;o__Pedosphaerales;f__UBA9464;g__;s__	Jiricka	Epilimnion	Dystrophic	23	64.308	5747.37	4.84074	273	91.63	8.37	67
Jr-28jun17-225	GCA_947453985	PRJEB35770	ERS14283036	d__Bacteria;p__Actinobacteriota;c__Actinobacteria;o__Nanopelagicales;f__UBA5976;g__UBA5976;s__	Jiricka	Epilimnion	Dystrophic	23	51.755	9273.81	1.79865	271	95.46	4.54	19
Jr-28jun17-226	GCA_947453935	PRJEB35770	ERS14283037	d__Bacteria;p__Bacteroidota;c__Bacteroidia;o__AKYH767-A;f__OLB10;g__;s__	Jiricka	Epilimnion	Dystrophic	23	35.716	11007.4	2.60563	282	94.06	5.94	37
Jr-28jun17-228	GCA_947454085	PRJEB35770	ERS14283038	d__Bacteria;p__Bacteroidota;c__Bacteroidia;o__Chitinophagales;f__Chitinophagaceae;g__UBA8137;s__	Jiricka	Epilimnion	Dystrophic	23	35.014	9902.73	2.23422	289	93.75	6.25	50
Jr-28jun17-229	GCA_947453995	PRJEB35770	ERS14283039	d__Bacteria;p__Actinobacteriota;c__Actinobacteria;o__Nanopelagicales;f__S36-B12;g__GCA-2737125;s__	Jiricka	Epilimnion	Dystrophic	23	61.703	8970.08	2.62083	257	93.91	6.09	25
Jr-28jun17-231	GCA_947454065	PRJEB35770	ERS14283040	d__Bacteria;p__Proteobacteria;c__Gammaproteobacteria;o__Burkholderiales;f__Burkholderiaceae;g__Ramlibacter;s__	Jiricka	Epilimnion	Dystrophic	23	66.593	5615.15	3.46242	272	93.38	6.62	41
Jr-28jun17-234	GCA_947454125	PRJEB35770	ERS14283041	d__Bacteria;p__Proteobacteria;c__Gammaproteobacteria;o__Burkholderiales;f__Methylophilaceae;g__Methylopumilus;s__	Jiricka	Epilimnion	Dystrophic	23	36.447	5749.21	1.02887	239	96.47	3.53	12
Jr-28jun17-235	GCA_947454245	PRJEB35770	ERS14283042	d__Bacteria;p__Proteobacteria;c__Alphaproteobacteria;o__Paracaedibacterales;f__UBA11393;g__;s__	Jiricka	Epilimnion	Dystrophic	23	40.942	5480.7	2.02235	268	92.79	7.21	56
Jr-28jun17-238	GCA_947455525	PRJEB35770	ERS14283043	d__Bacteria;p__Actinobacteriota;c__Actinobacteria;o__Actinomycetales;f__Microbacteriaceae;g__Aurantimicrobium;s__	Jiricka	Epilimnion	Dystrophic	23	58.843	31076.6	1.95088	290	94.22	5.78	32
Jr-28jun17-24	GCA_947454285	PRJEB35770	ERS14283049	d__Bacteria;p__Actinobacteriota;c__Actinobacteria;o__Actinomycetales;f__Microbacteriaceae;g__Rhodoluna;s__	Jiricka	Epilimnion	Dystrophic	23	51.988	8337.55	1.27304	267	95.94	4.06	21
Jr-28jun17-240	GCA_947454215	PRJEB35770	ERS14283044	d__Bacteria;p__Proteobacteria;c__Gammaproteobacteria;o__Burkholderiales;f__UBA11063;g__UBA11063;s__	Jiricka	Epilimnion	Dystrophic	23	26.291	5252.39	1.81201	264	88.25	11.75	31
Jr-28jun17-241	GCA_947453945	PRJEB35770	ERS14283045	d__Bacteria;p__Proteobacteria;c__Alphaproteobacteria;o__Sphingomonadales;f__Sphingomonadaceae;g__Novosphingobium;s__	Jiricka	Epilimnion	Dystrophic	23	64.814	29372.6	3.48169	281	91.89	8.11	42
Jr-28jun17-243	GCA_947454155	PRJEB35770	ERS14283046	d__Bacteria;p__Bacteroidota;c__Bacteroidia;o__Chitinophagales;f__Chitinophagaceae;g__Ferruginibacter;s__	Jiricka	Epilimnion	Dystrophic	23	42.489	91242.8	2.91977	283.5	90.84	9.16	67
Jr-28jun17-247	GCA_947454255	PRJEB35770	ERS14283047	d__Bacteria;p__Actinobacteriota;c__Actinobacteria;o__Actinomycetales;f__Microbacteriaceae;g__Rhodoluna;s__	Jiricka	Epilimnion	Dystrophic	23	46.6	36380.1	1.32108	285	95.45	4.55	15
Jr-28jun17-249	GCA_947455635	PRJEB35770	ERS14283048	d__Bacteria;p__Bacteroidota;c__Bacteroidia;o__Cytophagales;f__Spirosomaceae;g__UBA6715;s__	Jiricka	Epilimnion	Dystrophic	23	41.894	21294.4	2.87185	305	95.2	4.8	22
Jr-28jun17-25	GCA_947454305	PRJEB35770	ERS14283051	d__Bacteria;p__Proteobacteria;c__Gammaproteobacteria;o__Burkholderiales;f__Burkholderiaceae;g__;s__	Jiricka	Epilimnion	Dystrophic	23	48.5	19124.3	2.80389	263	91.64	8.36	49
Jr-28jun17-250	GCA_947454425	PRJEB35770	ERS14283050	d__Bacteria;p__Actinobacteriota;c__Actinobacteria;o__Nanopelagicales;f__Nanopelagicaceae;g__Planktophila;s__	Jiricka	Epilimnion	Dystrophic	23	47.798	12787.8	1.59021	272	96.21	3.79	15
Jr-28jun17-40	GCA_947455565	PRJEB35770	ERS14283052	d__Bacteria;p__Proteobacteria;c__Gammaproteobacteria;o__Burkholderiales;f__Burkholderiaceae;g__Limnohabitans;s__	Jiricka	Epilimnion	Dystrophic	23	58.516	4764.09	3.06933	256	93.88	6.12	30
Jr-28jun17-41	GCA_947454195	PRJEB35770	ERS14283053	d__Bacteria;p__Proteobacteria;c__Gammaproteobacteria;o__Burkholderiales;f__Burkholderiaceae;g__Limnohabitans;s__	Jiricka	Epilimnion	Dystrophic	23	62.825	6999.98	2.93948	276.5	94.28	5.72	30
Jr-28jun17-45	GCA_947454455	PRJEB35770	ERS14283054	d__Bacteria;p__Actinobacteriota;c__Actinobacteria;o__Nanopelagicales;f__Nanopelagicaceae;g__AAA044-D11;s__	Jiricka	Epilimnion	Dystrophic	23	49.187	7222.47	1.62758	256	95.8	4.2	13
Jr-28jun17-46	GCA_947454225	PRJEB35770	ERS14283055	d__Bacteria;p__Proteobacteria;c__Gammaproteobacteria;o__Burkholderiales;f__Burkholderiaceae;g__SCGC-AAA027-K21;s__	Jiricka	Epilimnion	Dystrophic	23	53.017	6141.32	3.37912	291	94.09	5.91	48
Jr-28jun17-48	GCA_947454595	PRJEB35770	ERS14283056	d__Bacteria;p__Bacteroidota;c__Bacteroidia;o__Flavobacteriales;f__Crocinitomicaceae;g__40-80;s__	Jiricka	Epilimnion	Dystrophic	23	33.621	15375.8	2.70766	271.5	92.86	7.14	48
Jr-28jun17-51	GCA_947454915	PRJEB35770	ERS14283057	d__Bacteria;p__Actinobacteriota;c__Acidimicrobiia;o__Microtrichales;f__Ilumatobacteraceae;g__UBA2093;s__	Jiricka	Epilimnion	Dystrophic	23	53.278	7503.55	2.18101	248	95.6	4.4	15
Jr-28jun17-52	GCA_947454665	PRJEB35770	ERS14283058	d__Bacteria;p__Proteobacteria;c__Gammaproteobacteria;o__Steroidobacterales;f__Steroidobacteraceae;g__ZC4RG30;s__	Jiricka	Epilimnion	Dystrophic	23	65.983	8618.33	2.67157	271	95.56	4.44	16
Jr-28jun17-62	GCA_947454835	PRJEB35770	ERS14283059	d__Bacteria;p__Proteobacteria;c__Gammaproteobacteria;o__Burkholderiales;f__Burkholderiaceae;g__Limnohabitans;s__	Jiricka	Epilimnion	Dystrophic	23	59.764	5352.12	3.74821	263	94.1	5.9	29
Jr-28jun17-65	GCA_947454645	PRJEB35770	ERS14283060	d__Bacteria;p__Proteobacteria;c__Gammaproteobacteria;o__Burkholderiales;f__Methylophilaceae;g__Methylopumilus_A;s__	Jiricka	Epilimnion	Dystrophic	23	43.101	15159.3	1.53007	266	94.47	5.53	30
Jr-28jun17-66	GCA_947454985	PRJEB35770	ERS14283061	d__Bacteria;p__Proteobacteria;c__Gammaproteobacteria;o__Burkholderiales;f__Burkholderiaceae;g__Polynucleobacter;s__	Jiricka	Epilimnion	Dystrophic	23	44.626	33843.6	1.83751	287	95.14	4.86	26
Jr-28jun17-68	GCA_947454885	PRJEB35770	ERS14283062	d__Bacteria;p__Verrucomicrobiota;c__Verrucomicrobiae;o__Opitutales;f__UBA953;g__UBA953;s__	Jiricka	Epilimnion	Dystrophic	23	62.108	15287.7	2.31971	294	93.55	6.45	43
Jr-28jun17-70	GCA_947454995	PRJEB35770	ERS14283063	d__Bacteria;p__Proteobacteria;c__Gammaproteobacteria;o__Burkholderiales;f__Burkholderiaceae;g__Polynucleobacter;s__Polynucleobacter sp900176405	Jiricka	Epilimnion	Dystrophic	23	41.081	12586	2.81118	282	93.24	6.76	33
Jr-28jun17-71	GCA_947454735	PRJEB35770	ERS14283064	d__Bacteria;p__Actinobacteriota;c__Actinobacteria;o__Nanopelagicales;f__Nanopelagicaceae;g__Planktophila;s__	Jiricka	Epilimnion	Dystrophic	23	48.898	18654.8	1.60897	277	96.22	3.78	13
Jr-28jun17-73	GCA_947454785	PRJEB35770	ERS14283065	d__Bacteria;p__Bacteroidota;c__Bacteroidia;o__Chitinophagales;f__Chitinophagaceae;g__BSSC1;s__	Jiricka	Epilimnion	Dystrophic	23	35.014	12869	3.16711	306	94.06	5.94	46
Jr-28jun17-85	GCA_947454955	PRJEB35770	ERS14283066	d__Bacteria;p__Proteobacteria;c__Gammaproteobacteria;o__Burkholderiales;f__Burkholderiaceae;g__UBA6679;s__	Jiricka	Epilimnion	Dystrophic	23	59.575	27555.8	3.01303	286	94.44	5.56	22
Jr-28jun17-88	GCA_947454805	PRJEB35770	ERS14283067	d__Bacteria;p__Bacteroidota;c__Bacteroidia;o__Chitinophagales;f__Chitinophagaceae;g__UBA8137;s__	Jiricka	Epilimnion	Dystrophic	23	36.76	21942.6	2.38981	306	94.33	5.67	37
Jr-28jun17-90	GCA_947454045	PRJEB35770	ERS14283068	d__Bacteria;p__Verrucomicrobiota;c__Verrucomicrobiae;o__Opitutales;f__UBA953;g__UBA953;s__	Jiricka	Epilimnion	Dystrophic	23	66.221	10777.3	2.51149	289	93.74	6.26	42
Jr-28jun17-93	GCA_947454105	PRJEB35770	ERS14283069	d__Bacteria;p__Actinobacteriota;c__Acidimicrobiia;o__Microtrichales;f__Ilumatobacteraceae;g__Casp-actino8;s__	Jiricka	Epilimnion	Dystrophic	23	52.184	46131.7	2.94338	282	95.02	4.98	22
Jr-28jun17-95	GCA_947455085	PRJEB35770	ERS14283070	d__Bacteria;p__Actinobacteriota;c__Actinobacteria;o__Nanopelagicales;f__UBA5976;g__UBA5976;s__	Jiricka	Epilimnion	Dystrophic	23	48.705	36334.7	1.72327	278.5	94.82	5.18	20
Jr-28jun17-96	GCA_947453975	PRJEB35770	ERS14283071	d__Bacteria;p__Bacteroidota;c__Bacteroidia;o__AKYH767;f__b-17BO;g__;s__	Jiricka	Epilimnion	Dystrophic	23	37.911	28324.3	3.76894	291	91.7	8.3	48
Jr-28jun17-98	GCA_947455035	PRJEB35770	ERS14283072	d__Bacteria;p__Proteobacteria;c__Alphaproteobacteria;o__Caulobacterales;f__Caulobacteraceae;g__;s__	Jiricka	Epilimnion	Dystrophic	23	60.456	5933.89	2.95909	258	92.28	7.72	52
Jr-28jun17-99	GCA_947454075	PRJEB35770	ERS14283073	d__Bacteria;p__Bacteroidota;c__Bacteroidia;o__Chitinophagales;f__Chitinophagaceae;g__UBA8137;s__	Jiricka	Epilimnion	Dystrophic	23	35.131	7435.4	2.76429	289	94.74	5.26	53
Jr-29jan18-1	GCA_947454825	PRJNA429145	ERS14283081	d__Bacteria;p__Bacteroidota;c__Bacteroidia;o__Flavobacteriales;f__Flavobacteriaceae;g__Flavobacterium;s__	Jiricka	Epilimnion	Dystrophic	2.6	32.822	7039.6	4.03946	261	91.75	8.25	69
Jr-29jan18-10	GCA_947455105	PRJNA429145	ERS14283074	d__Bacteria;p__Bacteroidota;c__Bacteroidia;o__Flavobacteriales;f__Flavobacteriaceae;g__Flavobacterium;s__	Jiricka	Epilimnion	Dystrophic	2.6	33.052	41517.8	2.98056	270	90.83	9.17	68
Jr-29jan18-11	GCA_947454035	PRJNA429145	ERS14283075	d__Bacteria;p__Proteobacteria;c__Gammaproteobacteria;o__Burkholderiales;f__Burkholderiaceae;g__RS62;s__	Jiricka	Epilimnion	Dystrophic	2.6	52.73	18996.3	2.38526	286	96.51	3.49	16
Jr-29jan18-13	GCA_947454095	PRJNA429145	ERS14283076	d__Bacteria;p__Proteobacteria;c__Gammaproteobacteria;o__Burkholderiales;f__Burkholderiaceae;g__Polaromonas;s__	Jiricka	Epilimnion	Dystrophic	2.6	57.62	8175.62	4.79205	270	93	7	35
Jr-29jan18-16	GCA_947455065	PRJNA429145	ERS14283077	d__Bacteria;p__Proteobacteria;c__Gammaproteobacteria;o__Burkholderiales;f__Methylophilaceae;g__Methylotenera;s__	Jiricka	Epilimnion	Dystrophic	2.6	42.434	5362.1	1.9826	254.5	92.93	7.07	60
Jr-29jan18-17	GCA_947454875	PRJNA429145	ERS14283078	d__Bacteria;p__Bacteroidota;c__Bacteroidia;o__AKYH767;f__2-12-FULL-35-15;g__2-12-FULL-35-15;s__	Jiricka	Epilimnion	Dystrophic	2.6	33.789	8879.04	3.25526	268	91.43	8.57	76
Jr-29jan18-18	GCA_947455095	PRJNA429145	ERS14283079	d__Bacteria;p__Proteobacteria;c__Gammaproteobacteria;o__Burkholderiales;f__Burkholderiaceae;g__Rhodoferax;s__	Jiricka	Epilimnion	Dystrophic	2.6	56.249	5999.27	4.08476	250.5	92.84	7.16	32
Jr-29jan18-19	GCA_947454935	PRJNA429145	ERS14283080	d__Bacteria;p__Proteobacteria;c__Gammaproteobacteria;o__Burkholderiales;f__Burkholderiaceae;g__Polaromonas;s__	Jiricka	Epilimnion	Dystrophic	2.6	58.421	34224.8	3.77554	293	93.34	6.66	36
Jr-29jan18-2	GCA_947454815	PRJNA429145	ERS14283083	d__Bacteria;p__Proteobacteria;c__Gammaproteobacteria;o__Burkholderiales;f__Burkholderiaceae;g__Limnohabitans;s__	Jiricka	Epilimnion	Dystrophic	2.6	52.462	9506.69	2.66186	278	96.68	3.32	13
Jr-29jan18-23	GCA_947455045	PRJNA429145	ERS14283082	d__Bacteria;p__Proteobacteria;c__Gammaproteobacteria;o__Burkholderiales;f__Burkholderiaceae;g__Polaromonas;s__	Jiricka	Epilimnion	Dystrophic	2.6	57.194	12099.6	4.01994	281	92.82	7.18	40
Jr-29jan18-37	GCA_947455055	PRJNA429145	ERS14283084	d__Bacteria;p__Bacteroidota;c__Bacteroidia;o__Flavobacteriales;f__Flavobacteriaceae;g__Flavobacterium;s__	Jiricka	Epilimnion	Dystrophic	2.6	32.998	7351.41	3.02143	257	91.76	8.24	63
Jr-29jan18-42	GCA_947454635	PRJNA429145	ERS14283085	d__Bacteria;p__Bacteroidota;c__Bacteroidia;o__Flavobacteriales;f__Flavobacteriaceae;g__Flavobacterium;s__	Jiricka	Epilimnion	Dystrophic	2.6	33.505	12863.9	3.16926	274	91.3	8.7	72
Jr-29jan18-53	GCA_947455075	PRJNA429145	ERS14283086	d__Bacteria;p__Bacteroidota;c__Bacteroidia;o__Flavobacteriales;f__Flavobacteriaceae;g__Flavobacterium;s__	Jiricka	Epilimnion	Dystrophic	2.6	31.563	6353.87	2.83118	251	92.58	7.42	61
Jr-29jan18-56	GCA_947454725	PRJNA429145	ERS14283087	d__Bacteria;p__Bacteroidota;c__Bacteroidia;o__Flavobacteriales;f__Flavobacteriaceae;g__Flavobacterium;s__	Jiricka	Epilimnion	Dystrophic	2.6	32.837	6112.79	3.11346	248	90.27	9.73	66.5
Jr-29jan18-9	GCA_947455145	PRJNA429145	ERS14283088	d__Bacteria;p__Proteobacteria;c__Gammaproteobacteria;o__Burkholderiales;f__Burkholderiaceae;g__;s__	Jiricka	Epilimnion	Dystrophic	2.6	57.895	119587	3.40676	290	93.38	6.62	30
Jr-7aug17-1	GCA_947455615	PRJEB35770	ERS14283144	d__Bacteria;p__Bacteroidota;c__Bacteroidia;o__Chitinophagales;f__Chitinophagaceae;g__UBA8137;s__	Jiricka	Epilimnion	Dystrophic	21.5	35.067	8472.99	2.56255	291	94.37	5.63	54.5
Jr-7aug17-100	GCA_947454905	PRJEB35770	ERS14283089	d__Bacteria;p__Proteobacteria;c__Gammaproteobacteria;o__Burkholderiales;f__Methylophilaceae;g__Methylopumilus;s__	Jiricka	Epilimnion	Dystrophic	21.5	36.693	34124.9	1.28163	267	95.79	4.21	12.5
Jr-7aug17-101	GCA_947455135	PRJEB35770	ERS14283090	d__Bacteria;p__Verrucomicrobiota;c__Verrucomicrobiae;o__Opitutales;f__UBA953;g__UBA953;s__	Jiricka	Epilimnion	Dystrophic	21.5	62.46	76065.9	2.20734	308.5	93.35	6.65	45
Jr-7aug17-102	GCA_947454715	PRJEB35770	ERS14283091	d__Bacteria;p__Bacteroidota;c__Bacteroidia;o__Chitinophagales;f__Chitinophagaceae;g__Taibaiella_B;s__	Jiricka	Epilimnion	Dystrophic	21.5	39.252	15343	3.53984	257.5	90.17	9.83	85
Jr-7aug17-103	GCA_947455115	PRJEB35770	ERS14283092	d__Bacteria;p__Actinobacteriota;c__Actinobacteria;o__Nanopelagicales;f__S36-B12;g__;s__	Jiricka	Epilimnion	Dystrophic	21.5	61.641	16581	2.48543	267	94	6	26
Jr-7aug17-106	GCA_947454755	PRJEB35770	ERS14283093	d__Bacteria;p__Verrucomicrobiota;c__Verrucomicrobiae;o__Opitutales;f__UBA953;g__UBA953;s__	Jiricka	Epilimnion	Dystrophic	21.5	53.118	86065.4	1.59217	294	94.23	5.77	34
Jr-7aug17-109	GCA_947455125	PRJEB35770	ERS14283094	d__Bacteria;p__Bacteroidota;c__Bacteroidia;o__Chitinophagales;f__Chitinophagaceae;g__UBA8137;s__	Jiricka	Epilimnion	Dystrophic	21.5	36.723	65329.9	2.808	309	94.91	5.09	36
Jr-7aug17-11	GCA_947455165	PRJEB35770	ERS14283100	d__Bacteria;p__Actinobacteriota;c__Acidimicrobiia;o__Acidimicrobiales;f__RAAP-2;g__RAAP-2;s__	Jiricka	Epilimnion	Dystrophic	21.5	60.866	16406.8	1.72287	265	94.83	5.17	14
Jr-7aug17-110	GCA_947454675	PRJEB35770	ERS14283095	d__Bacteria;p__Bacteroidota;c__Bacteroidia;o__Chitinophagales;f__Chitinophagaceae;g__UBA8137;s__	Jiricka	Epilimnion	Dystrophic	21.5	34.832	9944.86	2.13101	292	94.71	5.29	44
Jr-7aug17-114	GCA_947455185	PRJEB35770	ERS14283096	d__Bacteria;p__Proteobacteria;c__Gammaproteobacteria;o__Burkholderiales;f__Burkholderiaceae;g__Limnohabitans;s__	Jiricka	Epilimnion	Dystrophic	21.5	51.508	7201.5	2.68268	274	92.48	7.52	51
Jr-7aug17-115	GCA_947455025	PRJEB35770	ERS14283097	d__Bacteria;p__Proteobacteria;c__Alphaproteobacteria;o__Rhizobiales;f__Beijerinckiaceae;g__Alsobacter;s__	Jiricka	Epilimnion	Dystrophic	21.5	53.673	28760.2	2.69964	283	92.59	7.41	42
Jr-7aug17-116	GCA_947455155	PRJEB35770	ERS14283098	d__Bacteria;p__Proteobacteria;c__Gammaproteobacteria;o__Burkholderiales;f__Burkholderiaceae;g__Polynucleobacter;s__	Jiricka	Epilimnion	Dystrophic	21.5	45.534	7948.88	3.6498	272	95.7	4.3	24
Jr-7aug17-118	GCA_947454765	PRJEB35770	ERS14283099	d__Bacteria;p__Verrucomicrobiota;c__Verrucomicrobiae;o__Pedosphaerales;f__Pedosphaeraceae;g__UBA11358;s__	Jiricka	Epilimnion	Dystrophic	21.5	60.339	12120.4	2.96308	293	89.91	10.09	71
Jr-7aug17-12	GCA_947455205	PRJEB35770	ERS14283106	d__Bacteria;p__Proteobacteria;c__Alphaproteobacteria;o__Acetobacterales;f__Acetobacteraceae;g__;s__	Jiricka	Epilimnion	Dystrophic	21.5	70.879	33189.9	5.98564	299	92.06	7.94	44
Jr-7aug17-121	GCA_947453965	PRJEB35770	ERS14283101	d__Bacteria;p__Proteobacteria;c__Gammaproteobacteria;o__Burkholderiales;f__Burkholderiaceae;g__Limnohabitans;s__	Jiricka	Epilimnion	Dystrophic	21.5	57.316	62759.6	3.04299	284	94.05	5.95	24
Jr-7aug17-123	GCA_947455195	PRJEB35770	ERS14283102	d__Bacteria;p__Proteobacteria;c__Gammaproteobacteria;o__Burkholderiales;f__SG8-39;g__;s__	Jiricka	Epilimnion	Dystrophic	21.5	65.287	325560	4.5803	314	93.43	6.57	38
Jr-7aug17-127	GCA_947454055	PRJEB35770	ERS14283103	d__Bacteria;p__Proteobacteria;c__Alphaproteobacteria;o__Rhizobiales;f__Beijerinckiaceae;g__Alsobacter;s__	Jiricka	Epilimnion	Dystrophic	21.5	57.242	41736.5	2.78999	285	91.81	8.19	49
Jr-7aug17-128	GCA_947455175	PRJEB35770	ERS14283104	d__Bacteria;p__Verrucomicrobiota;c__Verrucomicrobiae;o__Opitutales;f__UBA953;g__UBA953;s__	Jiricka	Epilimnion	Dystrophic	21.5	63.688	10024.6	2.4081	291	93.87	6.13	38.5
Jr-7aug17-129	GCA_947454025	PRJEB35770	ERS14283105	d__Bacteria;p__Bacteroidota;c__Bacteroidia;o__Chitinophagales;f__Chitinophagaceae;g__UBA8137;s__	Jiricka	Epilimnion	Dystrophic	21.5	35.673	22424.9	2.50861	302	94.49	5.51	40
Jr-7aug17-131	GCA_947454135	PRJEB35770	ERS14283107	d__Bacteria;p__Proteobacteria;c__Alphaproteobacteria;o__Sphingomonadales;f__Sphingomonadaceae;g__Novosphingobium;s__	Jiricka	Epilimnion	Dystrophic	21.5	65.921	22443.7	3.44061	289	92.51	7.49	42
Jr-7aug17-132	GCA_947455215	PRJEB35770	ERS14283108	d__Bacteria;p__Bacteroidota;c__Bacteroidia;o__Chitinophagales;f__Chitinophagaceae;g__Taibaiella_B;s__	Jiricka	Epilimnion	Dystrophic	21.5	47.544	35563.2	4.17569	249	89.25	10.75	80
Jr-7aug17-133	GCA_947454015	PRJEB35770	ERS14283109	d__Bacteria;p__Proteobacteria;c__Gammaproteobacteria;o__Burkholderiales;f__Burkholderiaceae;g__Limnohabitans;s__	Jiricka	Epilimnion	Dystrophic	21.5	52.829	99441.1	3.56836	296	89.79	10.21	68
Jr-7aug17-137	GCA_947455425	PRJEB35770	ERS14283110	d__Bacteria;p__Bacteroidota;c__Bacteroidia;o__Chitinophagales;f__Chitinophagaceae;g__UBA1930;s__	Jiricka	Epilimnion	Dystrophic	21.5	33.52	7352.95	3.5859	248	90.52	9.48	67
Jr-7aug17-138	GCA_947455475	PRJEB35770	ERS14283111	d__Bacteria;p__Bacteroidota;c__Bacteroidia;o__Flavobacteriales;f__Flavobacteriaceae;g__Flavobacterium;s__	Jiricka	Epilimnion	Dystrophic	21.5	31.664	103473	3.07325	268	90.95	9.05	63
Jr-7aug17-142	GCA_947454855	PRJEB35770	ERS14283112	d__Bacteria;p__Proteobacteria;c__Gammaproteobacteria;o__Burkholderiales;f__Burkholderiaceae;g__SCGC-AAA027-K21;s__	Jiricka	Epilimnion	Dystrophic	21.5	50.601	4689.01	3.70739	271	95.02	4.98	30
Jr-7aug17-143	GCA_947455405	PRJEB35770	ERS14283113	d__Bacteria;p__Proteobacteria;c__Gammaproteobacteria;o__Burkholderiales;f__Methylophilaceae;g__Methylopumilus_A;s__	Jiricka	Epilimnion	Dystrophic	21.5	44.6	10236.6	1.48305	250	95.25	4.75	27
Jr-7aug17-144	GCA_947454775	PRJEB35770	ERS14283114	d__Bacteria;p__Actinobacteriota;c__Actinobacteria;o__Nanopelagicales;f__Nanopelagicaceae;g__Planktophila;s__	Jiricka	Epilimnion	Dystrophic	21.5	47.897	8731.34	1.49743	269	95.95	4.05	11
Jr-7aug17-147	GCA_947454865	PRJEB35770	ERS14283115	d__Bacteria;p__Proteobacteria;c__Alphaproteobacteria;o__Paracaedibacterales;f__UBA11393;g__;s__	Jiricka	Epilimnion	Dystrophic	21.5	38.929	18335.8	1.39511	263	92.43	7.57	48
Jr-7aug17-149	GCA_947455225	PRJEB35770	ERS14283116	d__Bacteria;p__Proteobacteria;c__Gammaproteobacteria;o__Burkholderiales;f__Burkholderiaceae;g__Polynucleobacter;s__	Jiricka	Epilimnion	Dystrophic	21.5	45.645	25685.3	3.02923	275	94.27	5.73	25
Jr-7aug17-151	GCA_947454745	PRJEB35770	ERS14283117	d__Bacteria;p__Bacteroidota;c__Bacteroidia;o__Chitinophagales;f__Chitinophagaceae;g__UBA8137;s__	Jiricka	Epilimnion	Dystrophic	21.5	36.353	5865.86	2.20828	285	95.46	4.54	37
Jr-7aug17-154	GCA_947455385	PRJEB35770	ERS14283118	d__Bacteria;p__Actinobacteriota;c__Actinobacteria;o__Actinomycetales;f__Microbacteriaceae;g__Rhodoluna;s__	Jiricka	Epilimnion	Dystrophic	21.5	60.402	8879.83	1.32472	261	94.56	5.44	25
Jr-7aug17-157	GCA_947455395	PRJEB35770	ERS14283119	d__Bacteria;p__Bacteroidota;c__Bacteroidia;o__Chitinophagales;f__Chitinophagaceae;g__BSSC1;s__	Jiricka	Epilimnion	Dystrophic	21.5	36.173	31316.3	3.57919	300	92.68	7.32	56
Jr-7aug17-158	GCA_947454795	PRJEB35770	ERS14283120	d__Bacteria;p__Proteobacteria;c__Gammaproteobacteria;o__Burkholderiales;f__Burkholderiaceae;g__Polynucleobacter;s__	Jiricka	Epilimnion	Dystrophic	21.5	46.792	6678.36	3.03417	263	95.58	4.42	25
Jr-7aug17-161	GCA_947455285	PRJEB35770	ERS14283121	d__Bacteria;p__Proteobacteria;c__Alphaproteobacteria;o__Rhizobiales;f__Beijerinckiaceae;g__28-YEA-48;s__	Jiricka	Epilimnion	Dystrophic	21.5	62.337	9353.38	3.41527	277	91.9	8.1	51
Jr-7aug17-163	GCA_947454975	PRJEB35770	ERS14283122	d__Bacteria;p__Proteobacteria;c__Gammaproteobacteria;o__Burkholderiales;f__Burkholderiaceae;g__Polynucleobacter;s__	Jiricka	Epilimnion	Dystrophic	21.5	44.718	12421.4	3.60257	269	94.96	5.04	28
Jr-7aug17-164	GCA_947455335	PRJEB35770	ERS14283123	d__Bacteria;p__Proteobacteria;c__Gammaproteobacteria;o__Burkholderiales;f__Burkholderiaceae;g__Polynucleobacter;s__	Jiricka	Epilimnion	Dystrophic	21.5	46.131	8632.1	2.86116	279	95.19	4.81	25
Jr-7aug17-167	GCA_947454695	PRJEB35770	ERS14283124	d__Bacteria;p__Proteobacteria;c__Gammaproteobacteria;o__Burkholderiales;f__Burkholderiaceae;g__;s__	Jiricka	Epilimnion	Dystrophic	21.5	59.381	8206.94	2.65437	268	93.43	6.57	35
Jr-7aug17-168	GCA_947455245	PRJEB35770	ERS14283125	d__Bacteria;p__Proteobacteria;c__Alphaproteobacteria;o__Rhizobiales;f__Beijerinckiaceae;g__;s__	Jiricka	Epilimnion	Dystrophic	21.5	61.616	7291.53	4.90789	259	91.85	8.15	51
Jr-7aug17-17	GCA_947455265	PRJEB35770	ERS14283133	d__Bacteria;p__Verrucomicrobiota;c__Verrucomicrobiae;o__Opitutales;f__UBA953;g__UBA953;s__	Jiricka	Epilimnion	Dystrophic	21.5	46.609	7660.95	1.7994	284	96.44	3.56	13
Jr-7aug17-171	GCA_947454965	PRJEB35770	ERS14283126	d__Bacteria;p__Proteobacteria;c__Gammaproteobacteria;o__Burkholderiales;f__Burkholderiaceae;g__UBA6679;s__	Jiricka	Epilimnion	Dystrophic	21.5	59.555	16430	3.03751	279	94	6	24
Jr-7aug17-172	GCA_947455275	PRJEB35770	ERS14283127	d__Bacteria;p__Proteobacteria;c__Gammaproteobacteria;o__Burkholderiales;f__Burkholderiaceae;g__Rhodoferax;s__	Jiricka	Epilimnion	Dystrophic	21.5	59.409	7122.05	3.02829	255	92.13	7.87	40.5
Jr-7aug17-174	GCA_947454705	PRJEB35770	ERS14283128	d__Bacteria;p__Verrucomicrobiota;c__Verrucomicrobiae;o__Pedosphaerales;f__UBA9464;g__;s__	Jiricka	Epilimnion	Dystrophic	21.5	62.417	68087.4	5.37295	317	89.89	10.11	83
Jr-7aug17-176	GCA_947455235	PRJEB35770	ERS14283129	d__Bacteria;p__Proteobacteria;c__Gammaproteobacteria;o__Burkholderiales;f__Burkholderiaceae;g__SCGC-AAA027-K21;s__	Jiricka	Epilimnion	Dystrophic	21.5	53.007	5659.06	3.6218	291	94.1	5.9	46
Jr-7aug17-177	GCA_947454845	PRJEB35770	ERS14283130	d__Bacteria;p__Proteobacteria;c__Alphaproteobacteria;o__Rhizobiales;f__Beijerinckiaceae;g__Alsobacter;s__	Jiricka	Epilimnion	Dystrophic	21.5	59.036	7291.04	3.73671	266	92.54	7.46	42
Jr-7aug17-178	GCA_947455305	PRJEB35770	ERS14283131	d__Bacteria;p__Actinobacteriota;c__Actinobacteria;o__Nanopelagicales;f__Nanopelagicaceae;g__;s__	Jiricka	Epilimnion	Dystrophic	21.5	50.418	5586.42	1.66258	248	95.09	4.91	19
Jr-7aug17-179	GCA_947455505	PRJEB35770	ERS14283132	d__Bacteria;p__Proteobacteria;c__Gammaproteobacteria;o__Burkholderiales;f__Burkholderiaceae;g__Polynucleobacter;s__Polynucleobacter sp900176405	Jiricka	Epilimnion	Dystrophic	21.5	41.019	9504.17	2.6652	284.5	93.85	6.15	30
Jr-7aug17-180	GCA_947455485	PRJEB35770	ERS14283134	d__Bacteria;p__Proteobacteria;c__Gammaproteobacteria;o__Burkholderiales;f__Burkholderiaceae;g__Polynucleobacter;s__	Jiricka	Epilimnion	Dystrophic	21.5	46.414	42398.6	2.43571	274	94.21	5.79	29
Jr-7aug17-181	GCA_947455375	PRJEB35770	ERS14283135	d__Bacteria;p__Actinobacteriota;c__Actinobacteria;o__Nanopelagicales;f__Nanopelagicaceae;g__PALSA-747;s__	Jiricka	Epilimnion	Dystrophic	21.5	47.276	8499.65	1.43729	268.5	96.56	3.44	11
Jr-7aug17-184	GCA_947454375	PRJEB35770	ERS14283136	d__Bacteria;p__Proteobacteria;c__Gammaproteobacteria;o__Burkholderiales;f__Burkholderiaceae;g__Polynucleobacter;s__	Jiricka	Epilimnion	Dystrophic	21.5	46.412	8378.35	3.72666	272	95.51	4.49	29
Jr-7aug17-186	GCA_947455295	PRJEB35770	ERS14283137	d__Bacteria;p__Proteobacteria;c__Gammaproteobacteria;o__Burkholderiales;f__Burkholderiaceae;g__Limnohabitans;s__	Jiricka	Epilimnion	Dystrophic	21.5	58.827	5798.39	3.52587	257	94.32	5.68	24
Jr-7aug17-188	GCA_947454415	PRJEB35770	ERS14283138	d__Bacteria;p__Chloroflexota;c__Chloroflexia;o__Chloroflexales;f__Roseiflexaceae;g__UBA965;s__	Jiricka	Epilimnion	Dystrophic	21.5	53.008	17449.2	3.67655	299	91.68	8.32	59
Jr-7aug17-189	GCA_947455345	PRJEB35770	ERS14283139	d__Bacteria;p__Actinobacteriota;c__Actinobacteria;o__Nanopelagicales;f__Nanopelagicaceae;g__AAA044-D11;s__	Jiricka	Epilimnion	Dystrophic	21.5	46.426	8906.72	1.37635	264	95.97	4.03	13
Jr-7aug17-19	GCA_947455645	PRJEB35770	ERS14283143	d__Bacteria;p__Proteobacteria;c__Alphaproteobacteria;o__Rhizobiales;f__Beijerinckiaceae;g__Alsobacter;s__	Jiricka	Epilimnion	Dystrophic	21.5	53.8	14740.8	2.69131	277	92.07	7.93	46
Jr-7aug17-195	GCA_947455315	PRJEB35770	ERS14283140	d__Bacteria;p__Proteobacteria;c__Alphaproteobacteria;o__Sphingomonadales;f__Sphingomonadaceae;g__Novosphingobium;s__	Jiricka	Epilimnion	Dystrophic	21.5	65.276	10662.4	3.73094	272	92.46	7.54	45
Jr-7aug17-198	GCA_947455355	PRJEB35770	ERS14283141	d__Bacteria;p__Proteobacteria;c__Gammaproteobacteria;o__Burkholderiales;f__Burkholderiaceae;g__Rhodoferax;s__	Jiricka	Epilimnion	Dystrophic	21.5	62.885	5592.31	2.37045	258	94.48	5.52	28
Jr-7aug17-199	GCA_947455605	PRJEB35770	ERS14283142	d__Bacteria;p__Bacteroidota;c__Bacteroidia;o__Chitinophagales;f__Chitinophagaceae;g__BSSC1;s__	Jiricka	Epilimnion	Dystrophic	21.5	41.894	19199.6	4.14082	285	90.88	9.12	82
Jr-7aug17-200	GCA_947455255	PRJEB35770	ERS14283145	d__Bacteria;p__Bacteroidota;c__Bacteroidia;o__Flavobacteriales;f__Crocinitomicaceae;g__40-80;s__	Jiricka	Epilimnion	Dystrophic	21.5	32.693	14334.3	3.66482	272	93.42	6.58	35
Jr-7aug17-201	GCA_947454605	PRJEB35770	ERS14283146	d__Bacteria;p__Proteobacteria;c__Gammaproteobacteria;o__Methylococcales;f__Methylomonadaceae;g__KS41;s__	Jiricka	Epilimnion	Dystrophic	21.5	39.257	9589.51	2.48039	244	92.27	7.73	45
Jr-7aug17-205	GCA_947455325	PRJEB35770	ERS14283147	d__Bacteria;p__Bacteroidota;c__Bacteroidia;o__Flavobacteriales;f__Flavobacteriaceae;g__Flavobacterium;s__	Jiricka	Epilimnion	Dystrophic	21.5	33.11	5168.16	2.54811	253	93.43	6.57	55
Jr-7aug17-207	GCA_947455585	PRJEB35770	ERS14283148	d__Bacteria;p__Proteobacteria;c__Gammaproteobacteria;o__Burkholderiales;f__Burkholderiaceae;g__Limnohabitans;s__	Jiricka	Epilimnion	Dystrophic	21.5	55.915	7618.58	3.01713	258	94	6	24
Jr-7aug17-22	GCA_947454515	PRJEB35770	ERS14283155	d__Bacteria;p__Bacteroidota;c__Bacteroidia;o__Chitinophagales;f__Chitinophagaceae;g__UBA8137;s__	Jiricka	Epilimnion	Dystrophic	21.5	35.042	14094.8	2.42949	305	94.98	5.02	37
Jr-7aug17-220	GCA_947454535	PRJEB35770	ERS14283150	d__Bacteria;p__Proteobacteria;c__Alphaproteobacteria;o__Rhizobiales;f__Beijerinckiaceae;g__Alsobacter;s__	Jiricka	Epilimnion	Dystrophic	21.5	59.731	5360.37	3.22045	268	92.95	7.05	44.5
Jr-7aug17-221	GCA_947455465	PRJEB35770	ERS14283151	d__Bacteria;p__Proteobacteria;c__Gammaproteobacteria;o__Burkholderiales;f__Burkholderiaceae;g__Rhodoferax;s__	Jiricka	Epilimnion	Dystrophic	21.5	61.016	89908.5	3.1231	296	93.79	6.21	29
Jr-7aug17-222	GCA_947455415	PRJEB35770	ERS14283152	d__Bacteria;p__Verrucomicrobiota;c__Verrucomicrobiae;o__Opitutales;f__UBA953;g__UBA953;s__	Jiricka	Epilimnion	Dystrophic	21.5	53.606	14269.7	1.647	287	95.14	4.86	24.5
Jr-7aug17-225	GCA_947455435	PRJEB35770	ERS14283153	d__Bacteria;p__Actinobacteriota;c__Actinobacteria;o__Actinomycetales;f__Microbacteriaceae;g__Rhodoluna;s__	Jiricka	Epilimnion	Dystrophic	21.5	55.272	13545.7	1.52516	270	96.1	3.9	10
Jr-7aug17-229	GCA_947455455	PRJEB35770	ERS14283154	d__Bacteria;p__Proteobacteria;c__Alphaproteobacteria;o__Rhizobiales;f__Beijerinckiaceae;g__Alsobacter;s__	Jiricka	Epilimnion	Dystrophic	21.5	57.981	21367.3	4.01486	286	91.8	8.2	48
Jr-7aug17-230	GCA_947455515	PRJEB35770	ERS14283156	d__Bacteria;p__Bacteroidota;c__Bacteroidia;o__Flavobacteriales;f__Crocinitomicaceae;g__40-80;s__	Jiricka	Epilimnion	Dystrophic	21.5	33.349	17477.7	3.13959	275	93.12	6.88	40
Jr-7aug17-231	GCA_947453955	PRJEB35770	ERS14283157	d__Bacteria;p__Actinobacteriota;c__Actinobacteria;o__Nanopelagicales;f__Nanopelagicaceae;g__PALSA-747;s__	Jiricka	Epilimnion	Dystrophic	21.5	48.833	10583.7	1.47641	286	96.02	3.98	14
Jr-7aug17-233	GCA_947454115	PRJEB35770	ERS14283158	d__Bacteria;p__Proteobacteria;c__Gammaproteobacteria;o__Burkholderiales;f__Burkholderiaceae;g__Limnohabitans;s__Limnohabitans sp003063575	Jiricka	Epilimnion	Dystrophic	21.5	59.558	7490.18	3.43089	256	92.05	7.95	42
Jr-7aug17-235	GCA_947455495	PRJEB35770	ERS14283159	d__Bacteria;p__Bacteroidota;c__Bacteroidia;o__Chitinophagales;f__Chitinophagaceae;g__BSSC1;s__	Jiricka	Epilimnion	Dystrophic	21.5	34.965	9425.62	3.14459	301	93.7	6.3	49
Jr-7aug17-239	GCA_947454175	PRJEB35770	ERS14283160	d__Bacteria;p__Proteobacteria;c__Alphaproteobacteria;o__Rhizobiales;f__Beijerinckiaceae;g__28-YEA-48;s__	Jiricka	Epilimnion	Dystrophic	21.5	54.002	5812.62	3.07691	257	91.14	8.86	65.5
Jr-7aug17-24	GCA_947454325	PRJEB35770	ERS14283167	d__Bacteria;p__Bacteroidota;c__Bacteroidia;o__Chitinophagales;f__Chitinophagaceae;g__Taibaiella_B;s__	Jiricka	Epilimnion	Dystrophic	21.5	45.845	22329.9	4.27979	245	88.5	11.5	87
Jr-7aug17-240	GCA_947454005	PRJEB35770	ERS14283161	d__Bacteria;p__Verrucomicrobiota;c__Verrucomicrobiae;o__Pedosphaerales;f__UBA9464;g__;s__	Jiricka	Epilimnion	Dystrophic	21.5	67.813	9351.67	4.43163	274	90.39	9.61	75
Jr-7aug17-242	GCA_947454275	PRJEB35770	ERS14283162	d__Bacteria;p__Proteobacteria;c__Alphaproteobacteria;o__Rhizobiales;f__Beijerinckiaceae;g__Alsobacter;s__	Jiricka	Epilimnion	Dystrophic	21.5	52.313	32108.9	2.63689	284	92.52	7.48	41
Jr-7aug17-244	GCA_947455545	PRJEB35770	ERS14283163	d__Bacteria;p__Bacteroidota;c__Bacteroidia;o__Chitinophagales;f__Chitinophagaceae;g__UBA8137;s__	Jiricka	Epilimnion	Dystrophic	21.5	35.023	10613.9	2.57098	296.5	95.62	4.38	29
Jr-7aug17-245	GCA_947454165	PRJEB35770	ERS14283164	d__Bacteria;p__Bacteroidota;c__Bacteroidia;o__Chitinophagales;f__Chitinophagaceae;g__UBA1930;s__	Jiricka	Epilimnion	Dystrophic	21.5	35.456	6610.99	4.43726	238	88.6	11.4	89
Jr-7aug17-248	GCA_947455575	PRJEB35770	ERS14283165	d__Bacteria;p__Actinobacteriota;c__Acidimicrobiia;o__Acidimicrobiales;f__RAAP-2;g__RAAP-2;s__	Jiricka	Epilimnion	Dystrophic	21.5	59.228	7411.13	1.47182	245	94.02	5.98	13
Jr-7aug17-25	GCA_947454265	PRJEB35770	ERS14283173	d__Bacteria;p__Proteobacteria;c__Gammaproteobacteria;o__Steroidobacterales;f__Steroidobacteraceae;g__;s__	Jiricka	Epilimnion	Dystrophic	21.5	56.145	6761.08	2.38439	270.5	93.63	6.37	36
Jr-7aug17-251	GCA_947454315	PRJEB35770	ERS14283168	d__Bacteria;p__Actinobacteriota;c__Actinobacteria;o__Actinomycetales;f__Microbacteriaceae;g__Rhodoluna;s__	Jiricka	Epilimnion	Dystrophic	21.5	54.574	5378.01	1.71317	260	95.14	4.86	24
Jr-7aug17-253	GCA_947454185	PRJEB35770	ERS14283169	d__Bacteria;p__Actinobacteriota;c__Actinobacteria;o__Actinomycetales;f__Microbacteriaceae;g__Rhodoluna;s__	Jiricka	Epilimnion	Dystrophic	21.5	52.916	36074.5	1.47416	282	94.58	5.42	29
Jr-7aug17-255	GCA_947455595	PRJEB35770	ERS14283170	d__Bacteria;p__Proteobacteria;c__Gammaproteobacteria;o__Steroidobacterales;f__Steroidobacteraceae;g__;s__	Jiricka	Epilimnion	Dystrophic	21.5	60.714	50634.2	3.38744	299	93.68	6.32	27
Jr-7aug17-256	GCA_947454235	PRJEB35770	ERS14283171	d__Bacteria;p__Bacteroidota;c__Bacteroidia;o__Chitinophagales;f__Chitinophagaceae;g__Taibaiella_B;s__	Jiricka	Epilimnion	Dystrophic	21.5	41.379	88688.3	4.1894	282	91.1	8.9	74
Jr-7aug17-257	GCA_947455535	PRJEB35770	ERS14283172	d__Bacteria;p__Proteobacteria;c__Alphaproteobacteria;o__Sphingomonadales;f__Sphingomonadaceae;g__Sphingomonas;s__	Jiricka	Epilimnion	Dystrophic	21.5	65.851	22236	3.66529	266	90.85	9.15	60
Jr-7aug17-263	GCA_947455555	PRJEB35770	ERS14283174	d__Bacteria;p__Verrucomicrobiota;c__Verrucomicrobiae;o__Opitutales;f__UBA953;g__UBA953;s__	Jiricka	Epilimnion	Dystrophic	21.5	60.123	24180.9	2.36963	303.5	93.97	6.03	44
Jr-7aug17-265	GCA_947455625	PRJEB35770	ERS14283175	d__Bacteria;p__Proteobacteria;c__Gammaproteobacteria;o__Burkholderiales;f__Burkholderiaceae;g__Polynucleobacter;s__	Jiricka	Epilimnion	Dystrophic	21.5	45.722	42274	2.94717	280	95.03	4.97	27
Jr-7aug17-266	GCA_947454205	PRJEB35770	ERS14283176	d__Bacteria;p__Actinobacteriota;c__Actinobacteria;o__Nanopelagicales;f__Nanopelagicaceae;g__PALSA-747;s__	Jiricka	Epilimnion	Dystrophic	21.5	47.359	40366.6	1.709	292	96.13	3.87	13
Jr-7aug17-267	GCA_947454685	PRJEB35770	ERS14283177	d__Bacteria;p__Proteobacteria;c__Gammaproteobacteria;o__Burkholderiales;f__Burkholderiaceae;g__Limnohabitans;s__	Jiricka	Epilimnion	Dystrophic	21.5	49.242	14803.8	3.30104	284	91.49	8.51	50
Jr-7aug17-269	GCA_947508145	PRJEB35770	ERS14283178	d__Bacteria;p__Proteobacteria;c__Gammaproteobacteria;o__Burkholderiales;f__Burkholderiaceae;g__Limnohabitans;s__	Jiricka	Epilimnion	Dystrophic	21.5	54.809	8680.64	2.72045	255	94	6	22
Jr-7aug17-271	GCA_947508155	PRJEB35770	ERS14283179	d__Bacteria;p__Bacteroidota;c__Bacteroidia;o__Chitinophagales;f__Chitinophagaceae;g__UBA1930;s__	Jiricka	Epilimnion	Dystrophic	21.5	36.491	5508.28	6.75537	237.5	89.02	10.98	100
Jr-7aug17-273	GCA_947508135	PRJEB35770	ERS14283180	d__Bacteria;p__Bacteroidota;c__Bacteroidia;o__Chitinophagales;f__Chitinophagaceae;g__UBA8137;s__	Jiricka	Epilimnion	Dystrophic	21.5	35	22292.7	2.31502	304	93.81	6.19	50
Jr-7aug17-274	GCA_947507725	PRJEB35770	ERS14283181	d__Bacteria;p__Proteobacteria;c__Gammaproteobacteria;o__Steroidobacterales;f__Steroidobacteraceae;g__ZC4RG30;s__	Jiricka	Epilimnion	Dystrophic	21.5	65.947	8950.44	2.56757	271	95.76	4.24	15
Jr-7aug17-275	GCA_947507905	PRJEB35770	ERS14283182	d__Bacteria;p__Actinobacteriota;c__Actinobacteria;o__Nanopelagicales;f__Nanopelagicaceae;g__PALSA-747;s__	Jiricka	Epilimnion	Dystrophic	21.5	46.564	6365.9	1.73975	269	96.57	3.43	11
Jr-7aug17-29	GCA_947455995	PRJEB35770	ERS14283183	d__Bacteria;p__Proteobacteria;c__Alphaproteobacteria;o__Rhizobiales;f__Beijerinckiaceae;g__Alsobacter;s__	Jiricka	Epilimnion	Dystrophic	21.5	55.035	19821.5	3.34031	283	91.65	8.35	47
Jr-7aug17-35	GCA_947455725	PRJEB35770	ERS14283184	d__Bacteria;p__Proteobacteria;c__Alphaproteobacteria;o__Rhizobiales;f__Beijerinckiaceae;g__Alsobacter;s__	Jiricka	Epilimnion	Dystrophic	21.5	52.55	23300.5	3.12795	272	91.62	8.38	45
Jr-7aug17-39	GCA_947455945	PRJEB35770	ERS14283186	d__Bacteria;p__Proteobacteria;c__Gammaproteobacteria;o__Burkholderiales;f__Burkholderiaceae;g__Limnohabitans;s__	Jiricka	Epilimnion	Dystrophic	21.5	56.53	8317.7	2.62826	252	93.44	6.56	29
Jr-7aug17-4	GCA_947456055	PRJEB35770	ERS14283192	d__Bacteria;p__Bacteroidota;c__Bacteroidia;o__Chitinophagales;f__Chitinophagaceae;g__Taibaiella_B;s__	Jiricka	Epilimnion	Dystrophic	21.5	39.737	9598.28	5.60531	241	87.07	12.93	113
Jr-7aug17-40	GCA_947456305	PRJEB35770	ERS14283187	d__Bacteria;p__Proteobacteria;c__Gammaproteobacteria;o__Burkholderiales;f__Burkholderiaceae;g__Limnohabitans;s__	Jiricka	Epilimnion	Dystrophic	21.5	53.126	49739.6	2.95445	279	93.61	6.39	27
Jr-7aug17-41	GCA_947456075	PRJEB35770	ERS14283188	d__Bacteria;p__Proteobacteria;c__Gammaproteobacteria;o__Burkholderiales;f__Burkholderiaceae;g__Limnohabitans;s__	Jiricka	Epilimnion	Dystrophic	21.5	50.148	7696.34	3.48522	280	91.84	8.16	51
Jr-7aug17-44	GCA_947456285	PRJEB35770	ERS14283189	d__Bacteria;p__Actinobacteriota;c__Acidimicrobiia;o__Acidimicrobiales;f__RAAP-2;g__RAAP-2;s__	Jiricka	Epilimnion	Dystrophic	21.5	49.969	6253.2	1.43488	250.5	96.36	3.64	10
Jr-7aug17-46	GCA_947455925	PRJEB35770	ERS14283190	d__Bacteria;p__Bacteroidota;c__Bacteroidia;o__AKYH767;f__b-17BO;g__UBA2475;s__	Jiricka	Epilimnion	Dystrophic	21.5	37.974	9751.72	3.51144	273	92.09	7.91	48
Jr-7aug17-48	GCA_947455965	PRJEB35770	ERS14283191	d__Bacteria;p__Proteobacteria;c__Gammaproteobacteria;o__Burkholderiales;f__Burkholderiaceae;g__;s__	Jiricka	Epilimnion	Dystrophic	21.5	53.689	5927.33	2.60441	248	91.8	8.2	46
Jr-7aug17-5	GCA_947456475	PRJEB35770	ERS14283200	d__Bacteria;p__Proteobacteria;c__Gammaproteobacteria;o__Steroidobacterales;f__Steroidobacteraceae;g__;s__	Jiricka	Epilimnion	Dystrophic	21.5	53.07	8582.51	2.80797	252	91.34	8.66	54
Jr-7aug17-50	GCA_947456265	PRJEB35770	ERS14283193	d__Bacteria;p__Bacteroidota;c__Bacteroidia;o__Chitinophagales;f__Chitinophagaceae;g__Taibaiella_B;s__	Jiricka	Epilimnion	Dystrophic	21.5	42.214	6212.55	3.89658	238	90.55	9.45	84
Jr-7aug17-53	GCA_947456295	PRJEB35770	ERS14283194	d__Bacteria;p__Actinobacteriota;c__Acidimicrobiia;o__Acidimicrobiales;f__RAAP-2;g__;s__	Jiricka	Epilimnion	Dystrophic	21.5	57.181	6707.48	1.89427	259	94.63	5.37	17
Jr-7aug17-54	GCA_947455905	PRJEB35770	ERS14283195	d__Bacteria;p__Proteobacteria;c__Gammaproteobacteria;o__Steroidobacterales;f__Steroidobacteraceae;g__;s__	Jiricka	Epilimnion	Dystrophic	21.5	59.423	90675.8	3.13786	302	93.52	6.48	27
Jr-7aug17-55	GCA_947456565	PRJEB35770	ERS14283196	d__Bacteria;p__Actinobacteriota;c__Actinobacteria;o__Nanopelagicales;f__Nanopelagicaceae;g__PALSA-747;s__	Jiricka	Epilimnion	Dystrophic	21.5	51.261	9655.77	1.38542	281.5	95.98	4.02	13
Jr-7aug17-56	GCA_947456705	PRJEB35770	ERS14283197	d__Bacteria;p__Proteobacteria;c__Gammaproteobacteria;o__Burkholderiales;f__Burkholderiaceae;g__Polynucleobacter;s__	Jiricka	Epilimnion	Dystrophic	21.5	44.959	38652.6	1.60735	296	94.86	5.14	28
Jr-7aug17-57	GCA_947456405	PRJEB35770	ERS14283198	d__Bacteria;p__Verrucomicrobiota;c__Verrucomicrobiae;o__Opitutales;f__UBA953;g__UBA953;s__	Jiricka	Epilimnion	Dystrophic	21.5	47.191	5796.38	1.51421	265	96.78	3.22	15
Jr-7aug17-58	GCA_947456575	PRJEB35770	ERS14283199	d__Bacteria;p__Proteobacteria;c__Gammaproteobacteria;o__Methylococcales;f__Methylomonadaceae;g__KS41;s__	Jiricka	Epilimnion	Dystrophic	21.5	38.21	13292.7	2.40898	255	90.33	9.67	67
Jr-7aug17-6	GCA_947456525	PRJEB35770	ERS14283205	d__Bacteria;p__Verrucomicrobiota;c__Verrucomicrobiae;o__Opitutales;f__UBA953;g__UBA953;s__	Jiricka	Epilimnion	Dystrophic	21.5	65.576	12506.9	3.07233	294	92.97	7.03	39
Jr-7aug17-61	GCA_947456505	PRJEB35770	ERS14283201	d__Bacteria;p__Proteobacteria;c__Alphaproteobacteria;o__Rhizobiales;f__Beijerinckiaceae;g__28-YEA-48;s__	Jiricka	Epilimnion	Dystrophic	21.5	62.306	13510.4	4.68457	282	90.69	9.31	58
Jr-7aug17-62	GCA_947456515	PRJEB35770	ERS14283202	d__Bacteria;p__Proteobacteria;c__Alphaproteobacteria;o__Rhizobiales;f__Beijerinckiaceae;g__28-YEA-48;s__	Jiricka	Epilimnion	Dystrophic	21.5	63.77	6243.34	5.68804	255	91.25	8.75	57
Jr-7aug17-65	GCA_947456625	PRJEB35770	ERS14283203	d__Bacteria;p__Bacteroidota;c__Bacteroidia;o__Chitinophagales;f__Chitinophagaceae;g__UBA8137;s__	Jiricka	Epilimnion	Dystrophic	21.5	34.54	93161.5	2.3635	307	94.52	5.48	39
Jr-7aug17-69	GCA_947456435	PRJEB35770	ERS14283204	d__Bacteria;p__Proteobacteria;c__Alphaproteobacteria;o__Rhizobiales;f__Beijerinckiaceae;g__Alsobacter;s__	Jiricka	Epilimnion	Dystrophic	21.5	53.49	9575.34	2.67595	262	91.97	8.03	50
Jr-7aug17-70	GCA_947456605	PRJEB35770	ERS14283206	d__Bacteria;p__Bacteroidota;c__Bacteroidia;o__Chitinophagales;f__Chitinophagaceae;g__UBA1930;s__	Jiricka	Epilimnion	Dystrophic	21.5	34.439	5543.29	5.23818	249.5	88.34	11.66	120
Jr-7aug17-71	GCA_947456545	PRJEB35770	ERS14283207	d__Bacteria;p__Actinobacteriota;c__Actinobacteria;o__Nanopelagicales;f__Nanopelagicaceae;g__PALSA-747;s__	Jiricka	Epilimnion	Dystrophic	21.5	49.564	11070.1	1.6624	279.5	95.66	4.34	18
Jr-7aug17-73	GCA_947456675	PRJEB35770	ERS14283209	d__Bacteria;p__Actinobacteriota;c__Actinobacteria;o__Nanopelagicales;f__Nanopelagicaceae;g__AAA044-D11;s__	Jiricka	Epilimnion	Dystrophic	21.5	49.223	10725.6	1.66439	270	95.39	4.61	13
Jr-7aug17-74	GCA_947456495	PRJEB35770	ERS14283210	d__Bacteria;p__Proteobacteria;c__Gammaproteobacteria;o__Burkholderiales;f__Burkholderiaceae;g__Rhodoferax;s__	Jiricka	Epilimnion	Dystrophic	21.5	60.81	6949.72	2.85889	261	93.73	6.27	30
Jr-7aug17-75	GCA_947456235	PRJEB35770	ERS14283211	d__Bacteria;p__Proteobacteria;c__Gammaproteobacteria;o__Burkholderiales;f__Burkholderiaceae;g__Rhodoferax;s__	Jiricka	Epilimnion	Dystrophic	21.5	61.416	14072.6	3.12362	275	91.99	8.01	41
Jr-7aug17-77	GCA_947455865	PRJEB35770	ERS14283212	d__Bacteria;p__Proteobacteria;c__Alphaproteobacteria;o__Sphingomonadales;f__Sphingomonadaceae;g__Novosphingobium;s__	Jiricka	Epilimnion	Dystrophic	21.5	65.591	10780.5	3.11563	260	92.73	7.27	40.5
Jr-7aug17-79	GCA_947455785	PRJEB35770	ERS14283213	d__Bacteria;p__Proteobacteria;c__Alphaproteobacteria;o__Sphingomonadales;f__Sphingomonadaceae;g__Sphingomonas;s__Sphingomonas melonis	Jiricka	Epilimnion	Dystrophic	21.5	67.23	18004.8	3.77292	259	90.47	9.53	59
Jr-7aug17-8	GCA_947455935	PRJEB35770	ERS14283220	d__Bacteria;p__Proteobacteria;c__Gammaproteobacteria;o__Burkholderiales;f__Burkholderiaceae;g__Limnohabitans;s__	Jiricka	Epilimnion	Dystrophic	21.5	54.528	13947.7	2.44771	263	95.6	4.4	14
Jr-7aug17-80	GCA_947455695	PRJEB35770	ERS14283214	d__Bacteria;p__Proteobacteria;c__Alphaproteobacteria;o__UBA1301;f__UBA1301;g__UBA6038;s__	Jiricka	Epilimnion	Dystrophic	21.5	64.041	5713.76	3.16747	249	94.55	5.45	30
Jr-7aug17-82	GCA_947455835	PRJEB35770	ERS14283215	d__Bacteria;p__Proteobacteria;c__Gammaproteobacteria;o__Burkholderiales;f__Burkholderiaceae;g__Polynucleobacter;s__	Jiricka	Epilimnion	Dystrophic	21.5	45.978	14603.7	2.91331	285	95.26	4.74	27
Jr-7aug17-84	GCA_947456095	PRJEB35770	ERS14283216	d__Bacteria;p__Actinobacteriota;c__Acidimicrobiia;o__Acidimicrobiales;f__RAAP-2;g__;s__	Jiricka	Epilimnion	Dystrophic	21.5	56.54	14158.4	2.36347	279	93.8	6.2	20.5
Jr-7aug17-86	GCA_947455705	PRJEB35770	ERS14283217	d__Bacteria;p__Actinobacteriota;c__Actinobacteria;o__Nanopelagicales;f__;g__;s__	Jiricka	Epilimnion	Dystrophic	21.5	59.178	19333.4	3.06947	281	92.05	7.95	43
Jr-7aug17-87	GCA_947455745	PRJEB35770	ERS14283218	d__Bacteria;p__Bacteroidota;c__Bacteroidia;o__Chitinophagales;f__Chitinophagaceae;g__UBA8137;s__	Jiricka	Epilimnion	Dystrophic	21.5	35.234	9014.29	3.01112	291	94.68	5.32	47
Jr-7aug17-88	GCA_947455885	PRJEB35770	ERS14283219	d__Bacteria;p__Bacteroidota;c__Bacteroidia;o__Flavobacteriales;f__Flavobacteriaceae;g__Flavobacterium;s__	Jiricka	Epilimnion	Dystrophic	21.5	34.2	5645.01	3.96697	241.5	92.28	7.72	58
Jr-7aug17-93	GCA_947456315	PRJEB35770	ERS14283221	d__Bacteria;p__Proteobacteria;c__Alphaproteobacteria;o__Rhizobiales;f__Beijerinckiaceae;g__28-YEA-48;s__	Jiricka	Epilimnion	Dystrophic	21.5	58.202	6133.27	3.13088	250	91.88	8.12	53
Jr-7aug17-95	GCA_947456245	PRJEB35770	ERS14283222	d__Bacteria;p__Actinobacteriota;c__Acidimicrobiia;o__Acidimicrobiales;f__RAAP-2;g__;s__	Jiricka	Epilimnion	Dystrophic	21.5	69.623	22319.9	2.36118	279	93.94	6.06	30
Jr-7aug17-96	GCA_947456065	PRJEB35770	ERS14283223	d__Bacteria;p__Actinobacteriota;c__Actinobacteria;o__Actinomycetales;f__Microbacteriaceae;g__Rhodoluna;s__	Jiricka	Epilimnion	Dystrophic	21.5	56.553	32094	1.35311	279	96.23	3.77	11
RE-14apr17-103	GCA_947455895	PRJEB35770	ERS14283224	d__Bacteria;p__Proteobacteria;c__Alphaproteobacteria;o__Pelagibacterales;f__Pelagibacteraceae;g__Fonsibacter;s__Fonsibacter sp000364545	Rimov	Epilimnion	Eutrophic	9.4	29.183	5282.56	0.926087	245	97.52	2.48	4
RE-14apr17-105	GCA_947456355	PRJEB35770	ERS14283225	d__Bacteria;p__Proteobacteria;c__Gammaproteobacteria;o__Pseudomonadales;f__Pseudohongiellaceae;g__UBA5078;s__	Rimov	Epilimnion	Eutrophic	9.4	57.675	5207.78	3.02688	246	91.79	8.21	56
RE-14apr17-108	GCA_947455915	PRJEB35770	ERS14283226	d__Bacteria;p__Actinobacteriota;c__Actinobacteria;o__Nanopelagicales;f__Nanopelagicaceae;g__Planktophila;s__	Rimov	Epilimnion	Eutrophic	9.4	44.994	6962.59	1.95087	266	95.58	4.42	7
RE-14apr17-109	GCA_947455975	PRJEB35770	ERS14283227	d__Bacteria;p__Verrucomicrobiota;c__Verrucomicrobiae;o__Chthoniobacterales;f__Terrimicrobiaceae;g__UBA967;s__	Rimov	Epilimnion	Eutrophic	9.4	53.993	6010.91	2.36551	240	93.57	6.43	35
RE-14apr17-11	GCA_947456715	PRJEB35770	ERS14283231	d__Bacteria;p__Actinobacteriota;c__Actinobacteria;o__Nanopelagicales;f__Nanopelagicaceae;g__Planktophila;s__	Rimov	Epilimnion	Eutrophic	9.4	44.535	5760.38	1.09488	254	96.9	3.1	5
RE-14apr17-110	GCA_947456745	PRJEB35770	ERS14283228	d__Bacteria;p__Bacteroidota;c__Bacteroidia;o__Chitinophagales;f__Chitinophagaceae;g__OLB11;s__	Rimov	Epilimnion	Eutrophic	9.4	39.859	4540.59	2.57603	237	93.49	6.51	63
RE-14apr17-116	GCA_903218085	PRJEB35770	ERS4541409	d__Bacteria;p__Actinobacteriota;c__Acidimicrobiia;o__Microtrichales;f__Ilumatobacteraceae;g__BACL27;s__	Rimov	Epilimnion	Eutrophic	9.4	47.212	5073.35	1.94883	252	95.4	4.6	19
RE-14apr17-117	GCA_947456255	PRJEB35770	ERS14283229	d__Bacteria;p__Bacteroidota;c__Bacteroidia;o__NS11-12g;f__UBA955;g__;s__	Rimov	Epilimnion	Eutrophic	9.4	35.767	5174.2	2.50207	253	95.08	4.92	25
RE-14apr17-119	GCA_947456595	PRJEB35770	ERS14283230	d__Bacteria;p__Bacteroidota;c__Bacteroidia;o__AKYH767-A;f__;g__;s__	Rimov	Epilimnion	Eutrophic	9.4	34.987	4858.59	3.03163	249	93.15	6.85	38.5
RE-14apr17-121	GCA_947456725	PRJEB35770	ERS14283232	d__Bacteria;p__Bacteroidota;c__Bacteroidia;o__Flavobacteriales;f__Crocinitomicaceae;g__;s__	Rimov	Epilimnion	Eutrophic	9.4	31.347	5288.64	2.48556	264.5	94.47	5.53	46
RE-14apr17-126	GCA_947456105	PRJEB35770	ERS14283233	d__Bacteria;p__Chloroflexota_A;c__Ellin6529;o__CSP1-4;f__UBA10416;g__UBA10416;s__	Rimov	Epilimnion	Eutrophic	9.4	63.298	6197.28	1.32036	254	95.28	4.72	10
RE-14apr17-136	GCA_903218095	PRJEB35770	ERS4541410	d__Bacteria;p__Actinobacteriota;c__Acidimicrobiia;o__Microtrichales;f__Microtrichaceae;g__IMCC26207;s__	Rimov	Epilimnion	Eutrophic	9.4	57.079	6851.54	3.16541	273	93.56	6.44	45
RE-14apr17-138	GCA_947456215	PRJEB35770	ERS14283234	d__Bacteria;p__Bacteroidota;c__Bacteroidia;o__AKYH767;f__;g__;s__	Rimov	Epilimnion	Eutrophic	9.4	33.723	6438.54	3.57055	264	91.51	8.49	72
RE-14apr17-146	GCA_947455795	PRJEB35770	ERS14283235	d__Bacteria;p__Bacteroidota;c__Bacteroidia;o__AKYH767;f__2-12-FULL-35-15;g__2-12-FULL-35-15;s__	Rimov	Epilimnion	Eutrophic	9.4	36.027	6549.37	2.36	271.5	93.11	6.89	60
RE-14apr17-147	GCA_947456115	PRJEB35770	ERS14283236	d__Bacteria;p__Proteobacteria;c__Gammaproteobacteria;o__Burkholderiales;f__Burkholderiaceae;g__Rhodoferax;s__	Rimov	Epilimnion	Eutrophic	9.4	61.626	18815.5	2.77777	278	93.47	6.53	30
RE-14apr17-15	GCA_947456185	PRJEB35770	ERS14283241	d__Bacteria;p__Bacteroidota;c__Bacteroidia;o__NS11-12g;f__UKL13-3;g__;s__	Rimov	Epilimnion	Eutrophic	9.4	31.377	20581.3	2.6387	290	90.76	9.24	77
RE-14apr17-150	GCA_947455685	PRJEB35770	ERS14283238	d__Bacteria;p__Bacteroidota;c__Bacteroidia;o__Flavobacteriales;f__Flavobacteriaceae;g__Flavobacterium;s__	Rimov	Epilimnion	Eutrophic	9.4	32.754	22025.2	2.13288	292	92.45	7.55	57
RE-14apr17-151	GCA_947455765	PRJEB35770	ERS14283239	d__Bacteria;p__Actinobacteriota;c__Acidimicrobiia;o__Microtrichales;f__Ilumatobacteraceae;g__;s__	Rimov	Epilimnion	Eutrophic	9.4	52.093	6008.5	2.20045	253.5	96.89	3.11	10
RE-14apr17-152	GCA_947455855	PRJEB35770	ERS14283240	d__Bacteria;p__Bacteroidota;c__Bacteroidia;o__AKYH767;f__b-17BO;g__UBA2475;s__	Rimov	Epilimnion	Eutrophic	9.4	44.059	14106.5	3.02125	284	92.52	7.48	48
RE-14apr17-16	GCA_947457905	PRJEB35770	ERS14283247	d__Bacteria;p__Actinobacteriota;c__Actinobacteria;o__Nanopelagicales;f__Nanopelagicaceae;g__Planktophila;s__	Rimov	Epilimnion	Eutrophic	9.4	46.423	6745	2.44126	258	96.05	3.95	13
RE-14apr17-162	GCA_947455655	PRJEB35770	ERS14283242	d__Bacteria;p__Proteobacteria;c__Gammaproteobacteria;o__Burkholderiales;f__Burkholderiaceae;g__Polynucleobacter;s__	Rimov	Epilimnion	Eutrophic	9.4	44.165	6773.84	2.65014	264	94.95	5.05	26
RE-14apr17-163	GCA_947456165	PRJEB35770	ERS14283243	d__Bacteria;p__Bacteroidota;c__Bacteroidia;o__Cytophagales;f__Cyclobacteriaceae;g__Algoriphagus;s__	Rimov	Epilimnion	Eutrophic	9.4	44.652	6359.67	4.22199	257	92.79	7.21	56
RE-14apr17-165	GCA_947457965	PRJEB35770	ERS14283244	d__Bacteria;p__Bacteroidota;c__Bacteroidia;o__Flavobacteriales;f__Flavobacteriaceae;g__Flavobacterium;s__	Rimov	Epilimnion	Eutrophic	9.4	32.342	8418.68	2.92032	275	92.8	7.2	58
RE-14apr17-166	GCA_947457065	PRJEB35770	ERS14283245	d__Bacteria;p__Verrucomicrobiota;c__Verrucomicrobiae;o__Opitutales;f__Opitutaceae;g__Opitutus;s__	Rimov	Epilimnion	Eutrophic	9.4	62.72	6635.69	4.43082	279	90.6	9.4	77
RE-14apr17-167	GCA_947456135	PRJEB35770	ERS14283246	d__Bacteria;p__Proteobacteria;c__Alphaproteobacteria;o__Sphingomonadales;f__Sphingomonadaceae;g__Sandarakinorhabdus;s__	Rimov	Epilimnion	Eutrophic	9.4	64.484	4939.38	2.85373	251	93.31	6.69	42
RE-14apr17-174	GCA_947456205	PRJEB35770	ERS14283248	d__Bacteria;p__Verrucomicrobiota;c__Verrucomicrobiae;o__Opitutales;f__Opitutaceae;g__Tous-C4FEB;s__	Rimov	Epilimnion	Eutrophic	9.4	57.7	9697.59	4.11975	284	92.3	7.7	54
RE-14apr17-175	GCA_947457985	PRJEB35770	ERS14283249	d__Bacteria;p__Actinobacteriota;c__Actinobacteria;o__Nanopelagicales;f__Nanopelagicaceae;g__;s__	Rimov	Epilimnion	Eutrophic	9.4	41.581	7271.17	1.30036	258	95.67	4.33	10
RE-14apr17-179	GCA_947456175	PRJEB35770	ERS14283250	d__Bacteria;p__Bacteroidota;c__Bacteroidia;o__Chitinophagales;f__Chitinophagaceae;g__UBA8137;s__	Rimov	Epilimnion	Eutrophic	9.4	36.165	7181.91	2.235	283.5	95.13	4.87	38
RE-14apr17-180	GCA_947457915	PRJEB35770	ERS14283251	d__Bacteria;p__Bacteroidota;c__Bacteroidia;o__Cytophagales;f__Spirosomaceae;g__UBA6715;s__	Rimov	Epilimnion	Eutrophic	9.4	41.213	9350.4	3.19459	294	95.63	4.37	15
RE-14apr17-184	GCA_947456085	PRJEB35770	ERS14283252	d__Bacteria;p__Bacteroidota;c__Bacteroidia;o__Flavobacteriales;f__Flavobacteriaceae;g__Flavobacterium;s__	Rimov	Epilimnion	Eutrophic	9.4	33.23	8225.5	3.27811	247	91.18	8.82	67
RE-14apr17-191	GCA_947455675	PRJEB35770	ERS14283253	d__Bacteria;p__Bacteroidota;c__Bacteroidia;o__Chitinophagales;f__Chitinophagaceae;g__OLB11;s__	Rimov	Epilimnion	Eutrophic	9.4	34.886	5162.41	3.47492	232.5	90.6	9.4	79
RE-14apr17-195	GCA_947456225	PRJEB35770	ERS14283254	d__Bacteria;p__Proteobacteria;c__Alphaproteobacteria;o__Rhizobiales;f__Beijerinckiaceae;g__Alsobacter;s__	Rimov	Epilimnion	Eutrophic	9.4	58.647	9285.4	3.39438	272	91.89	8.11	45
RE-14apr17-199	GCA_947456535	PRJEB35770	ERS14283255	d__Bacteria;p__Bacteroidota;c__Bacteroidia;o__Flavobacteriales;f__Crocinitomicaceae;g__;s__	Rimov	Epilimnion	Eutrophic	9.4	36.151	14390	3.20431	283	92.71	7.29	57
RE-14apr17-20	GCA_903218075	PRJEB35770	ERS4541411	d__Bacteria;p__Actinobacteriota;c__Actinobacteria;o__Nanopelagicales;f__Nanopelagicaceae;g__AAA044-D11;s__	Rimov	Epilimnion	Eutrophic	9.4	48.39	10607.6	1.58519	274	95.36	4.64	12
RE-14apr17-205	GCA_947456465	PRJEB35770	ERS14283256	d__Bacteria;p__Verrucomicrobiota;c__Verrucomicrobiae;o__Opitutales;f__UBA953;g__UBA953;s__UBA953 sp002470605	Rimov	Epilimnion	Eutrophic	9.4	58.023	5926.07	2.22909	253.5	92.47	7.53	40
RE-14apr17-213	GCA_947456655	PRJEB35770	ERS14283257	d__Bacteria;p__Bacteroidota;c__Bacteroidia;o__Chitinophagales;f__Chitinophagaceae;g__Ferruginibacter;s__	Rimov	Epilimnion	Eutrophic	9.4	34.996	7002.56	4.1633	262	91.42	8.58	68
RE-14apr17-220	GCA_947456635	PRJEB35770	ERS14283258	d__Bacteria;p__Bacteroidota;c__Bacteroidia;o__Chitinophagales;f__Chitinophagaceae;g__;s__	Rimov	Epilimnion	Eutrophic	9.4	33.497	9321.62	2.66744	258	91.14	8.86	72
RE-14apr17-221	GCA_947456445	PRJEB35770	ERS14283259	d__Bacteria;p__Bacteroidota;c__Bacteroidia;o__Chitinophagales;f__Chitinophagaceae;g__Ferruginibacter;s__	Rimov	Epilimnion	Eutrophic	9.4	35.446	19697.8	1.91344	275	92.97	7.03	52
RE-14apr17-232	GCA_947456735	PRJEB35770	ERS14283260	d__Bacteria;p__Proteobacteria;c__Gammaproteobacteria;o__Burkholderiales;f__Burkholderiaceae;g__SCGC-AAA027-K21;s__	Rimov	Epilimnion	Eutrophic	9.4	52.478	4699.41	4.08479	277	94.04	5.96	50
RE-14apr17-236	GCA_947457215	PRJEB35770	ERS14283261	d__Bacteria;p__Bacteroidota;c__Bacteroidia;o__Flavobacteriales;f__Flavobacteriaceae;g__Flavobacterium;s__	Rimov	Epilimnion	Eutrophic	9.4	32.763	6589.27	2.32114	247	93.09	6.91	55
RE-14apr17-240	GCA_947457235	PRJEB35770	ERS14283262	d__Bacteria;p__Proteobacteria;c__Gammaproteobacteria;o__Burkholderiales;f__Burkholderiaceae;g__Polynucleobacter;s__	Rimov	Epilimnion	Eutrophic	9.4	44.883	6452.44	2.60613	262	95.66	4.34	23
RE-14apr17-242	GCA_947457135	PRJEB35770	ERS14283263	d__Bacteria;p__Bacteroidota;c__Bacteroidia;o__Flavobacteriales;f__Crocinitomicaceae;g__UBA952;s__	Rimov	Epilimnion	Eutrophic	9.4	36.296	11823	2.45731	274.5	94.37	5.63	24
RE-14apr17-250	GCA_947457275	PRJEB35770	ERS14283264	d__Bacteria;p__Bacteroidota;c__Bacteroidia;o__Chitinophagales;f__Chitinophagaceae;g__UBA8137;s__	Rimov	Epilimnion	Eutrophic	9.4	34.997	4945.88	2.34435	283	96.17	3.83	33
RE-14apr17-256	GCA_947457205	PRJEB35770	ERS14283265	d__Bacteria;p__Proteobacteria;c__Gammaproteobacteria;o__Burkholderiales;f__Burkholderiaceae;g__Polynucleobacter;s__	Rimov	Epilimnion	Eutrophic	9.4	42.368	8928.12	2.36461	280	93.9	6.1	27
RE-14apr17-264	GCA_947457265	PRJEB35770	ERS14283266	d__Bacteria;p__Bacteroidota;c__Bacteroidia;o__Flavobacteriales;f__Crocinitomicaceae;g__UBA952;s__	Rimov	Epilimnion	Eutrophic	9.4	39.525	15277.3	2.23553	290.5	95.59	4.41	20
RE-14apr17-265	GCA_903131605	PRJEB35770	ERS4541412	d__Bacteria;p__Actinobacteriota;c__Acidimicrobiia;o__Microtrichales;f__UBA8139;g__;s__	Rimov	Epilimnion	Eutrophic	9.4	63.227	11642.9	2.63832	273	93.65	6.35	36
RE-14apr17-267	GCA_947457245	PRJEB35770	ERS14283267	d__Bacteria;p__Bacteroidota;c__Bacteroidia;o__Flavobacteriales;f__GCA-002722245;g__;s__	Rimov	Epilimnion	Eutrophic	9.4	37.248	9750.14	3.17367	260.5	92.58	7.42	43.5
RE-14apr17-274	GCA_947457955	PRJEB35770	ERS14283268	d__Bacteria;p__Verrucomicrobiota;c__Verrucomicrobiae;o__Pedosphaerales;f__Pedosphaeraceae;g__UBA11358;s__	Rimov	Epilimnion	Eutrophic	9.4	54.6	7526.37	3.53236	254	90.6	9.4	52
RE-14apr17-276	GCA_903218055	PRJEB35770	ERS4541413	d__Bacteria;p__Actinobacteriota;c__Actinobacteria;o__Nanopelagicales;f__Nanopelagicaceae;g__Planktophila;s__	Rimov	Epilimnion	Eutrophic	9.4	45.24	7563.35	1.9681	263	96.15	3.85	10
RE-14apr17-277	GCA_947457775	PRJEB35770	ERS14283269	d__Bacteria;p__Verrucomicrobiota;c__Verrucomicrobiae;o__Opitutales;f__Opitutaceae;g__Tous-C4FEB;s__	Rimov	Epilimnion	Eutrophic	9.4	66.348	8088.77	5.65134	275	90.08	9.92	74
RE-14apr17-281	GCA_947457145	PRJEB35770	ERS14283270	d__Bacteria;p__Bacteroidota;c__Bacteroidia;o__Flavobacteriales;f__Crocinitomicaceae;g__;s__	Rimov	Epilimnion	Eutrophic	9.4	34.492	4827.15	2.39543	245	94.32	5.68	34
RE-14apr17-289	GCA_947457415	PRJEB35770	ERS14283271	d__Bacteria;p__Actinobacteriota;c__Actinobacteria;o__Nanopelagicales;f__Nanopelagicaceae;g__Planktophila;s__	Rimov	Epilimnion	Eutrophic	9.4	49.524	4758.98	0.993754	268	98.29	1.71	5
RE-14apr17-291	GCA_903218065	PRJEB35770	ERS4541414	d__Bacteria;p__Actinobacteriota;c__Actinobacteria;o__Nanopelagicales;f__Nanopelagicaceae;g__Planktophila;s__	Rimov	Epilimnion	Eutrophic	9.4	45.907	6987.86	1.49313	274	97.02	2.98	10
RE-14apr17-294	GCA_947457185	PRJEB35770	ERS14283272	d__Bacteria;p__Actinobacteriota;c__Actinobacteria;o__Nanopelagicales;f__Nanopelagicaceae;g__AAA044-D11;s__	Rimov	Epilimnion	Eutrophic	9.4	44.932	6467.85	1.85443	258	96.16	3.84	10
RE-14apr17-295	GCA_947457445	PRJEB35770	ERS14283273	d__Bacteria;p__Actinobacteriota;c__Actinobacteria;o__Nanopelagicales;f__Nanopelagicaceae;g__Planktophila;s__	Rimov	Epilimnion	Eutrophic	9.4	46.289	7845.19	1.49072	279	96.98	3.02	8
RE-14apr17-304	GCA_947457165	PRJEB35770	ERS14283274	d__Bacteria;p__Proteobacteria;c__Gammaproteobacteria;o__Burkholderiales;f__Burkholderiaceae;g__;s__	Rimov	Epilimnion	Eutrophic	9.4	55.395	6280.91	3.25324	245	91.98	8.02	47
RE-14apr17-307	GCA_947457435	PRJEB35770	ERS14283275	d__Bacteria;p__Actinobacteriota;c__Actinobacteria;o__Nanopelagicales;f__Nanopelagicaceae;g__AAA044-D11;s__	Rimov	Epilimnion	Eutrophic	9.4	44.644	6081.85	1.61673	271	97.16	2.84	7
RE-14apr17-310	GCA_947457405	PRJEB35770	ERS14283276	d__Bacteria;p__Proteobacteria;c__Gammaproteobacteria;o__Burkholderiales;f__Burkholderiaceae;g__Limnohabitans;s__	Rimov	Epilimnion	Eutrophic	9.4	51.405	13232	4.38937	290	94.96	5.04	25
RE-14apr17-314	GCA_947457455	PRJEB35770	ERS14283277	d__Bacteria;p__Proteobacteria;c__Gammaproteobacteria;o__Steroidobacterales;f__Steroidobacteraceae;g__ZC4RG30;s__	Rimov	Epilimnion	Eutrophic	9.4	61.136	9447.79	2.6525	267	94.27	5.73	18
RE-14apr17-315	GCA_947458015	PRJEB35770	ERS14283278	d__Bacteria;p__Bacteroidota;c__Bacteroidia;o__Chitinophagales;f__Chitinophagaceae;g__Ferruginibacter;s__	Rimov	Epilimnion	Eutrophic	9.4	34.37	6196.93	2.25519	263	92.38	7.62	61
RE-14apr17-318	GCA_947457425	PRJEB35770	ERS14283279	d__Bacteria;p__Proteobacteria;c__Gammaproteobacteria;o__Pseudomonadales;f__Pseudohongiellaceae;g__;s__	Rimov	Epilimnion	Eutrophic	9.4	47.062	5360.25	2.73538	252	91.15	8.85	71.5
RE-14apr17-319	GCA_947456485	PRJEB35770	ERS14283280	d__Bacteria;p__Proteobacteria;c__Alphaproteobacteria;o__Rhizobiales;f__Beijerinckiaceae;g__Alsobacter;s__	Rimov	Epilimnion	Eutrophic	9.4	54.967	5201.63	3.08526	245.5	92.21	7.79	47
RE-14apr17-32	GCA_947456415	PRJEB35770	ERS14283282	d__Bacteria;p__Actinobacteriota;c__Actinobacteria;o__Nanopelagicales;f__Nanopelagicaceae;g__Planktophila;s__	Rimov	Epilimnion	Eutrophic	9.4	44.688	5737.24	1.81236	261	96.98	3.02	5
RE-14apr17-320	GCA_903218105	PRJEB35770	ERS4541415	d__Bacteria;p__Actinobacteriota;c__Actinobacteria;o__Actinomycetales;f__Microbacteriaceae;g__Rhodoluna;s__	Rimov	Epilimnion	Eutrophic	9.4	55.073	6114.3	1.44037	262	95.39	4.61	18
RE-14apr17-322	GCA_947457675	PRJEB35770	ERS14283281	d__Bacteria;p__Bacteroidota;c__Bacteroidia;o__Flavobacteriales;f__Flavobacteriaceae;g__Flavobacterium;s__	Rimov	Epilimnion	Eutrophic	9.4	33.273	7404.08	2.6857	261	92.42	7.58	59
RE-14apr17-333	GCA_903218115	PRJEB35770	ERS4541416	d__Bacteria;p__Actinobacteriota;c__Actinobacteria;o__Nanopelagicales;f__Nanopelagicaceae;g__Planktophila;s__	Rimov	Epilimnion	Eutrophic	9.4	44.834	6601.29	1.62036	281	96.2	3.8	7
RE-14apr17-339	GCA_903218125	PRJEB35770	ERS4541417	d__Bacteria;p__Actinobacteriota;c__Actinobacteria;o__Actinomycetales;f__Microbacteriaceae;g__MWH-TA3;s__	Rimov	Epilimnion	Eutrophic	9.4	58.668	5628.66	1.46825	249	94.13	5.87	21
RE-14apr17-350	GCA_947457655	PRJEB35770	ERS14283283	d__Bacteria;p__Proteobacteria;c__Gammaproteobacteria;o__Burkholderiales;f__SG8-41;g__Ga0077527;s__	Rimov	Epilimnion	Eutrophic	9.4	47.501	24294.7	2.7606	301	89.74	10.26	68
RE-14apr17-351	GCA_947456585	PRJEB35770	ERS14283284	d__Bacteria;p__Verrucomicrobiota;c__Verrucomicrobiae;o__Verrucomicrobiales;f__;g__;s__	Rimov	Epilimnion	Eutrophic	9.4	64.925	20578.6	4.27759	311	90.44	9.56	71
RE-14apr17-358	GCA_947456455	PRJEB35770	ERS14283286	d__Bacteria;p__Proteobacteria;c__Alphaproteobacteria;o__Sphingomonadales;f__Sphingomonadaceae;g__Ga0077559;s__	Rimov	Epilimnion	Eutrophic	9.4	54.864	4953.53	2.17325	231	93.41	6.59	28
RE-14apr17-359	GCA_947457615	PRJEB35770	ERS14283287	d__Bacteria;p__Bacteroidota;c__Bacteroidia;o__Flavobacteriales;f__Flavobacteriaceae;g__Flavobacterium;s__	Rimov	Epilimnion	Eutrophic	9.4	33.291	30029.9	2.81009	274	89.81	10.19	66
RE-14apr17-363	GCA_903218145	PRJEB35770	ERS4541418	d__Bacteria;p__Actinobacteriota;c__Actinobacteria;o__Nanopelagicales;f__Nanopelagicaceae;g__Planktophila;s__	Rimov	Epilimnion	Eutrophic	9.4	46.322	6761.5	1.91899	279	96.6	3.4	8
RE-14apr17-369	GCA_947456555	PRJEB35770	ERS14283288	d__Bacteria;p__Proteobacteria;c__Gammaproteobacteria;o__Burkholderiales;f__Burkholderiaceae;g__Limnohabitans;s__	Rimov	Epilimnion	Eutrophic	9.4	54.699	10359	3.76101	278	94.17	5.83	26
RE-14apr17-37	GCA_903218155	PRJEB35770	ERS4541419	d__Bacteria;p__Actinobacteriota;c__Acidimicrobiia;o__Microtrichales;f__Ilumatobacteraceae;g__Casp-actino8;s__	Rimov	Epilimnion	Eutrophic	9.4	52.423	6321.78	2.25731	261	95.69	4.31	20
RE-14apr17-384	GCA_947457735	PRJEB35770	ERS14283289	d__Bacteria;p__Bacteroidota;c__Bacteroidia;o__Chitinophagales;f__Chitinophagaceae;g__Ferruginibacter;s__	Rimov	Epilimnion	Eutrophic	9.4	32.751	8205.12	2.30486	265	93	7	51.5
RE-14apr17-388	GCA_947456425	PRJEB35770	ERS14283290	d__Bacteria;p__Proteobacteria;c__Gammaproteobacteria;o__Steroidobacterales;f__Steroidobacteraceae;g__;s__	Rimov	Epilimnion	Eutrophic	9.4	63.493	4666.6	1.93197	242	93.3	6.7	37
RE-14apr17-39	GCA_947456645	PRJEB35770	ERS14283292	d__Bacteria;p__Proteobacteria;c__Gammaproteobacteria;o__Pseudomonadales;f__Pseudohongiellaceae;g__;s__	Rimov	Epilimnion	Eutrophic	9.4	57.799	11036.1	3.28962	257	92.34	7.66	44
RE-14apr17-398	GCA_903218135	PRJEB35770	ERS4541420	d__Bacteria;p__Actinobacteriota;c__Actinobacteria;o__Nanopelagicales;f__Nanopelagicaceae;g__AAA044-D11;s__	Rimov	Epilimnion	Eutrophic	9.4	44.9	5162.59	1.52093	250	96.1	3.9	9
RE-14apr17-399	GCA_947457625	PRJEB35770	ERS14283291	d__Bacteria;p__Verrucomicrobiota;c__Verrucomicrobiae;o__Pedosphaerales;f__Pedosphaeraceae;g__UBA11358;s__	Rimov	Epilimnion	Eutrophic	9.4	60.502	6198.85	2.83929	264	90.4	9.6	69
RE-14apr17-4	GCA_947457555	PRJEB35770	ERS14283310	d__Bacteria;p__Bacteroidota;c__Bacteroidia;o__AKYH767;f__b-17BO;g__UBA2475;s__	Rimov	Epilimnion	Eutrophic	9.4	30.035	5204.2	2.45157	259	93.43	6.57	43.5
RE-14apr17-400	GCA_947457695	PRJEB35770	ERS14283293	d__Bacteria;p__Bacteroidota;c__Bacteroidia;o__Flavobacteriales;f__Flavobacteriaceae;g__Flavobacterium;s__	Rimov	Epilimnion	Eutrophic	9.4	32.57	5451.54	3.90058	251	91.39	8.61	69
RE-14apr17-403	GCA_947456695	PRJEB35770	ERS14283294	d__Bacteria;p__Proteobacteria;c__Gammaproteobacteria;o__Burkholderiales;f__Burkholderiaceae;g__Limnohabitans;s__	Rimov	Epilimnion	Eutrophic	9.4	51.002	8305.86	4.18949	278	94.85	5.15	26
RE-14apr17-41	GCA_947456015	PRJEB35770	ERS14283297	d__Bacteria;p__Bacteroidota;c__Bacteroidia;o__Flavobacteriales;f__Flavobacteriaceae;g__Flavobacterium;s__	Rimov	Epilimnion	Eutrophic	9.4	32.638	15544	2.83658	298	93.81	6.19	49
RE-14apr17-410	GCA_947457745	PRJEB35770	ERS14283295	d__Bacteria;p__Proteobacteria;c__Gammaproteobacteria;o__Burkholderiales;f__Burkholderiaceae;g__Polynucleobacter;s__	Rimov	Epilimnion	Eutrophic	9.4	45.73	8671.23	2.76615	265.5	95.52	4.48	26
RE-14apr17-411	GCA_947456665	PRJEB35770	ERS14283296	d__Bacteria;p__Verrucomicrobiota;c__Verrucomicrobiae;o__Verrucomicrobiales;f__;g__;s__	Rimov	Epilimnion	Eutrophic	9.4	61.563	6709.43	5.00826	265	90.52	9.48	80
RE-14apr17-416	GCA_903218165	PRJEB35770	ERS4541421	d__Bacteria;p__Actinobacteriota;c__Actinobacteria;o__Actinomycetales;f__Microbacteriaceae;g__Rhodoluna;s__	Rimov	Epilimnion	Eutrophic	9.4	52.82	7434.65	1.5104	261	96.01	3.99	11
RE-14apr17-424	GCA_947457725	PRJEB35770	ERS14283298	d__Bacteria;p__Bacteroidota;c__Bacteroidia;o__Flavobacteriales;f__Flavobacteriaceae;g__Flavobacterium;s__	Rimov	Epilimnion	Eutrophic	9.4	32.288	12973.3	3.22645	290	93.91	6.09	51
RE-14apr17-427	GCA_947457635	PRJEB35770	ERS14283300	d__Bacteria;p__Proteobacteria;c__Gammaproteobacteria;o__Burkholderiales;f__Methylophilaceae;g__Methylopumilus;s__	Rimov	Epilimnion	Eutrophic	9.4	36.817	6068.76	1.23587	250	97.05	2.95	10
RE-14apr17-431	GCA_947456145	PRJEB35770	ERS14283301	d__Bacteria;p__Proteobacteria;c__Gammaproteobacteria;o__Burkholderiales;f__Burkholderiaceae;g__Rhizobacter;s__	Rimov	Epilimnion	Eutrophic	9.4	64.514	4891.88	3.53098	249	92.69	7.31	40
RE-14apr17-439	GCA_903218175	PRJEB35770	ERS4541422	d__Bacteria;p__Actinobacteriota;c__Actinobacteria;o__Nanopelagicales;f__Nanopelagicaceae;g__Planktophila;s__	Rimov	Epilimnion	Eutrophic	9.4	44.543	6442.01	1.7392	265	96.69	3.31	7
RE-14apr17-443	GCA_947457685	PRJEB35770	ERS14283302	d__Bacteria;p__Actinobacteriota;c__Acidimicrobiia;o__Microtrichales;f__Ilumatobacteraceae;g__Casp-actino8;s__	Rimov	Epilimnion	Eutrophic	9.4	52.135	7178.27	3.5643	279	96.04	3.96	19
RE-14apr17-454	GCA_903218195	PRJEB35770	ERS4541423	d__Bacteria;p__Actinobacteriota;c__Actinobacteria;o__Nanopelagicales;f__Nanopelagicaceae;g__Planktophila;s__	Rimov	Epilimnion	Eutrophic	9.4	47.166	10519	2.1777	277	95.58	4.42	15
RE-14apr17-457	GCA_947455665	PRJEB35770	ERS14283303	d__Bacteria;p__Bacteroidota;c__Bacteroidia;o__Flavobacteriales;f__Flavobacteriaceae;g__Flavobacterium;s__	Rimov	Epilimnion	Eutrophic	9.4	41.276	14415.6	2.30387	283	92.76	7.24	46
RE-14apr17-461	GCA_947457645	PRJEB35770	ERS14283304	d__Bacteria;p__Proteobacteria;c__Gammaproteobacteria;o__Burkholderiales;f__Burkholderiaceae;g__Rhodoferax;s__	Rimov	Epilimnion	Eutrophic	9.4	54.368	4904.85	2.27452	233	93.29	6.71	21
RE-14apr17-466	GCA_947455825	PRJEB35770	ERS14283305	d__Bacteria;p__Proteobacteria;c__Gammaproteobacteria;o__Burkholderiales;f__Burkholderiaceae;g__Rhodoferax;s__	Rimov	Epilimnion	Eutrophic	9.4	61.146	5813.58	3.73377	256	93.39	6.61	28
RE-14apr17-467	GCA_947457665	PRJEB35770	ERS14283306	d__Bacteria;p__Bacteroidota;c__Bacteroidia;o__Flavobacteriales;f__Crocinitomicaceae;g__UBA2040;s__	Rimov	Epilimnion	Eutrophic	9.4	30.412	6970.34	4.66558	265.5	93.52	6.48	41
RE-14apr17-469	GCA_947456765	PRJEB35770	ERS14283307	d__Bacteria;p__Actinobacteriota;c__Actinobacteria;o__Nanopelagicales;f__Nanopelagicaceae;g__AAA044-D11;s__	Rimov	Epilimnion	Eutrophic	9.4	44.508	6460.12	1.91656	274	97	3	8.5
RE-14apr17-471	GCA_903218185	PRJEB35770	ERS4541424	d__Bacteria;p__Actinobacteriota;c__Actinobacteria;o__Nanopelagicales;f__UBA12327;g__AcAMD-2;s__	Rimov	Epilimnion	Eutrophic	9.4	57.759	4711.04	1.72321	232.5	93.34	6.66	25
RE-14apr17-473	GCA_947457705	PRJEB35770	ERS14283308	d__Bacteria;p__Bacteroidota;c__Bacteroidia;o__Cytophagales;f__UBA9547;g__;s__	Rimov	Epilimnion	Eutrophic	9.4	36.16	5049.14	3.1391	242	89.52	10.48	88
RE-14apr17-476	GCA_947456755	PRJEB35770	ERS14283309	d__Bacteria;p__Proteobacteria;c__Alphaproteobacteria;o__Rhizobiales;f__Beijerinckiaceae;g__28-YEA-48;s__	Rimov	Epilimnion	Eutrophic	9.4	60.96	4520.04	2.8342	246	91.71	8.29	63.5
RE-14apr17-5	GCA_947457585	PRJEB35770	ERS14283312	d__Bacteria;p__Actinobacteriota;c__Acidimicrobiia;o__Microtrichales;f__Ilumatobacteraceae;g__UBA3006;s__	Rimov	Epilimnion	Eutrophic	9.4	53.983	5596.37	1.51888	242.5	96.15	3.85	11
RE-14apr17-53	GCA_947456785	PRJEB35770	ERS14283311	d__Bacteria;p__Bacteroidota;c__Bacteroidia;o__Flavobacteriales;f__Crocinitomicaceae;g__UBA952;s__	Rimov	Epilimnion	Eutrophic	9.4	38.405	4740.49	3.49324	256	95.19	4.81	13
RE-14apr17-60	GCA_947456985	PRJEB35770	ERS14283313	d__Bacteria;p__Bacteroidota;c__Bacteroidia;o__Chitinophagales;f__Chitinophagaceae;g__Sediminibacterium;s__	Rimov	Epilimnion	Eutrophic	9.4	42.359	4988.09	2.77153	256	94.5	5.5	44
RE-14apr17-61	GCA_947456925	PRJEB35770	ERS14283314	d__Bacteria;p__Proteobacteria;c__Gammaproteobacteria;o__Burkholderiales;f__SG8-39;g__2-02-FULL-62-17;s__	Rimov	Epilimnion	Eutrophic	9.4	61.413	16251.4	3.02463	294	93.04	6.96	43
RE-14apr17-64	GCA_947457595	PRJEB35770	ERS14283315	d__Bacteria;p__Proteobacteria;c__Alphaproteobacteria;o__Rhizobiales;f__Anderseniellaceae;g__QKVK01;s__	Rimov	Epilimnion	Eutrophic	9.4	64.123	4524.8	3.26442	243	92.36	7.64	38.5
RE-14apr17-66	GCA_947456895	PRJEB35770	ERS14283316	d__Bacteria;p__Bacteroidota;c__Bacteroidia;o__AKYH767;f__b-17BO;g__UBA4416;s__	Rimov	Epilimnion	Eutrophic	9.4	30.388	4859.28	2.42716	262	93	7	47
RE-14apr17-68	GCA_947457535	PRJEB35770	ERS14283317	d__Bacteria;p__Proteobacteria;c__Gammaproteobacteria;o__Burkholderiales;f__Burkholderiaceae;g__Polynucleobacter;s__	Rimov	Epilimnion	Eutrophic	9.4	44.652	6307.38	2.64632	261	95.71	4.29	24
RE-14apr17-74	GCA_947456945	PRJEB35770	ERS14283318	d__Bacteria;p__Bacteroidota;c__Bacteroidia;o__Flavobacteriales;f__Crocinitomicaceae;g__UBA2040;s__	Rimov	Epilimnion	Eutrophic	9.4	34.476	4943.8	3.22846	254	92.57	7.43	62
RE-14apr17-79	GCA_947456905	PRJEB35770	ERS14283319	d__Bacteria;p__Proteobacteria;c__Gammaproteobacteria;o__Burkholderiales;f__SG8-41;g__PALSA-1004;s__	Rimov	Epilimnion	Eutrophic	9.4	59.587	5374.93	3.87393	276	93.27	6.73	46
RE-14apr17-81	GCA_903218215	PRJEB35770	ERS4541425	d__Bacteria;p__Actinobacteriota;c__Actinobacteria;o__Nanopelagicales;f__Nanopelagicaceae;g__Planktophila;s__	Rimov	Epilimnion	Eutrophic	9.4	47.348	4880.59	1.1811	248	96.81	3.19	10
RE-14apr17-89	GCA_947457575	PRJEB35770	ERS14283320	d__Bacteria;p__Proteobacteria;c__Alphaproteobacteria;o__Rhodobacterales;f__Rhodobacteraceae;g__Pseudorhodobacter_A;s__	Rimov	Epilimnion	Eutrophic	9.4	59.957	4625.12	2.40498	251	93.2	6.8	51.5
RE-14apr17-93	GCA_947456885	PRJEB35770	ERS14283321	d__Bacteria;p__Bacteroidota;c__Bacteroidia;o__Flavobacteriales;f__Crocinitomicaceae;g__UBA952;s__	Rimov	Epilimnion	Eutrophic	9.4	36.64	27463	2.51118	293	94.32	5.68	24
RE-15aug16-1	GCA_947457975	PRJEB35770	ERS14283363	d__Bacteria;p__Proteobacteria;c__Gammaproteobacteria;o__Burkholderiales;f__Burkholderiaceae;g__Polaromonas;s__	Rimov	Epilimnion	Eutrophic	20.2	66.007	7658.44	3.66886	267	93.64	6.36	36
RE-15aug16-101	GCA_947457525	PRJEB35770	ERS14283322	d__Bacteria;p__Bacteroidota;c__Bacteroidia;o__Chitinophagales;f__LD1;g__Bog-950;s__	Rimov	Epilimnion	Eutrophic	20.2	41.219	6266.99	2.84367	253	93.64	6.36	43
RE-15aug16-103	GCA_947456955	PRJEB35770	ERS14283323	d__Bacteria;p__Bacteroidota;c__Bacteroidia;o__Flavobacteriales;f__Flavobacteriaceae;g__Flavobacterium;s__	Rimov	Epilimnion	Eutrophic	20.2	33.55	92304.9	2.52923	277	90.82	9.18	69
RE-15aug16-104	GCA_947456935	PRJEB35770	ERS14283324	d__Bacteria;p__Bacteroidota;c__Bacteroidia;o__Flavobacteriales;f__Crocinitomicaceae;g__40-80;s__	Rimov	Epilimnion	Eutrophic	20.2	31.759	11116.6	2.55292	276	94.91	5.09	21
RE-15aug16-106	GCA_947457565	PRJEB35770	ERS14283325	d__Bacteria;p__Bacteroidota;c__Bacteroidia;o__NS11-12g;f__UBA955;g__;s__	Rimov	Epilimnion	Eutrophic	20.2	39.747	16465.9	2.56086	303	94.05	5.95	41
RE-15aug16-108	GCA_947456915	PRJEB35770	ERS14283326	d__Bacteria;p__Proteobacteria;c__Gammaproteobacteria;o__Burkholderiales;f__Ga0077523;g__;s__	Rimov	Epilimnion	Eutrophic	20.2	69.091	7074.05	5.32494	295	90.46	9.54	69
RE-15aug16-116	GCA_947456975	PRJEB35770	ERS14283328	d__Bacteria;p__Bacteroidota;c__Bacteroidia;o__Flavobacteriales;f__Flavobacteriaceae;g__Flavobacterium;s__	Rimov	Epilimnion	Eutrophic	20.2	41.112	9731.56	2.23136	275	92.97	7.03	43
RE-15aug16-124	GCA_947457475	PRJEB35770	ERS14283330	d__Bacteria;p__Bacteroidota;c__Bacteroidia;o__AKYH767;f__b-17BO;g__UBA2475;s__	Rimov	Epilimnion	Eutrophic	20.2	44.396	14025.9	2.83213	284	92.73	7.27	49
RE-15aug16-128	GCA_947456965	PRJEB35770	ERS14283331	d__Bacteria;p__Bacteroidota;c__Bacteroidia;o__Flavobacteriales;f__UA16;g__UBA4660;s__	Rimov	Epilimnion	Eutrophic	20.2	53.757	32386.7	2.90895	297	94.03	5.97	38
RE-15aug16-133	GCA_947456775	PRJEB35770	ERS14283333	d__Bacteria;p__Proteobacteria;c__Alphaproteobacteria;o__;f__;g__;s__	Rimov	Epilimnion	Eutrophic	20.2	55.978	18707	1.73132	276	91.32	8.68	49
RE-15aug16-135	GCA_947457485	PRJEB35770	ERS14283334	d__Bacteria;p__Bacteroidota;c__Bacteroidia;o__Flavobacteriales;f__Crocinitomicaceae;g__40-80;s__	Rimov	Epilimnion	Eutrophic	20.2	33.871	13422	2.50337	271	92.22	7.78	50
RE-15aug16-136	GCA_947456825	PRJEB35770	ERS14283335	d__Bacteria;p__Bacteroidota;c__Bacteroidia;o__Chitinophagales;f__Chitinophagaceae;g__JJ008;s__	Rimov	Epilimnion	Eutrophic	20.2	48.205	16110.1	1.93966	288.5	95.2	4.8	34
RE-15aug16-137	GCA_947457465	PRJEB35770	ERS14283336	d__Bacteria;p__Bacteroidota;c__Bacteroidia;o__Chitinophagales;f__Chitinophagaceae;g__JJ008;s__	Rimov	Epilimnion	Eutrophic	20.2	48.146	44854.6	2.12625	296	94.97	5.03	30
RE-15aug16-140	GCA_947457755	PRJEB35770	ERS14283337	d__Bacteria;p__Chloroflexota_A;c__Ellin6529;o__CSP1-4;f__UBA10416;g__UBA10416;s__	Rimov	Epilimnion	Eutrophic	20.2	63.16	23557.5	1.35492	288	95.7	4.3	9
RE-15aug16-144	GCA_947456805	PRJEB35770	ERS14283338	d__Bacteria;p__Bacteroidota;c__Bacteroidia;o__Chitinophagales;f__Chitinophagaceae;g__UBA1930;s__	Rimov	Epilimnion	Eutrophic	20.2	33.51	18727.2	2.48113	290	91.36	8.64	70
RE-15aug16-154	GCA_947457785	PRJEB35770	ERS14283341	d__Bacteria;p__Actinobacteriota;c__Actinobacteria;o__Nanopelagicales;f__Nanopelagicaceae;g__Planktophila;s__	Rimov	Epilimnion	Eutrophic	20.2	46.936	6154.35	1.48728	268.5	97.97	2.03	4
RE-15aug16-155	GCA_947456815	PRJEB35770	ERS14283342	d__Bacteria;p__Bacteroidota;c__Bacteroidia;o__Flavobacteriales;f__Flavobacteriaceae;g__Flavobacterium;s__	Rimov	Epilimnion	Eutrophic	20.2	37.013	32038.7	3.40144	289	91.72	8.28	62
RE-15aug16-156	GCA_947457765	PRJEB35770	ERS14283343	d__Bacteria;p__Bacteroidota;c__Bacteroidia;o__Flavobacteriales;f__Flavobacteriaceae;g__Flavobacterium;s__	Rimov	Epilimnion	Eutrophic	20.2	37.045	71431.1	2.68075	273	90.19	9.81	73
RE-15aug16-157	GCA_947456855	PRJEB35770	ERS14283344	d__Bacteria;p__Bacteroidota;c__Bacteroidia;o__Chitinophagales;f__Chitinophagaceae;g__Sediminibacterium;s__	Rimov	Epilimnion	Eutrophic	20.2	35.82	18776.3	2.44992	291	93.4	6.6	47
RE-15aug16-159	GCA_947457795	PRJEB35770	ERS14283345	d__Bacteria;p__Verrucomicrobiota;c__Verrucomicrobiae;o__Pedosphaerales;f__UBA9464;g__;s__	Rimov	Epilimnion	Eutrophic	20.2	61.9	6741.82	3.3991	273	91.78	8.22	64
RE-15aug16-161	GCA_947457505	PRJEB35770	ERS14283346	d__Bacteria;p__Actinobacteriota;c__Actinobacteria;o__Actinomycetales;f__Microbacteriaceae;g__Rhodoluna;s__	Rimov	Epilimnion	Eutrophic	20.2	46.42	7157.6	2.18187	273.5	96.13	3.87	13
RE-15aug16-162	GCA_947457255	PRJEB35770	ERS14283347	d__Bacteria;p__Bacteroidota;c__Bacteroidia;o__Flavobacteriales;f__Flavobacteriaceae;g__Flavobacterium;s__	Rimov	Epilimnion	Eutrophic	20.2	32.039	30264	3.85024	287	90.42	9.58	73
RE-15aug16-163	GCA_947457845	PRJEB35770	ERS14283348	d__Bacteria;p__Proteobacteria;c__Alphaproteobacteria;o__Azospirillales;f__;g__;s__	Rimov	Epilimnion	Eutrophic	20.2	71.415	11113.6	4.43708	277	92.55	7.45	41
RE-15aug16-169	GCA_947457875	PRJEB35770	ERS14283350	d__Bacteria;p__Proteobacteria;c__Gammaproteobacteria;o__Burkholderiales;f__Burkholderiaceae;g__Polynucleobacter;s__	Rimov	Epilimnion	Eutrophic	20.2	49.841	13033.2	2.35331	269	95.13	4.87	26
RE-15aug16-17	GCA_947457825	PRJEB35770	ERS14283355	d__Bacteria;p__Proteobacteria;c__Gammaproteobacteria;o__Burkholderiales;f__Methylophilaceae;g__Methylopumilus;s__	Rimov	Epilimnion	Eutrophic	20.2	36.403	7094.82	1.74884	262	96.73	3.27	8
RE-15aug16-171	GCA_947456835	PRJEB35770	ERS14283351	d__Bacteria;p__Proteobacteria;c__Alphaproteobacteria;o__Sphingomonadales;f__Sphingomonadaceae;g__Ga0077559;s__	Rimov	Epilimnion	Eutrophic	20.2	58.201	61263.9	3.03751	278	93.55	6.45	30
RE-15aug16-173	GCA_947457855	PRJEB35770	ERS14283352	d__Bacteria;p__Verrucomicrobiota;c__Verrucomicrobiae;o__Opitutales;f__Opitutaceae;g__Opitutus;s__	Rimov	Epilimnion	Eutrophic	20.2	66.175	11401.7	5.49612	300	90.94	9.06	71
RE-15aug16-175	GCA_903218205	PRJEB35770	ERS4541426	d__Bacteria;p__Actinobacteriota;c__Acidimicrobiia;o__Microtrichales;f__Ilumatobacteraceae;g__;s__	Rimov	Epilimnion	Eutrophic	20.2	71.272	12200	4.91297	274	92.19	7.81	52
RE-15aug16-177	GCA_947456865	PRJEB35770	ERS14283353	d__Bacteria;p__Proteobacteria;c__Gammaproteobacteria;o__Burkholderiales;f__Burkholderiaceae;g__Polaromonas;s__	Rimov	Epilimnion	Eutrophic	20.2	64.891	10286.4	2.99141	285	92.19	7.81	43.5
RE-15aug16-178	GCA_903218235	PRJEB35770	ERS4541427	d__Bacteria;p__Actinobacteriota;c__Acidimicrobiia;o__Microtrichales;f__UBA8139;g__;s__	Rimov	Epilimnion	Eutrophic	20.2	58.186	6440.45	2.92436	259	94.59	5.41	24
RE-15aug16-179	GCA_947457835	PRJEB35770	ERS14283354	d__Bacteria;p__Proteobacteria;c__Gammaproteobacteria;o__Burkholderiales;f__Burkholderiaceae;g__Rubrivivax;s__	Rimov	Epilimnion	Eutrophic	20.2	69.962	5186.85	4.38286	256	93.09	6.91	33
RE-15aug16-18	GCA_947457805	PRJEB35770	ERS14283361	d__Bacteria;p__Bacteroidota;c__Bacteroidia;o__Chitinophagales;f__Chitinophagaceae;g__UBA12329;s__	Rimov	Epilimnion	Eutrophic	20.2	38.652	15294.6	3.08418	314	95.9	4.1	23
RE-15aug16-181	GCA_947456845	PRJEB35770	ERS14283356	d__Bacteria;p__Proteobacteria;c__Gammaproteobacteria;o__Burkholderiales;f__;g__;s__	Rimov	Epilimnion	Eutrophic	20.2	66.625	7663.03	4.70491	270.5	92.48	7.52	43
RE-15aug16-183	GCA_947457815	PRJEB35770	ERS14283357	d__Bacteria;p__Actinobacteriota;c__Actinobacteria;o__Nanopelagicales;f__Nanopelagicaceae;g__AAA044-D11;s__	Rimov	Epilimnion	Eutrophic	20.2	44.66	6518.78	2.04795	263	96.3	3.7	10
RE-15aug16-187	GCA_947457035	PRJEB35770	ERS14283358	d__Bacteria;p__Proteobacteria;c__Gammaproteobacteria;o__Burkholderiales;f__Burkholderiaceae;g__Rhizobacter;s__	Rimov	Epilimnion	Eutrophic	20.2	65.074	12920.5	2.81905	269	91.94	8.06	42
RE-15aug16-188	GCA_947457865	PRJEB35770	ERS14283359	d__Bacteria;p__Proteobacteria;c__Alphaproteobacteria;o__Dongiales;f__Dongiaceae;g__;s__	Rimov	Epilimnion	Eutrophic	20.2	64.818	8679.62	3.82558	268	94.6	5.4	17
RE-15aug16-189	GCA_947456995	PRJEB35770	ERS14283360	d__Bacteria;p__Acidobacteriota;c__Acidobacteriae;o__Bryobacterales;f__Bryobacteraceae;g__Bryobacter;s__	Rimov	Epilimnion	Eutrophic	20.2	56.241	6316.39	5.22287	250	94.92	5.08	14
RE-15aug16-190	GCA_903218225	PRJEB35770	ERS4541428	d__Bacteria;p__Actinobacteriota;c__Actinobacteria;o__Actinomycetales;f__Microbacteriaceae;g__Aquiluna;s__	Rimov	Epilimnion	Eutrophic	20.2	49.524	31724.4	1.30413	284	96.25	3.75	8
RE-15aug16-192	GCA_943359405.1	PRJEB35770	ERS4146218	d__Bacteria;p__Patescibacteria;c__Paceibacteria;o__UBA9983_A;f__UBA2163;g__OLB19;s__	Rimov	Epilimnion	Eutrophic	20.2	51.762	9275.4	0.863654	217	89.71	10.29	56
RE-15aug16-194	GCA_903218245	PRJEB35770	ERS4541429	d__Bacteria;p__Actinobacteriota;c__Actinobacteria;o__Nanopelagicales;f__Nanopelagicaceae;g__Nanopelagicus;s__	Rimov	Epilimnion	Eutrophic	20.2	40.554	5273.57	1.2879	243	95.18	4.82	13.5
RE-15aug16-196	GCA_903218255	PRJEB35770	ERS4541430	d__Bacteria;p__Actinobacteriota;c__Actinobacteria;o__Nanopelagicales;f__Nanopelagicaceae;g__IMCC26077;s__	Rimov	Epilimnion	Eutrophic	20.2	50.214	5323.81	1.77664	255	95.9	4.1	15
RE-15aug16-197	GCA_947457025	PRJEB35770	ERS14283362	d__Bacteria;p__Bacteroidota;c__Bacteroidia;o__Cytophagales;f__Cyclobacteriaceae;g__ELB16-189;s__	Rimov	Epilimnion	Eutrophic	20.2	52.159	6311.87	3.21484	241.5	90.88	9.12	49
RE-15aug16-198	GCA_903218265	PRJEB35770	ERS4541431	d__Bacteria;p__Actinobacteriota;c__Actinobacteria;o__Nanopelagicales;f__Nanopelagicaceae;g__Nanopelagicus;s__	Rimov	Epilimnion	Eutrophic	20.2	40.706	6771.95	1.34584	252	95.98	4.02	11
RE-15aug16-199	GCA_903218275	PRJEB35770	ERS4541432	d__Bacteria;p__Actinobacteriota;c__Actinobacteria;o__Nanopelagicales;f__Nanopelagicaceae;g__;s__	Rimov	Epilimnion	Eutrophic	20.2	41.372	5948.78	1.30381	256	96.52	3.48	10
RE-15aug16-2	GCA_947457155	PRJEB35770	ERS14283398	d__Bacteria;p__Proteobacteria;c__Alphaproteobacteria;o__Paracaedibacterales;f__UBA11393;g__;s__	Rimov	Epilimnion	Eutrophic	20.2	44.896	5030.08	1.74938	245	93.34	6.66	41.5
RE-15aug16-201	GCA_947457015	PRJEB35770	ERS14283364	d__Bacteria;p__Proteobacteria;c__Alphaproteobacteria;o__UBA9655;f__UBA9655;g__UBA9655;s__	Rimov	Epilimnion	Eutrophic	20.2	43.872	21369.1	1.78386	240	88.31	11.69	60
RE-15aug16-207	GCA_947457935	PRJEB35770	ERS14283365	d__Bacteria;p__Proteobacteria;c__Alphaproteobacteria;o__;f__;g__;s__	Rimov	Epilimnion	Eutrophic	20.2	47.394	25358.8	1.88727	246	91.56	8.44	44
RE-15aug16-209	GCA_947457005	PRJEB35770	ERS14283366	d__Bacteria;p__Proteobacteria;c__Alphaproteobacteria;o__Sphingomonadales;f__Sphingomonadaceae;g__Ga0077559;s__	Rimov	Epilimnion	Eutrophic	20.2	55.437	6724.25	3.24026	240	92.73	7.27	38
RE-15aug16-21	GCA_947455985	PRJEB35770	ERS14283369	d__Bacteria;p__Bacteroidota;c__Bacteroidia;o__Cytophagales;f__Cyclobacteriaceae;g__ELB16-189;s__	Rimov	Epilimnion	Eutrophic	20.2	42.144	5601.16	3.93567	243.5	93.31	6.69	43
RE-15aug16-213	GCA_947457055	PRJEB35770	ERS14283367	d__Bacteria;p__Actinobacteriota;c__Actinobacteria;o__Nanopelagicales;f__Nanopelagicaceae;g__;s__	Rimov	Epilimnion	Eutrophic	20.2	43.167	5183.89	1.22235	256	95.27	4.73	11.5
RE-15aug16-216	GCA_947457375	PRJEB35770	ERS14283368	d__Bacteria;p__Bacteroidota;c__Bacteroidia;o__Flavobacteriales;f__Crocinitomicaceae;g__40-80;s__	Rimov	Epilimnion	Eutrophic	20.2	30.387	6076.88	3.35838	258	93.95	6.05	32.5
RE-15aug16-221	GCA_947457365	PRJEB35770	ERS14283370	d__Bacteria;p__Proteobacteria;c__Gammaproteobacteria;o__Burkholderiales;f__Burkholderiaceae;g__Limnohabitans;s__	Rimov	Epilimnion	Eutrophic	20.2	52.249	4686.62	2.60849	249	93.35	6.65	31.5
RE-15aug16-225	GCA_947458005	PRJEB35770	ERS14283371	d__Bacteria;p__Proteobacteria;c__Gammaproteobacteria;o__Burkholderiales;f__Burkholderiaceae;g__Polaromonas;s__	Rimov	Epilimnion	Eutrophic	20.2	65.606	5280.98	3.75746	273	93.66	6.34	38
RE-15aug16-227	GCA_947457325	PRJEB35770	ERS14283372	d__Bacteria;p__Bacteroidota;c__Bacteroidia;o__Flavobacteriales;f__UA16;g__;s__	Rimov	Epilimnion	Eutrophic	20.2	41.588	5670.57	2.56899	262	95.59	4.41	15
RE-15aug16-229	GCA_947457335	PRJEB35770	ERS14283373	d__Bacteria;p__Bacteroidota;c__Bacteroidia;o__AKYH767;f__b-17BO;g__;s__	Rimov	Epilimnion	Eutrophic	20.2	43.772	8674.08	3.30893	263	92.27	7.73	38
RE-15aug16-23	GCA_947457305	PRJEB35770	ERS14283378	d__Bacteria;p__Bacteroidota;c__Bacteroidia;o__Chitinophagales;f__Chitinophagaceae;g__OLB11;s__	Rimov	Epilimnion	Eutrophic	20.2	40.287	5140.88	2.27364	274	94.01	5.99	60.5
RE-15aug16-231	GCA_947457315	PRJEB35770	ERS14283374	d__Bacteria;p__Proteobacteria;c__Gammaproteobacteria;o__Burkholderiales;f__Burkholderiaceae;g__Polynucleobacter;s__	Rimov	Epilimnion	Eutrophic	20.2	45.074	6326.76	1.81663	260	95.82	4.18	25
RE-15aug16-235	GCA_947457075	PRJEB35770	ERS14283375	d__Bacteria;p__Bacteroidota;c__Bacteroidia;o__Chitinophagales;f__Chitinophagaceae;g__UBA8137;s__	Rimov	Epilimnion	Eutrophic	20.2	35.755	111390	2.27861	293	92.95	7.05	53
RE-15aug16-236	GCA_947457395	PRJEB35770	ERS14283376	d__Bacteria;p__Bacteroidota;c__Bacteroidia;o__NS11-12g;f__UKL13-3;g__UKL13-3;s__	Rimov	Epilimnion	Eutrophic	20.2	39.427	74675.7	2.56333	293	93.46	6.54	47
RE-15aug16-237	GCA_947457885	PRJEB35770	ERS14283377	d__Bacteria;p__Proteobacteria;c__Gammaproteobacteria;o__Burkholderiales;f__Ga0077523;g__;s__	Rimov	Epilimnion	Eutrophic	20.2	67.649	13956.9	4.2549	304	93.16	6.84	41
RE-15aug16-24	GCA_947457295	PRJEB35770	ERS14283382	d__Bacteria;p__Planctomycetota;c__Phycisphaerae;o__Phycisphaerales;f__SM1A02;g__;s__	Rimov	Epilimnion	Eutrophic	20.2	68.808	8381.61	3.94909	305	90.1	9.9	92
RE-15aug16-240	GCA_947456035	PRJEB35770	ERS14283379	d__Bacteria;p__Proteobacteria;c__Gammaproteobacteria;o__Burkholderiales;f__Burkholderiaceae;g__UBA4657;s__UBA4657 sp002405475	Rimov	Epilimnion	Eutrophic	20.2	53.489	22023.2	2.14274	268	94.93	5.07	17
RE-15aug16-243	GCA_947457385	PRJEB35770	ERS14283380	d__Bacteria;p__Proteobacteria;c__Alphaproteobacteria;o__Holosporales;f__;g__;s__	Rimov	Epilimnion	Eutrophic	20.2	42.743	21037.7	0.861817	249	83.8	16.2	77
RE-15aug16-245	GCA_947457925	PRJEB35770	ERS14283381	d__Bacteria;p__Bacteroidota;c__Bacteroidia;o__Cytophagales;f__Bernardetiaceae;g__;s__	Rimov	Epilimnion	Eutrophic	20.2	37.035	14784.9	5.05142	271	87.85	12.15	120
RE-15aug16-25	GCA_947457285	PRJEB35770	ERS14283387	d__Bacteria;p__Bacteroidota;c__Bacteroidia;o__Flavobacteriales;f__UA16;g__UBA4660;s__	Rimov	Epilimnion	Eutrophic	20.2	42.384	6513.71	3.43609	265	93.76	6.24	36
RE-15aug16-251	GCA_947457105	PRJEB35770	ERS14283383	d__Bacteria;p__Bacteroidota;c__Bacteroidia;o__Flavobacteriales;f__Flavobacteriaceae;g__Flavobacterium;s__	Rimov	Epilimnion	Eutrophic	20.2	31.37	13207.1	3.08214	255	91.21	8.79	63
RE-15aug16-252	GCA_947457345	PRJEB35770	ERS14283384	d__Bacteria;p__Bacteroidota;c__Bacteroidia;o__Chitinophagales;f__Chitinophagaceae;g__UBA8137;s__	Rimov	Epilimnion	Eutrophic	20.2	34.489	10621.9	1.9265	290	95.29	4.71	29
RE-15aug16-254	GCA_947457125	PRJEB35770	ERS14283385	d__Bacteria;p__Bacteroidota;c__Bacteroidia;o__Chitinophagales;f__Chitinophagaceae;g__UBA12329;s__	Rimov	Epilimnion	Eutrophic	20.2	37.741	12954.3	3.28944	306	95.48	4.52	23.5
RE-15aug16-255	GCA_947457085	PRJEB35770	ERS14283386	d__Bacteria;p__Bacteroidota;c__Bacteroidia;o__Chitinophagales;f__Chitinophagaceae;g__OLB11;s__	Rimov	Epilimnion	Eutrophic	20.2	32.719	7160.48	2.43073	263	92.42	7.58	65
RE-15aug16-263	GCA_947457045	PRJEB35770	ERS14283388	d__Bacteria;p__Actinobacteriota;c__Acidimicrobiia;o__Microtrichales;f__Ilumatobacteraceae;g__;s__	Rimov	Epilimnion	Eutrophic	20.2	52.707	4638.53	1.47988	248	95.81	4.19	13
RE-15aug16-27	GCA_947457175	PRJEB35770	ERS14283389	d__Bacteria;p__Actinobacteriota;c__Actinobacteria;o__Nanopelagicales;f__Nanopelagicaceae;g__Planktophila;s__	Rimov	Epilimnion	Eutrophic	20.2	44.135	5966.3	1.22525	260.5	96.56	3.44	10
RE-15aug16-28	GCA_903218285	PRJEB35770	ERS4541433	d__Bacteria;p__Actinobacteriota;c__Actinobacteria;o__Actinomycetales;f__Microbacteriaceae;g__Rhodoluna;s__	Rimov	Epilimnion	Eutrophic	20.2	49.961	6281.71	1.31502	277	97	3	10
RE-15aug16-281	GCA_947457225	PRJEB35770	ERS14283390	d__Bacteria;p__Verrucomicrobiota;c__Verrucomicrobiae;o__Chthoniobacterales;f__Terrimicrobiaceae;g__UBA967;s__	Rimov	Epilimnion	Eutrophic	20.2	58.665	4754.65	2.21406	226	93.9	6.1	27
RE-15aug16-282	GCA_947455815	PRJEB35770	ERS14283391	d__Bacteria;p__Bacteroidota;c__Bacteroidia;o__Chitinophagales;f__UBA8649;g__;s__	Rimov	Epilimnion	Eutrophic	20.2	32.101	9537.87	2.98754	281	94.08	5.92	41
RE-15aug16-285	GCA_947457195	PRJEB35770	ERS14283392	d__Bacteria;p__Proteobacteria;c__Gammaproteobacteria;o__Pseudomonadales;f__Pseudohongiellaceae;g__;s__	Rimov	Epilimnion	Eutrophic	20.2	63.817	20228.8	3.01043	296	93.01	6.99	43
RE-15aug16-29	GCA_903218295	PRJEB35770	ERS4541434	d__Bacteria;p__Actinobacteriota;c__Actinobacteria;o__Nanopelagicales;f__Nanopelagicaceae;g__Planktophila;s__	Rimov	Epilimnion	Eutrophic	20.2	47.692	6320.47	1.40611	267	97.26	2.74	10
RE-15aug16-292	GCA_947455755	PRJEB35770	ERS14283393	d__Bacteria;p__Actinobacteriota;c__Actinobacteria;o__Nanopelagicales;f__AcAMD-5;g__ATZT02;s__	Rimov	Epilimnion	Eutrophic	20.2	38.667	6878.35	1.47091	253	95	5	10
RE-15aug16-295	GCA_947457115	PRJEB35770	ERS14283394	d__Bacteria;p__Bacteroidota;c__Bacteroidia;o__Cytophagales;f__Catalimonadaceae;g__;s__	Rimov	Epilimnion	Eutrophic	20.2	47.551	5216.26	3.29515	237	91.09	8.91	53
RE-15aug16-296	GCA_947455735	PRJEB35770	ERS14283395	d__Bacteria;p__Chloroflexota_A;c__Ellin6529;o__CSP1-4;f__UBA10416;g__UBA10416;s__	Rimov	Epilimnion	Eutrophic	20.2	66.751	7665.16	1.31637	269	94.65	5.35	15
RE-15aug16-297	GCA_947455805	PRJEB35770	ERS14283396	d__Bacteria;p__Planctomycetota;c__UBA1135;o__UBA2386;f__UBA2386;g__UBA2386;s__	Rimov	Epilimnion	Eutrophic	20.2	70.29	6861.81	5.32766	293	92.84	7.16	62
RE-15aug16-298	GCA_947456615	PRJEB35770	ERS14283397	d__Bacteria;p__Proteobacteria;c__Gammaproteobacteria;o__Steroidobacterales;f__Steroidobacteraceae;g__UBA964;s__	Rimov	Epilimnion	Eutrophic	20.2	69.461	6601.55	3.18477	261	94.97	5.03	21
RE-15aug16-3	GCA_947456335	PRJEB35770	ERS14283414	d__Bacteria;p__Verrucomicrobiota;c__Verrucomicrobiae;o__Chthoniobacterales;f__UBA6821;g__;s__	Rimov	Epilimnion	Eutrophic	20.2	60.944	4952.27	1.89965	234	90.34	9.66	58.5
RE-15aug16-300	GCA_947455955	PRJEB35770	ERS14283399	d__Bacteria;p__Bacteroidota;c__Bacteroidia;o__Flavobacteriales;f__Flavobacteriaceae;g__Flavobacterium;s__	Rimov	Epilimnion	Eutrophic	20.2	41.175	8795.7	2.50816	270	93.31	6.69	48
RE-15aug16-303	GCA_947456045	PRJEB35770	ERS14283400	d__Bacteria;p__Actinobacteriota;c__Acidimicrobiia;o__Microtrichales;f__Ilumatobacteraceae;g__UBA2093;s__	Rimov	Epilimnion	Eutrophic	20.2	53.507	5362.21	2.57474	262	96.7	3.3	13
RE-15aug16-307	GCA_947456155	PRJEB35770	ERS14283401	d__Bacteria;p__Proteobacteria;c__Gammaproteobacteria;o__Burkholderiales;f__Burkholderiaceae;g__;s__	Rimov	Epilimnion	Eutrophic	20.2	59.33	4739.52	3.56778	245.5	93.96	6.04	28
RE-15aug16-310	GCA_947455775	PRJEB35770	ERS14283402	d__Bacteria;p__Bacteroidota;c__Bacteroidia;o__Flavobacteriales;f__Crocinitomicaceae;g__40-80;s__	Rimov	Epilimnion	Eutrophic	20.2	31.794	11608	1.72506	261	94.48	5.52	36
RE-15aug16-311	GCA_947456125	PRJEB35770	ERS14283403	d__Bacteria;p__Bacteroidota;c__Bacteroidia;o__NS11-12g;f__UBA955;g__UBA955;s__	Rimov	Epilimnion	Eutrophic	20.2	43.131	6677.74	2.3569	274	95.06	4.94	28
RE-15aug16-312	GCA_947457945	PRJEB35770	ERS14283404	d__Bacteria;p__Actinobacteriota;c__Actinobacteria;o__Nanopelagicales;f__Nanopelagicaceae;g__Planktophila;s__	Rimov	Epilimnion	Eutrophic	20.2	47.575	7756.7	2.0962	276	96.67	3.33	12
RE-15aug16-319	GCA_947456325	PRJEB35770	ERS14283405	d__Bacteria;p__Bacteroidota;c__Bacteroidia;o__Flavobacteriales;f__Flavobacteriaceae;g__Flavobacterium;s__	Rimov	Epilimnion	Eutrophic	20.2	32.944	111629	2.16446	294	93.11	6.89	50.5
RE-15aug16-322	GCA_947456385	PRJEB35770	ERS14283407	d__Bacteria;p__Bacteroidota;c__Bacteroidia;o__Sphingobacteriales;f__Sphingobacteriaceae;g__;s__	Rimov	Epilimnion	Eutrophic	20.2	41.667	11454.1	1.81388	271	94.58	5.42	33
RE-15aug16-323	GCA_947457095	PRJEB35770	ERS14283408	d__Bacteria;p__Bacteroidota;c__Bacteroidia;o__Cytophagales;f__Cyclobacteriaceae;g__Algoriphagus;s__	Rimov	Epilimnion	Eutrophic	20.2	45.399	15709.3	3.63646	291	92.55	7.45	58
RE-15aug16-324	GCA_947456025	PRJEB35770	ERS14283409	d__Bacteria;p__Bacteroidota;c__Bacteroidia;o__Chitinophagales;f__Chitinophagaceae;g__UBA1931;s__	Rimov	Epilimnion	Eutrophic	20.2	42.757	11381	2.47266	271	91.7	8.3	63
RE-15aug16-325	GCA_947457355	PRJEB35770	ERS14283410	d__Bacteria;p__Bacteroidota;c__Bacteroidia;o__UBA7662;f__UBA7662;g__;s__	Rimov	Epilimnion	Eutrophic	20.2	53.526	8130.09	1.95894	266	95.03	4.97	27
RE-15aug16-327	GCA_947456005	PRJEB35770	ERS14283411	d__Bacteria;p__Proteobacteria;c__Alphaproteobacteria;o__Caulobacterales;f__Caulobacteraceae;g__Phenylobacterium;s__	Rimov	Epilimnion	Eutrophic	20.2	68.892	8043.77	2.76791	264	93.25	6.75	34
RE-15aug16-33	GCA_903218305	PRJEB35770	ERS4541435	d__Bacteria;p__Actinobacteriota;c__Actinobacteria;o__Actinomycetales;f__Microbacteriaceae;g__Rhodoluna;s__	Rimov	Epilimnion	Eutrophic	20.2	48.585	6792.01	1.28257	262	95.99	4.01	18
RE-15aug16-35	GCA_947456365	PRJEB35770	ERS14283412	d__Bacteria;p__Bacteroidota;c__Bacteroidia;o__Flavobacteriales;f__Crocinitomicaceae;g__UBA952;s__	Rimov	Epilimnion	Eutrophic	20.2	44.281	12026.3	2.7143	283	96.86	3.14	16
RE-15aug16-38	GCA_947456345	PRJEB35770	ERS14283413	d__Bacteria;p__Proteobacteria;c__Alphaproteobacteria;o__Micavibrionales;f__UBA11073;g__;s__	Rimov	Epilimnion	Eutrophic	20.2	53.624	5360.59	1.81268	222	92.14	7.86	50
RE-15aug16-42	GCA_947456395	PRJEB35770	ERS14283415	d__Bacteria;p__Bacteroidota;c__Bacteroidia;o__Chitinophagales;f__Chitinophagaceae;g__UBA8137;s__	Rimov	Epilimnion	Eutrophic	20.2	36.059	5314.98	1.83876	270	95.82	4.18	35
RE-15aug16-45	GCA_947456275	PRJEB35770	ERS14283416	d__Bacteria;p__Proteobacteria;c__Gammaproteobacteria;o__Burkholderiales;f__SG8-39;g__;s__	Rimov	Epilimnion	Eutrophic	20.2	62.224	5301.26	3.4478	282.5	94.43	5.57	39
RE-15aug16-48	GCA_947455875	PRJEB35770	ERS14283417	d__Bacteria;p__Proteobacteria;c__Gammaproteobacteria;o__Burkholderiales;f__Burkholderiaceae;g__Ramlibacter;s__	Rimov	Epilimnion	Eutrophic	20.2	66.296	5411	2.69849	263	95.34	4.66	21
RE-15aug16-49	GCA_947457995	PRJEB35770	ERS14283418	d__Bacteria;p__Bacteroidota;c__Bacteroidia;o__Chitinophagales;f__Chitinophagaceae;g__UBA1931;s__	Rimov	Epilimnion	Eutrophic	20.2	41.2	5030.51	2.42139	261	93.74	6.26	48
RE-15aug16-5	GCA_947458575	PRJEB35770	ERS14283421	d__Bacteria;p__Bacteroidota;c__Bacteroidia;o__Flavobacteriales;f__Flavobacteriaceae;g__Flavobacterium;s__	Rimov	Epilimnion	Eutrophic	20.2	38.096	8108.38	2.95975	266	92.77	7.23	54
RE-15aug16-50	GCA_947456375	PRJEB35770	ERS14283419	d__Bacteria;p__Proteobacteria;c__Alphaproteobacteria;o__;f__;g__;s__	Rimov	Epilimnion	Eutrophic	20.2	52.231	5280.09	1.52602	228	93.12	6.88	30
RE-15aug16-53	GCA_947459865	PRJEB35770	ERS14283420	d__Bacteria;p__Proteobacteria;c__Alphaproteobacteria;o__Sphingomonadales;f__Sphingomonadaceae;g__Ga0077559;s__Ga0077559 sp002299895	Rimov	Epilimnion	Eutrophic	20.2	54.915	5322.89	2.00393	224	92.94	7.06	39
RE-15aug16-6	GCA_947459535	PRJEB35770	ERS14283424	d__Bacteria;p__Proteobacteria;c__Alphaproteobacteria;o__;f__;g__;s__	Rimov	Epilimnion	Eutrophic	20.2	54.288	13752.8	2.03091	241	92.82	7.18	34
RE-15aug16-60	GCA_903218315	PRJEB35770	ERS4541436	d__Bacteria;p__Actinobacteriota;c__Acidimicrobiia;o__Microtrichales;f__Ilumatobacteraceae;g__UBA2093;s__	Rimov	Epilimnion	Eutrophic	20.2	51.983	6101.09	1.95246	249	95.86	4.14	14
RE-15aug16-61	GCA_947459465	PRJEB35770	ERS14283422	d__Bacteria;p__Proteobacteria;c__Gammaproteobacteria;o__Burkholderiales;f__Burkholderiaceae;g__Polynucleobacter;s__	Rimov	Epilimnion	Eutrophic	20.2	47.447	5232.81	1.57444	242	96.77	3.23	13
RE-15aug16-64	GCA_947458525	PRJEB35770	ERS14283423	d__Bacteria;p__Proteobacteria;c__Alphaproteobacteria;o__UBA998;f__UBA3002;g__;s__	Rimov	Epilimnion	Eutrophic	20.2	56.347	6034.82	1.67951	226	91.71	8.29	46
RE-15aug16-70	GCA_947458585	PRJEB35770	ERS14283425	d__Bacteria;p__Bacteroidota;c__Bacteroidia;o__Cytophagales;f__Cyclobacteriaceae;g__Algoriphagus;s__	Rimov	Epilimnion	Eutrophic	20.2	45.542	24643.3	3.75769	294	92.13	7.87	58
RE-15aug16-77	GCA_947459515	PRJEB35770	ERS14283426	d__Bacteria;p__Bacteroidota;c__Bacteroidia;o__Flavobacteriales;f__Crocinitomicaceae;g__UBA2040;s__	Rimov	Epilimnion	Eutrophic	20.2	31.551	5561.24	3.06976	266	93.39	6.61	59
RE-15aug16-81	GCA_947458555	PRJEB35770	ERS14283429	d__Bacteria;p__Actinobacteriota;c__Actinobacteria;o__Actinomycetales;f__Microbacteriaceae;g__Rhodoluna;s__	Rimov	Epilimnion	Eutrophic	20.2	54.613	7256.12	1.80003	281	96.53	3.47	13
RE-15aug16-85	GCA_947459605	PRJEB35770	ERS14283430	d__Bacteria;p__Bacteroidota;c__Bacteroidia;o__AKYH767;f__UBA4408;g__;s__	Rimov	Epilimnion	Eutrophic	20.2	38.043	6033.29	3.09285	271	92.38	7.62	49.5
RE-15aug16-89	GCA_903218325	PRJEB35770	ERS4541437	d__Bacteria;p__Actinobacteriota;c__Actinobacteria;o__Actinomycetales;f__Microbacteriaceae;g__Rhodoluna;s__	Rimov	Epilimnion	Eutrophic	20.2	48.868	5913.29	1.73288	272	96.76	3.24	10
RE-15aug16-92	GCA_947458025	PRJEB35770	ERS14283431	d__Bacteria;p__Proteobacteria;c__Alphaproteobacteria;o__Acetobacterales;f__Acetobacteraceae;g__70-18;s__	Rimov	Epilimnion	Eutrophic	20.2	70.228	8457.84	5.18663	281	92.82	7.18	50
RE-15aug16-97	GCA_947458035	PRJEB35770	ERS14283433	d__Bacteria;p__Proteobacteria;c__Alphaproteobacteria;o__Caulobacterales;f__Caulobacteraceae;g__Brevundimonas;s__	Rimov	Epilimnion	Eutrophic	20.2	68.067	7688.12	3.5053	251	93.21	6.79	47
RE-15aug16-98	GCA_947459635	PRJEB35770	ERS14283434	d__Bacteria;p__Bacteroidota;c__Bacteroidia;o__Flavobacteriales;f__Flavobacteriaceae;g__Flavobacterium;s__	Rimov	Epilimnion	Eutrophic	20.2	37.557	18120.6	4.07204	287	92.26	7.74	60
RE-15aug16-99	GCA_947458435	PRJEB35770	ERS14283435	d__Bacteria;p__Proteobacteria;c__Alphaproteobacteria;o__Acetobacterales;f__Acetobacteraceae;g__Roseomonas_A;s__	Rimov	Epilimnion	Eutrophic	20.2	69.959	5150.14	4.23567	269	93.71	6.29	36
RE-16jun15-100	GCA_947458065	PRJEB35770	ERS14283437	d__Bacteria;p__Bacteroidota;c__Bacteroidia;o__Cytophagales;f__Catalimonadaceae;g__;s__	Rimov	Epilimnion	Eutrophic	21.2	49.782	9050.96	3.84563	269.5	87.7	12.3	121
RE-16jun15-104	GCA_947459625	PRJEB35770	ERS14283438	d__Bacteria;p__Bacteroidota;c__Bacteroidia;o__Sphingobacteriales;f__Sphingobacteriaceae;g__Pedobacter_A;s__	Rimov	Epilimnion	Eutrophic	21.2	37.976	5040.14	3.05715	274	92.38	7.62	65.5
RE-16jun15-108	GCA_947458565	PRJEB35770	ERS14283439	d__Bacteria;p__Actinobacteriota;c__Acidimicrobiia;o__Microtrichales;f__Ilumatobacteraceae;g__UBA3006;s__	Rimov	Epilimnion	Eutrophic	21.2	51.584	7241.79	2.1137	263	95.74	4.26	15
RE-16jun15-109	GCA_903218335	PRJEB35770	ERS4541438	d__Bacteria;p__Actinobacteriota;c__Actinobacteria;o__Actinomycetales;f__Microbacteriaceae;g__Aurantimicrobium;s__	Rimov	Epilimnion	Eutrophic	21.2	59.734	7717.95	1.78189	261	93.69	6.31	30
RE-16jun15-110	GCA_947459565	PRJEB35770	ERS14283440	d__Bacteria;p__Proteobacteria;c__Gammaproteobacteria;o__Pseudomonadales;f__Pseudohongiellaceae;g__;s__	Rimov	Epilimnion	Eutrophic	21.2	57.968	9516.73	3.33545	258.5	92.54	7.46	44
RE-16jun15-111	GCA_947458485	PRJEB35770	ERS14283441	d__Bacteria;p__Bacteroidota;c__Bacteroidia;o__Flavobacteriales;f__Crocinitomicaceae;g__UBA952;s__	Rimov	Epilimnion	Eutrophic	21.2	34.84	5066.53	2.86966	258	94.85	5.15	17
RE-16jun15-112	GCA_947459055	PRJEB35770	ERS14283442	d__Bacteria;p__Bacteroidota;c__Bacteroidia;o__Cytophagales;f__Spirosomaceae;g__UBA6715;s__	Rimov	Epilimnion	Eutrophic	21.2	41.64	5985.86	2.74598	286	96.05	3.95	18
RE-16jun15-114	GCA_947459615	PRJEB35770	ERS14283443	d__Bacteria;p__Chloroflexota_A;c__Ellin6529;o__CSP1-4;f__UBA10416;g__UBA10416;s__	Rimov	Epilimnion	Eutrophic	21.2	62.631	23655.3	1.32514	289	95.85	4.15	12.5
RE-16jun15-116	GCA_947458825	PRJEB35770	ERS14283444	d__Bacteria;p__Proteobacteria;c__Alphaproteobacteria;o__Acetobacterales;f__Acetobacteraceae;g__70-18;s__	Rimov	Epilimnion	Eutrophic	21.2	68.732	4804.33	5.14098	266	92.91	7.09	46.5
RE-16jun15-120	GCA_947459555	PRJEB35770	ERS14283445	d__Bacteria;p__Bacteroidota;c__Bacteroidia;o__NS11-12g;f__UBA955;g__UBA955;s__	Rimov	Epilimnion	Eutrophic	21.2	42.781	5626.54	2.99226	266.5	93.18	6.82	31
RE-16jun15-122	GCA_947458815	PRJEB35770	ERS14283446	d__Bacteria;p__Verrucomicrobiota;c__Verrucomicrobiae;o__Opitutales;f__Opitutaceae;g__Tous-C4FEB;s__Tous-C4FEB sp002304445	Rimov	Epilimnion	Eutrophic	21.2	63.192	8672.94	4.31371	292	92.06	7.94	65
RE-16jun15-123	GCA_903218345	PRJEB35770	ERS4541439	d__Bacteria;p__Actinobacteriota;c__Actinobacteria;o__Nanopelagicales;f__Nanopelagicaceae;g__Nanopelagicus;s__Nanopelagicus sp001437855	Rimov	Epilimnion	Eutrophic	21.2	40.75	12303.8	1.39084	273	96.18	3.82	10
RE-16jun15-125	GCA_947459545	PRJEB35770	ERS14283447	d__Bacteria;p__Proteobacteria;c__Gammaproteobacteria;o__Burkholderiales;f__Burkholderiaceae;g__Limnohabitans;s__Limnohabitans sp000293865	Rimov	Epilimnion	Eutrophic	21.2	59.18	4957.8	2.58555	260	94.25	5.75	34
RE-16jun15-13	GCA_947459675	PRJEB35770	ERS14283452	d__Bacteria;p__Bacteroidota;c__Bacteroidia;o__Chitinophagales;f__Chitinophagaceae;g__OLB11;s__	Rimov	Epilimnion	Eutrophic	21.2	32.575	7043.07	2.55784	252	92.11	7.89	67
RE-16jun15-130	GCA_947459575	PRJEB35770	ERS14283448	d__Bacteria;p__Proteobacteria;c__Gammaproteobacteria;o__Burkholderiales;f__Burkholderiaceae;g__Limnohabitans;s__	Rimov	Epilimnion	Eutrophic	21.2	58.241	13319.9	3.12008	280	93.38	6.62	35
RE-16jun15-134	GCA_903218365	PRJEB35770	ERS4541440	d__Bacteria;p__Actinobacteriota;c__Acidimicrobiia;o__Microtrichales;f__UBA8139;g__;s__	Rimov	Epilimnion	Eutrophic	21.2	58.088	6903.64	2.38876	258	94.48	5.52	24
RE-16jun15-135	GCA_947459075	PRJEB35770	ERS14283449	d__Bacteria;p__Bacteroidota;c__Bacteroidia;o__NS11-12g;f__UKL13-3;g__UBA6183;s__	Rimov	Epilimnion	Eutrophic	21.2	34.781	11071.5	2.64061	267	91.46	8.54	57
RE-16jun15-136	GCA_947459595	PRJEB35770	ERS14283450	d__Bacteria;p__Verrucomicrobiota;c__Verrucomicrobiae;o__Pedosphaerales;f__UBA9464;g__UBA6176;s__	Rimov	Epilimnion	Eutrophic	21.2	62.043	7145.01	3.28095	278	91.72	8.28	64
RE-16jun15-139	GCA_947459025	PRJEB35770	ERS14283451	d__Bacteria;p__Actinobacteriota;c__Acidimicrobiia;o__Microtrichales;f__Ilumatobacteraceae;g__Casp-actino8;s__	Rimov	Epilimnion	Eutrophic	21.2	52.714	5206.57	2.94953	252	95.92	4.08	16
RE-16jun15-144	GCA_947458995	PRJEB35770	ERS14283453	d__Bacteria;p__Actinobacteriota;c__Actinobacteria;o__Nanopelagicales;f__Nanopelagicaceae;g__Planktophila;s__	Rimov	Epilimnion	Eutrophic	21.2	44.59	6519.39	1.61123	259	97.17	2.83	6
RE-16jun15-153	GCA_947459685	PRJEB35770	ERS14283454	d__Bacteria;p__Planctomycetota;c__Planctomycetes;o__Gemmatales;f__Gemmataceae;g__UBA6894;s__	Rimov	Epilimnion	Eutrophic	21.2	54.636	6980.52	4.48096	297	93.04	6.96	47
RE-16jun15-158	GCA_947458985	PRJEB35770	ERS14283455	d__Bacteria;p__Bacteroidota;c__Bacteroidia;o__Flavobacteriales;f__Crocinitomicaceae;g__UBA952;s__	Rimov	Epilimnion	Eutrophic	21.2	44.481	9659.89	2.64721	283	96.54	3.46	14
RE-16jun15-164	GCA_947459665	PRJEB35770	ERS14283456	d__Bacteria;p__Actinobacteriota;c__Actinobacteria;o__Nanopelagicales;f__Nanopelagicaceae;g__Planktophila;s__	Rimov	Epilimnion	Eutrophic	21.2	45.73	6267.12	1.65546	259	96.6	3.4	6
RE-16jun15-165	GCA_947458885	PRJEB35770	ERS14283457	d__Bacteria;p__Proteobacteria;c__Alphaproteobacteria;o__Sphingomonadales;f__Sphingomonadaceae;g__Sandarakinorhabdus;s__Sandarakinorhabdus limnophila	Rimov	Epilimnion	Eutrophic	21.2	64.797	4674.03	2.43664	239.5	93.37	6.63	32
RE-16jun15-166	GCA_947459695	PRJEB35770	ERS14283458	d__Bacteria;p__Proteobacteria;c__Gammaproteobacteria;o__Burkholderiales;f__Burkholderiaceae;g__Herminiimonas;s__	Rimov	Epilimnion	Eutrophic	21.2	48.945	4825.99	2.6787	250	93.8	6.2	42
RE-16jun15-169	GCA_947458945	PRJEB35770	ERS14283459	d__Bacteria;p__Verrucomicrobiota;c__Verrucomicrobiae;o__Opitutales;f__Opitutaceae;g__Tous-C4FEB;s__	Rimov	Epilimnion	Eutrophic	21.2	60.786	5024.97	3.08823	269	93.13	6.87	51.5
RE-16jun15-17	GCA_947458835	PRJEB35770	ERS14283463	d__Bacteria;p__Proteobacteria;c__Gammaproteobacteria;o__Burkholderiales;f__Ga0077523;g__;s__	Rimov	Epilimnion	Eutrophic	21.2	68.869	14636.2	3.90008	306	92.85	7.15	44
RE-16jun15-171	GCA_947459645	PRJEB35770	ERS14283460	d__Bacteria;p__Bacteroidota;c__Bacteroidia;o__Flavobacteriales;f__Flavobacteriaceae;g__Flavobacterium;s__	Rimov	Epilimnion	Eutrophic	21.2	32.551	6630.59	2.75465	260	92.75	7.25	60
RE-16jun15-172	GCA_947458795	PRJEB35770	ERS14283461	d__Bacteria;p__Bacteroidota;c__Bacteroidia;o__Cytophagales;f__Cyclobacteriaceae;g__Algoriphagus;s__	Rimov	Epilimnion	Eutrophic	21.2	44.909	6954.98	3.44821	260	92.11	7.89	58
RE-16jun15-178	GCA_947459705	PRJEB35770	ERS14283462	d__Bacteria;p__Actinobacteriota;c__Actinobacteria;o__Nanopelagicales;f__Nanopelagicaceae;g__AAA044-D11;s__	Rimov	Epilimnion	Eutrophic	21.2	44.745	5449.24	1.88375	257	96.27	3.73	11
RE-16jun15-187	GCA_903218355	PRJEB35770	ERS4541441	d__Bacteria;p__Actinobacteriota;c__Actinobacteria;o__Actinomycetales;f__Microbacteriaceae;g__Rhodoluna;s__	Rimov	Epilimnion	Eutrophic	21.2	50.76	5320.5	1.33539	263.5	95.98	4.02	22
RE-16jun15-199	GCA_903218375	PRJEB35770	ERS4541442	d__Bacteria;p__Actinobacteriota;c__Acidimicrobiia;o__Microtrichales;f__Ilumatobacteraceae;g__UBA2093;s__	Rimov	Epilimnion	Eutrophic	21.2	51.52	4604.07	1.71658	229	95.61	4.39	16
RE-16jun15-2	GCA_947458765	PRJEB35770	ERS14283471	d__Bacteria;p__Bacteroidota;c__Bacteroidia;o__Flavobacteriales;f__Flavobacteriaceae;g__Flavobacterium;s__	Rimov	Epilimnion	Eutrophic	21.2	31.661	7701.66	2.51362	273	93.77	6.23	61
RE-16jun15-206	GCA_947459655	PRJEB35770	ERS14283464	d__Bacteria;p__Bacteroidota;c__Bacteroidia;o__Chitinophagales;f__Saprospiraceae;g__;s__	Rimov	Epilimnion	Eutrophic	21.2	44.219	17065.9	3.05244	287	90.65	9.35	71
RE-16jun15-208	GCA_947458285	PRJEB35770	ERS14283465	d__Bacteria;p__Proteobacteria;c__Gammaproteobacteria;o__Pseudomonadales;f__Pseudohongiellaceae;g__Pseudohongiella;s__	Rimov	Epilimnion	Eutrophic	21.2	53.001	14830.8	2.92647	285.5	92.47	7.53	44
RE-16jun15-219	GCA_947459745	PRJEB35770	ERS14283466	d__Bacteria;p__Verrucomicrobiota;c__Verrucomicrobiae;o__Pedosphaerales;f__UBA9464;g__;s__	Rimov	Epilimnion	Eutrophic	21.2	60.689	5040.6	2.96176	247	89.93	10.07	69.5
RE-16jun15-220	GCA_947458715	PRJEB35770	ERS14283467	d__Bacteria;p__Proteobacteria;c__Gammaproteobacteria;o__Steroidobacterales;f__Steroidobacteraceae;g__;s__	Rimov	Epilimnion	Eutrophic	21.2	63.57	6479.58	2.75529	268	94.05	5.95	34
RE-16jun15-224	GCA_947459715	PRJEB35770	ERS14283468	d__Bacteria;p__Actinobacteriota;c__Acidimicrobiia;o__Microtrichales;f__Ilumatobacteraceae;g__UBA2093;s__	Rimov	Epilimnion	Eutrophic	21.2	53.265	6008.05	2.46134	257.5	96.29	3.71	13
RE-16jun15-227	GCA_947458215	PRJEB35770	ERS14283469	d__Bacteria;p__Bacteroidota;c__Bacteroidia;o__Flavobacteriales;f__UA16;g__;s__	Rimov	Epilimnion	Eutrophic	21.2	40.309	4969.7	3.24135	258	93.95	6.05	44
RE-16jun15-27	GCA_947459735	PRJEB35770	ERS14283470	d__Bacteria;p__Bacteroidota;c__Bacteroidia;o__UBA7662;f__UBA7662;g__;s__	Rimov	Epilimnion	Eutrophic	21.2	53.416	5190.54	1.90241	258.5	94.71	5.29	25
RE-16jun15-33	GCA_947458375	PRJEB35770	ERS14283472	d__Bacteria;p__Bacteroidota;c__Bacteroidia;o__Chitinophagales;f__LD1;g__Bog-950;s__	Rimov	Epilimnion	Eutrophic	21.2	42.151	4818.4	2.50513	240	93.98	6.02	51
RE-16jun15-34	GCA_947459725	PRJEB35770	ERS14283473	d__Bacteria;p__Bacteroidota;c__Bacteroidia;o__Sphingobacteriales;f__;g__;s__	Rimov	Epilimnion	Eutrophic	21.2	35.142	5308.33	1.96234	265	96.04	3.96	17
RE-16jun15-4	GCA_947460065	PRJEB35770	ERS14283477	d__Bacteria;p__Proteobacteria;c__Gammaproteobacteria;o__Burkholderiales;f__Burkholderiaceae;g__Polaromonas;s__	Rimov	Epilimnion	Eutrophic	21.2	64.128	6495.14	3.51949	271.5	93.35	6.65	35.5
RE-16jun15-44	GCA_947458775	PRJEB35770	ERS14283474	d__Bacteria;p__Bacteroidota;c__Bacteroidia;o__Sphingobacteriales;f__Sphingobacteriaceae;g__;s__	Rimov	Epilimnion	Eutrophic	21.2	40.073	5146.72	1.82153	252	95.18	4.82	29
RE-16jun15-47	GCA_947460055	PRJEB35770	ERS14283475	d__Bacteria;p__Proteobacteria;c__Gammaproteobacteria;o__Burkholderiales;f__Burkholderiaceae;g__Ramlibacter;s__	Rimov	Epilimnion	Eutrophic	21.2	66.46	4969.51	4.38881	268	93.65	6.35	40
RE-16jun15-49	GCA_947458665	PRJEB35770	ERS14283476	d__Bacteria;p__Bacteroidota;c__Bacteroidia;o__Flavobacteriales;f__Crocinitomicaceae;g__UBA952;s__	Rimov	Epilimnion	Eutrophic	21.2	40.673	5750.9	2.44893	264	96.39	3.61	11
RE-16jun15-50	GCA_947458675	PRJEB35770	ERS14283478	d__Bacteria;p__Proteobacteria;c__Alphaproteobacteria;o__Rhizobiales;f__Beijerinckiaceae;g__28-YEA-48;s__	Rimov	Epilimnion	Eutrophic	21.2	59.332	6342.95	3.01076	242	92.19	7.81	53
RE-16jun15-61	GCA_947460095	PRJEB35770	ERS14283479	d__Bacteria;p__Actinobacteriota;c__Acidimicrobiia;o__Microtrichales;f__Ilumatobacteraceae;g__UBA3006;s__	Rimov	Epilimnion	Eutrophic	21.2	53.873	5055.66	1.60444	245	94.83	5.17	14
RE-16jun15-63	GCA_947459085	PRJEB35770	ERS14283480	d__Bacteria;p__Proteobacteria;c__Gammaproteobacteria;o__Burkholderiales;f__Burkholderiaceae;g__Limnohabitans;s__	Rimov	Epilimnion	Eutrophic	21.2	52.028	5590.74	4.01293	258	94.58	5.42	25
RE-16jun15-67	GCA_947458345	PRJEB35770	ERS14283482	d__Bacteria;p__Proteobacteria;c__Gammaproteobacteria;o__Burkholderiales;f__Burkholderiaceae;g__Polaromonas;s__	Rimov	Epilimnion	Eutrophic	21.2	64.675	5811.6	3.37093	265	93.39	6.61	40
RE-16jun15-68	GCA_903218385	PRJEB35770	ERS4541443	d__Bacteria;p__Actinobacteriota;c__Actinobacteria;o__Actinomycetales;f__Microbacteriaceae;g__Rhodoluna;s__	Rimov	Epilimnion	Eutrophic	21.2	49.428	6453.61	1.38486	255	95.8	4.2	13
RE-16jun15-7	GCA_947458255	PRJEB35770	ERS14283486	d__Bacteria;p__Planctomycetota;c__Phycisphaerae;o__Phycisphaerales;f__SM1A02;g__UBA966;s__	Rimov	Epilimnion	Eutrophic	21.2	69.195	10256.6	2.82814	295	92.66	7.34	52
RE-16jun15-71	GCA_947460045	PRJEB35770	ERS14283483	d__Bacteria;p__Bacteroidota;c__Bacteroidia;o__NS11-12g;f__UBA955;g__UBA955;s__	Rimov	Epilimnion	Eutrophic	21.2	45.394	6106.75	2.37652	254.5	93.19	6.81	36
RE-16jun15-74	GCA_903218405	PRJEB35770	ERS4541444	d__Bacteria;p__Actinobacteriota;c__Actinobacteria;o__Nanopelagicales;f__Nanopelagicaceae;g__Planktophila;s__	Rimov	Epilimnion	Eutrophic	21.2	44.186	9094.52	1.64946	267	95	5	16
RE-16jun15-77	GCA_947460135	PRJEB35770	ERS14283485	d__Bacteria;p__Proteobacteria;c__Alphaproteobacteria;o__Sphingomonadales;f__Sphingomonadaceae;g__Ga0077559;s__	Rimov	Epilimnion	Eutrophic	21.2	54.94	7506.93	2.00574	250.5	93.23	6.77	40
RE-16jun15-85	GCA_947459755	PRJEB35770	ERS14283487	d__Bacteria;p__Proteobacteria;c__Alphaproteobacteria;o__Sphingomonadales;f__Sphingomonadaceae;g__Ga0077559;s__Ga0077559 sp002299895	Rimov	Epilimnion	Eutrophic	21.2	54.788	4809.53	2.26804	238	93.41	6.59	38.5
RE-16jun15-87	GCA_947460115	PRJEB35770	ERS14283488	d__Bacteria;p__Bacteroidota;c__Bacteroidia;o__Flavobacteriales;f__Cryomorphaceae;g__TMED14;s__	Rimov	Epilimnion	Eutrophic	21.2	56.818	8377.83	1.77961	254	94.88	5.12	15
RE-16jun15-95	GCA_947460035	PRJEB35770	ERS14283489	d__Bacteria;p__Verrucomicrobiota;c__Verrucomicrobiae;o__Verrucomicrobiales;f__Akkermansiaceae;g__UBA956;s__	Rimov	Epilimnion	Eutrophic	21.2	49.288	24661.1	4.20854	288	92.37	7.63	49
RE-16jun15-96	GCA_947459475	PRJEB35770	ERS14283490	d__Bacteria;p__Proteobacteria;c__Gammaproteobacteria;o__Burkholderiales;f__Burkholderiaceae;g__;s__	Rimov	Epilimnion	Eutrophic	21.2	54.693	4604.61	2.50156	222	91.41	8.59	51
RE-16jun15-97	GCA_947459885	PRJEB35770	ERS14283491	d__Bacteria;p__Bacteroidota;c__Bacteroidia;o__Chitinophagales;f__Chitinophagaceae;g__UBA1930;s__	Rimov	Epilimnion	Eutrophic	21.2	33.606	19768.9	2.5471	292	91.56	8.44	71
RE-18aug17-1	GCA_903218395	PRJEB35770	ERS4541445	d__Bacteria;p__Actinobacteriota;c__Actinobacteria;o__Nanopelagicales;f__Nanopelagicaceae;g__MAG-120802;s__	Rimov	Epilimnion	Eutrophic	24.01	55.515	5843.21	1.46949	248	94.6	5.4	21
RE-18aug17-10	GCA_947458055	PRJEB35770	ERS14283496	d__Bacteria;p__Bacteroidota;c__Bacteroidia;o__Chitinophagales;f__UBA8649;g__;s__	Rimov	Epilimnion	Eutrophic	24.01	36.277	19224.2	2.39833	278	92.72	7.28	51
RE-18aug17-100	GCA_947459825	PRJEB35770	ERS14283492	d__Bacteria;p__Proteobacteria;c__Gammaproteobacteria;o__Steroidobacterales;f__Steroidobacteraceae;g__UBA964;s__	Rimov	Epilimnion	Eutrophic	24.01	69.795	12986.2	2.85924	286	95.67	4.33	19
RE-18aug17-101	GCA_947459855	PRJEB35770	ERS14283493	d__Bacteria;p__Planctomycetota;c__Phycisphaerae;o__Phycisphaerales;f__SM1A02;g__UBA966;s__	Rimov	Epilimnion	Eutrophic	24.01	71.539	5267.37	2.18101	266	92.27	7.73	41
RE-18aug17-104	GCA_947458245	PRJEB35770	ERS14283494	d__Bacteria;p__Bacteroidota;c__Bacteroidia;o__Chitinophagales;f__Chitinophagaceae;g__JJ008;s__	Rimov	Epilimnion	Eutrophic	24.01	48.126	10177.7	2.24879	290	95.51	4.49	27
RE-18aug17-109	GCA_947459425	PRJEB35770	ERS14283495	d__Bacteria;p__Bacteroidota;c__Kapabacteria;o__Kapabacteriales;f__UBA4661;g__;s__	Rimov	Epilimnion	Eutrophic	24.01	48.814	36617.4	3.94377	292	90.41	9.59	81
RE-18aug17-11	GCA_947458745	PRJEB35770	ERS14283500	d__Bacteria;p__Acidobacteriota;c__Acidobacteriae;o__Bryobacterales;f__Bryobacteraceae;g__Bryobacter;s__	Rimov	Epilimnion	Eutrophic	24.01	62.139	168404	5.29515	295	92.66	7.34	41
RE-18aug17-110	GCA_947458615	PRJEB35770	ERS14283497	d__Bacteria;p__Proteobacteria;c__Alphaproteobacteria;o__Caulobacterales;f__Caulobacteraceae;g__Caulobacter;s__	Rimov	Epilimnion	Eutrophic	24.01	68.635	4624.94	3.4743	228	91.3	8.7	60
RE-18aug17-115	GCA_947458305	PRJEB35770	ERS14283498	d__Bacteria;p__Proteobacteria;c__Gammaproteobacteria;o__Burkholderiales;f__Burkholderiaceae;g__Limnohabitans;s__	Rimov	Epilimnion	Eutrophic	24.01	59.635	8519.24	3.26808	270	93.47	6.53	37
RE-18aug17-116	GCA_947459785	PRJEB35770	ERS14283499	d__Bacteria;p__Proteobacteria;c__Alphaproteobacteria;o__Acetobacterales;f__Acetobacteraceae;g__Roseomonas_A;s__	Rimov	Epilimnion	Eutrophic	24.01	70.402	7809.95	7.11374	275	92.16	7.84	44
RE-18aug17-124	GCA_947459875	PRJEB35770	ERS14283501	d__Bacteria;p__Bacteroidota;c__Kapabacteria;o__Kapabacteriales;f__Kapabacteriaceae;g__UBA10438;s__	Rimov	Epilimnion	Eutrophic	24.01	57.409	15971.8	2.54409	297	94.54	5.46	22
RE-18aug17-126	GCA_947458625	PRJEB35770	ERS14283502	d__Bacteria;p__Bacteroidota;c__Bacteroidia;o__Chitinophagales;f__Chitinophagaceae;g__JJ008;s__	Rimov	Epilimnion	Eutrophic	24.01	48.39	10849.8	2.28065	284.5	95.53	4.47	27
RE-18aug17-127	GCA_947459395	PRJEB35770	ERS14283503	d__Bacteria;p__Actinobacteriota;c__Actinobacteria;o__Actinomycetales;f__Microbacteriaceae;g__Rhodoluna;s__	Rimov	Epilimnion	Eutrophic	24.01	54.471	11112.7	1.49376	279	95.01	4.99	15
RE-18aug17-13	GCA_947458725	PRJEB35770	ERS14283507	d__Bacteria;p__Bacteroidota;c__Bacteroidia;o__Chitinophagales;f__Chitinophagaceae;g__UBA8137;s__	Rimov	Epilimnion	Eutrophic	24.01	35.945	10127.3	3.02641	291	95.24	4.76	39
RE-18aug17-133	GCA_947458635	PRJEB35770	ERS14283504	d__Bacteria;p__Bacteroidota;c__Bacteroidia;o__Chitinophagales;f__Chitinophagaceae;g__;s__	Rimov	Epilimnion	Eutrophic	24.01	43.943	5493.18	2.63141	259	93.9	6.1	42
RE-18aug17-138	GCA_947458145	PRJEB35770	ERS14283506	d__Bacteria;p__Proteobacteria;c__Alphaproteobacteria;o__;f__;g__;s__	Rimov	Epilimnion	Eutrophic	24.01	53.046	12734.2	1.49973	240	92.57	7.43	30.5
RE-18aug17-145	GCA_947458295	PRJEB35770	ERS14283509	d__Bacteria;p__Bacteroidota;c__Bacteroidia;o__Chitinophagales;f__Chitinophagaceae;g__JJ008;s__	Rimov	Epilimnion	Eutrophic	24.01	48.36	10172.4	1.98105	276	95.13	4.87	32
RE-18aug17-146	GCA_947458325	PRJEB35770	ERS14283510	d__Bacteria;p__Bacteroidota;c__Bacteroidia;o__Flavobacteriales;f__Crocinitomicaceae;g__UBA952;s__	Rimov	Epilimnion	Eutrophic	24.01	44.053	59051.7	2.5143	293	96.26	3.74	17
RE-18aug17-154	GCA_947458275	PRJEB35770	ERS14283512	d__Bacteria;p__Bacteroidota;c__Bacteroidia;o__Chitinophagales;f__Chitinophagaceae;g__Ferruginibacter;s__	Rimov	Epilimnion	Eutrophic	24.01	39.992	33161.6	2.81979	270	91.1	8.9	60.5
RE-18aug17-160	GCA_947458175	PRJEB35770	ERS14283514	d__Bacteria;p__Bacteroidota;c__Bacteroidia;o__NS11-12g;f__UKL13-3;g__UKL13-3;s__	Rimov	Epilimnion	Eutrophic	24.01	39.444	10458.6	2.59631	273	93.59	6.41	44
RE-18aug17-161	GCA_947458335	PRJEB35770	ERS14283515	d__Bacteria;p__Bacteroidota;c__Bacteroidia;o__Chitinophagales;f__Chitinophagaceae;g__JJ008;s__	Rimov	Epilimnion	Eutrophic	24.01	46.275	12920.2	1.88263	292	95.42	4.58	33
RE-18aug17-162	GCA_947458695	PRJEB35770	ERS14283516	d__Bacteria;p__Bacteroidota;c__Bacteroidia;o__Sphingobacteriales;f__Sphingobacteriaceae;g__;s__	Rimov	Epilimnion	Eutrophic	24.01	40.879	21567	1.81016	279	94.43	5.57	33
RE-18aug17-165	GCA_947459125	PRJEB35770	ERS14283517	d__Bacteria;p__Bacteroidota;c__Bacteroidia;o__Chitinophagales;f__Chitinophagaceae;g__;s__	Rimov	Epilimnion	Eutrophic	24.01	48.263	6478.1	3.14283	280	94.36	5.64	33
RE-18aug17-169	GCA_947458805	PRJEB35770	ERS14283518	d__Bacteria;p__Proteobacteria;c__Alphaproteobacteria;o__Caulobacterales;f__Caulobacteraceae;g__Phenylobacterium;s__	Rimov	Epilimnion	Eutrophic	24.01	69.351	5474.79	2.50021	260	94.41	5.59	31
RE-18aug17-170	GCA_947459155	PRJEB35770	ERS14283519	d__Bacteria;p__Bacteroidota;c__Bacteroidia;o__;f__;g__;s__	Rimov	Epilimnion	Eutrophic	24.01	48.29	8788.99	3.15268	255	90.75	9.25	48
RE-18aug17-172	GCA_947458265	PRJEB35770	ERS14283520	d__Bacteria;p__Proteobacteria;c__Gammaproteobacteria;o__Burkholderiales;f__Ga0077523;g__;s__	Rimov	Epilimnion	Eutrophic	24.01	67.822	121553	4.08931	309	92.1	7.9	46
RE-18aug17-174	GCA_947459135	PRJEB35770	ERS14283521	d__Bacteria;p__Verrucomicrobiota;c__Verrucomicrobiae;o__Chthoniobacterales;f__UBA6821;g__;s__	Rimov	Epilimnion	Eutrophic	24.01	58.809	63135	2.25753	274	91.93	8.07	44
RE-18aug17-179	GCA_947458075	PRJEB35770	ERS14283522	d__Bacteria;p__Verrucomicrobiota;c__Verrucomicrobiae;o__Verrucomicrobiales;f__Akkermansiaceae;g__UBA956;s__	Rimov	Epilimnion	Eutrophic	24.01	58.209	91956.9	3.97565	301	92.43	7.57	53
RE-18aug17-189	GCA_947459145	PRJEB35770	ERS14283523	d__Bacteria;p__Bacteroidota;c__Bacteroidia;o__Flavobacteriales;f__Cryomorphaceae;g__TMED14;s__	Rimov	Epilimnion	Eutrophic	24.01	60.071	18520.4	1.84341	283	95.47	4.53	15
RE-18aug17-19	GCA_903218425	PRJEB35770	ERS4541446	d__Bacteria;p__Actinobacteriota;c__Actinobacteria;o__Nanopelagicales;f__Nanopelagicaceae;g__Planktophila;s__	Rimov	Epilimnion	Eutrophic	24.01	47.219	6835.18	1.88306	269	95.99	4.01	15
RE-18aug17-192	GCA_903218415	PRJEB35770	ERS4541447	d__Bacteria;p__Actinobacteriota;c__Actinobacteria;o__Actinomycetales;f__Microbacteriaceae;g__Pontimonas;s__	Rimov	Epilimnion	Eutrophic	24.01	58.897	11512.8	1.54927	263	94.71	5.29	20.5
RE-18aug17-195	GCA_947458495	PRJEB35770	ERS14283524	d__Bacteria;p__Proteobacteria;c__Gammaproteobacteria;o__Pseudomonadales;f__Pseudohongiellaceae;g__Pseudohongiella;s__	Rimov	Epilimnion	Eutrophic	24.01	52.872	9840.42	3.15395	272.5	92.43	7.57	45
RE-18aug17-197	GCA_947459165	PRJEB35770	ERS14283525	d__Bacteria;p__Bacteroidota;c__Bacteroidia;o__NS11-12g;f__UBA955;g__;s__	Rimov	Epilimnion	Eutrophic	24.01	44.605	9439.43	2.66778	272.5	94.15	5.85	30
RE-18aug17-2	GCA_947458445	PRJEB35770	ERS14283557	d__Bacteria;p__Bacteroidota;c__Bacteroidia;o__Flavobacteriales;f__Flavobacteriaceae;g__Flavobacterium;s__	Rimov	Epilimnion	Eutrophic	24.01	37.917	5818.38	2.97993	254	92.94	7.06	56
RE-18aug17-202	GCA_947458185	PRJEB35770	ERS14283526	d__Bacteria;p__Planctomycetota;c__Planctomycetes;o__Planctomycetales;f__Planctomycetaceae;g__;s__	Rimov	Epilimnion	Eutrophic	24.01	63.181	11301.6	6.68108	313	84.92	15.08	172
RE-18aug17-208	GCA_903218435	PRJEB35770	ERS4541448	d__Bacteria;p__Actinobacteriota;c__Actinobacteria;o__Nanopelagicales;f__Nanopelagicaceae;g__Planktophila;s__	Rimov	Epilimnion	Eutrophic	24.01	44.299	17182.8	1.38068	283	95.56	4.44	16
RE-18aug17-209	GCA_947459185	PRJEB35770	ERS14283527	d__Bacteria;p__Planctomycetota;c__Planctomycetes;o__Pirellulales;f__UBA1268;g__BAIKAL-G1-2R;s__	Rimov	Epilimnion	Eutrophic	24.01	65.56	18096.8	4.32916	311	90.42	9.58	82
RE-18aug17-211	GCA_947458045	PRJEB35770	ERS14283528	d__Bacteria;p__Bacteroidota;c__Bacteroidia;o__Chitinophagales;f__Chitinophagaceae;g__JJ008;s__JJ008 sp003489485	Rimov	Epilimnion	Eutrophic	24.01	48.298	6410.49	1.97867	269	95.35	4.65	28.5
RE-18aug17-212	GCA_947459175	PRJEB35770	ERS14283529	d__Bacteria;p__Bacteroidota;c__Bacteroidia;o__Cytophagales;f__UBA9547;g__;s__	Rimov	Epilimnion	Eutrophic	24.01	47.14	12396.8	3.27174	269	90.83	9.17	56
RE-18aug17-213	GCA_903218445	PRJEB35770	ERS4541449	d__Bacteria;p__Actinobacteriota;c__Actinobacteria;o__Actinomycetales;f__Microbacteriaceae;g__Aquiluna;s__	Rimov	Epilimnion	Eutrophic	24.01	49.455	24351.4	1.33518	282	96.35	3.65	8
RE-18aug17-214	GCA_947458125	PRJEB35770	ERS14283530	d__Bacteria;p__Bacteroidota;c__Bacteroidia;o__Cytophagales;f__Catalimonadaceae;g__;s__	Rimov	Epilimnion	Eutrophic	24.01	45.672	7171.93	3.74021	241	90.13	9.87	60
RE-18aug17-215	GCA_947459265	PRJEB35770	ERS14283531	d__Bacteria;p__Bacteroidota;c__Bacteroidia;o__Flavobacteriales;f__Flavobacteriaceae;g__Flavobacterium;s__	Rimov	Epilimnion	Eutrophic	24.01	36.668	105492	2.88166	273	90.25	9.75	73
RE-18aug17-217	GCA_947458135	PRJEB35770	ERS14283532	d__Bacteria;p__Verrucomicrobiota;c__Verrucomicrobiae;o__Verrucomicrobiales;f__Verrucomicrobiaceae;g__Prosthecobacter;s__	Rimov	Epilimnion	Eutrophic	24.01	57.29	6387.14	4.62268	249	90.3	9.7	66
RE-18aug17-218	GCA_947459245	PRJEB35770	ERS14283533	d__Bacteria;p__Bacteroidota;c__Bacteroidia;o__UBA7662;f__UBA7662;g__;s__	Rimov	Epilimnion	Eutrophic	24.01	43.936	22573.5	2.39973	285	95.23	4.77	12
RE-18aug17-222	GCA_903218475	PRJEB35770	ERS4541450	d__Bacteria;p__Actinobacteriota;c__Actinobacteria;o__Nanopelagicales;f__Nanopelagicaceae;g__Planktophila;s__	Rimov	Epilimnion	Eutrophic	24.01	44.106	9457.43	1.61329	275	95.89	4.11	13
RE-18aug17-226	GCA_947458645	PRJEB35770	ERS14283534	d__Bacteria;p__Proteobacteria;c__Gammaproteobacteria;o__Burkholderiales;f__Burkholderiaceae;g__;s__	Rimov	Epilimnion	Eutrophic	24.01	43.248	5830.16	2.69302	234	91.55	8.45	53
RE-18aug17-23	GCA_947458655	PRJEB35770	ERS14283538	d__Bacteria;p__Actinobacteriota;c__Actinobacteria;o__Actinomycetales;f__Microbacteriaceae;g__Rhodoluna;s__	Rimov	Epilimnion	Eutrophic	24.01	48.537	7164.45	1.24491	267	96.06	3.94	19
RE-18aug17-233	GCA_947458085	PRJEB35770	ERS14283536	d__Bacteria;p__Proteobacteria;c__Gammaproteobacteria;o__Burkholderiales;f__Burkholderiaceae;g__UBA954;s__UBA954 sp002293155	Rimov	Epilimnion	Eutrophic	24.01	54.203	6655.6	1.60858	259	95.55	4.45	18
RE-18aug17-240	GCA_903218465	PRJEB35770	ERS4541451	d__Bacteria;p__Actinobacteriota;c__Acidimicrobiia;o__Microtrichales;f__Ilumatobacteraceae;g__UBA2093;s__	Rimov	Epilimnion	Eutrophic	24.01	51.777	5259.31	1.68432	254	95.3	4.7	15
RE-18aug17-244	GCA_947458195	PRJEB35770	ERS14283540	d__Bacteria;p__Chloroflexota_A;c__Ellin6529;o__CSP1-4;f__UBA10416;g__UBA10416;s__	Rimov	Epilimnion	Eutrophic	24.01	62.585	7671.88	1.11121	273	96.49	3.51	11
RE-18aug17-247	GCA_947459235	PRJEB35770	ERS14283541	d__Bacteria;p__Bacteroidota;c__Kapabacteria;o__Kapabacteriales;f__Kapabacteriaceae;g__UBA10438;s__	Rimov	Epilimnion	Eutrophic	24.01	54.399	10769.5	2.42904	279	95.62	4.38	18
RE-18aug17-249	GCA_947458535	PRJEB35770	ERS14283542	d__Bacteria;p__Proteobacteria;c__Gammaproteobacteria;o__Burkholderiales;f__Burkholderiaceae;g__Polynucleobacter;s__	Rimov	Epilimnion	Eutrophic	24.01	46.237	6715.59	2.179	263	95.62	4.38	20
RE-18aug17-25	GCA_947458605	PRJEB35770	ERS14283544	d__Bacteria;p__Bacteroidota;c__Bacteroidia;o__Chitinophagales;f__Chitinophagaceae;g__Sediminibacterium;s__	Rimov	Epilimnion	Eutrophic	24.01	35.755	11077.3	2.4481	286	94.02	5.98	44
RE-18aug17-253	GCA_947459195	PRJEB35770	ERS14283543	d__Bacteria;p__Bacteroidota;c__Bacteroidia;o__Sphingobacteriales;f__Sphingobacteriaceae;g__;s__	Rimov	Epilimnion	Eutrophic	24.01	41.436	22004.3	1.82352	279	94.12	5.88	37
RE-18aug17-26	GCA_903218455	PRJEB35770	ERS4541452	d__Bacteria;p__Actinobacteriota;c__Acidimicrobiia;o__Microtrichales;f__UBA8139;g__;s__	Rimov	Epilimnion	Eutrophic	24.01	58.146	8873.97	3.1587	263	94.5	5.5	24
RE-18aug17-261	GCA_947458455	PRJEB35770	ERS14283545	d__Bacteria;p__Verrucomicrobiota;c__Verrucomicrobiae;o__Verrucomicrobiales;f__Verrucomicrobiaceae;g__Prosthecobacter;s__	Rimov	Epilimnion	Eutrophic	24.01	60.189	191147	5.30307	291	91.52	8.48	58
RE-18aug17-263	GCA_947459225	PRJEB35770	ERS14283546	d__Bacteria;p__Bacteroidota;c__Bacteroidia;o__NS11-12g;f__UBA955;g__;s__	Rimov	Epilimnion	Eutrophic	24.01	39.64	14093.1	2.51424	297	93.9	6.1	42
RE-18aug17-264	GCA_947458465	PRJEB35770	ERS14283547	d__Bacteria;p__Bacteroidota;c__Bacteroidia;o__Flavobacteriales;f__UA16;g__;s__	Rimov	Epilimnion	Eutrophic	24.01	41.626	74201.6	3.17335	303	94.69	5.31	30
RE-18aug17-265	GCA_947459215	PRJEB35770	ERS14283548	d__Bacteria;p__Planctomycetota;c__Phycisphaerae;o__Phycisphaerales;f__SM1A02;g__UBA2402;s__	Rimov	Epilimnion	Eutrophic	24.01	65.601	77861.6	3.7455	302	87.74	12.26	115
RE-18aug17-270	GCA_947459115	PRJEB35770	ERS14283549	d__Bacteria;p__Bacteroidota;c__Bacteroidia;o__;f__;g__;s__	Rimov	Epilimnion	Eutrophic	24.01	42.975	10223	3.06834	278.5	92.41	7.59	44
RE-18aug17-272	GCA_947459335	PRJEB35770	ERS14283550	d__Bacteria;p__Bacteroidota;c__Bacteroidia;o__Flavobacteriales;f__UA16;g__UBA4660;s__	Rimov	Epilimnion	Eutrophic	24.01	53.721	43213.9	2.9393	295	93.6	6.4	39
RE-18aug17-278	GCA_947458475	PRJEB35770	ERS14283551	d__Bacteria;p__Bacteroidota;c__Bacteroidia;o__Cytophagales;f__Cyclobacteriaceae;g__Algoriphagus;s__	Rimov	Epilimnion	Eutrophic	24.01	45.326	14707.5	2.96793	280	91.56	8.44	61
RE-18aug17-279	GCA_947459305	PRJEB35770	ERS14283552	d__Bacteria;p__Bacteroidota;c__Bacteroidia;o__NS11-12g;f__UBA955;g__;s__	Rimov	Epilimnion	Eutrophic	24.01	46.576	13016.7	2.39578	281	94.91	5.09	27
RE-18aug17-280	GCA_947458115	PRJEB35770	ERS14283553	d__Bacteria;p__Bacteroidota;c__Bacteroidia;o__Chitinophagales;f__Chitinophagaceae;g__;s__	Rimov	Epilimnion	Eutrophic	24.01	44.158	5963.87	2.82713	263	93.17	6.83	42
RE-18aug17-282	GCA_947459295	PRJEB35770	ERS14283554	d__Bacteria;p__Bacteroidota;c__Bacteroidia;o__Chitinophagales;f__Chitinophagaceae;g__UBA12329;s__	Rimov	Epilimnion	Eutrophic	24.01	37.952	24447.1	2.46423	315	95.45	4.55	25
RE-18aug17-291	GCA_903218485	PRJEB35770	ERS4541453	d__Bacteria;p__Actinobacteriota;c__Acidimicrobiia;o__Microtrichales;f__Ilumatobacteraceae;g__Casp-actino8;s__	Rimov	Epilimnion	Eutrophic	24.01	65.641	6668.86	2.46549	250	93.49	6.51	24
RE-18aug17-296	GCA_947458205	PRJEB35770	ERS14283555	d__Bacteria;p__Proteobacteria;c__Gammaproteobacteria;o__Burkholderiales;f__Burkholderiaceae;g__Limnohabitans;s__	Rimov	Epilimnion	Eutrophic	24.01	60.004	4954.83	2.47742	254	94.62	5.38	34
RE-18aug17-299	GCA_947459315	PRJEB35770	ERS14283556	d__Bacteria;p__Proteobacteria;c__Gammaproteobacteria;o__Burkholderiales;f__Burkholderiaceae;g__Polynucleobacter;s__	Rimov	Epilimnion	Eutrophic	24.01	47.415	4553.32	1.89763	236.5	96.3	3.7	15
RE-18aug17-310	GCA_903218495	PRJEB35770	ERS4541454	d__Bacteria;p__Actinobacteriota;c__Actinobacteria;o__Nanopelagicales;f__AcAMD-5;g__AcAMD-5;s__	Rimov	Epilimnion	Eutrophic	24.01	46.264	6282.46	2.08127	245.5	93.46	6.54	23
RE-18aug17-311	GCA_947458105	PRJEB35770	ERS14283559	d__Bacteria;p__Verrucomicrobiota;c__Verrucomicrobiae;o__Opitutales;f__Opitutaceae;g__Tous-C4FEB;s__Tous-C4FEB sp002304445	Rimov	Epilimnion	Eutrophic	24.01	63.052	7412.97	3.994	280	91.86	8.14	64.5
RE-18aug17-319	GCA_947459375	PRJEB35770	ERS14283560	d__Bacteria;p__Bacteroidota;c__Bacteroidia;o__AKYH767;f__;g__;s__	Rimov	Epilimnion	Eutrophic	24.01	44.327	4840.37	2.79528	256	94.33	5.67	28
RE-18aug17-328	GCA_947458595	PRJEB35770	ERS14283561	d__Bacteria;p__Verrucomicrobiota;c__Verrucomicrobiae;o__Pedosphaerales;f__UBA9464;g__UBA6176;s__	Rimov	Epilimnion	Eutrophic	24.01	62.014	6665.17	3.36685	272	91.3	8.7	66
RE-18aug17-339	GCA_947459365	PRJEB35770	ERS14283562	d__Bacteria;p__Bacteroidota;c__Bacteroidia;o__Chitinophagales;f__Saprospiraceae;g__;s__	Rimov	Epilimnion	Eutrophic	24.01	46.13	10143.8	3.47939	278	90.12	9.88	71
RE-18aug17-343	GCA_947459065	PRJEB35770	ERS14283563	d__Bacteria;p__Proteobacteria;c__Gammaproteobacteria;o__Steroidobacterales;f__Steroidobacteraceae;g__UBA964;s__	Rimov	Epilimnion	Eutrophic	24.01	59.871	8693.1	2.52854	272	95.82	4.18	11
RE-18aug17-345	GCA_947459355	PRJEB35770	ERS14283564	d__Bacteria;p__Verrucomicrobiota;c__Verrucomicrobiae;o__Pedosphaerales;f__UBA9464;g__UBA6176;s__	Rimov	Epilimnion	Eutrophic	24.01	60.652	5799.5	2.86511	249	91.34	8.66	64
RE-18aug17-349	GCA_947459105	PRJEB35770	ERS14283565	d__Bacteria;p__Bacteroidota;c__Bacteroidia;o__NS11-12g;f__UBA955;g__UBA955;s__	Rimov	Epilimnion	Eutrophic	24.01	45.176	5384.73	2.62585	253.5	92.05	7.95	42
RE-18aug17-35	GCA_947459415	PRJEB35770	ERS14283570	d__Bacteria;p__Bacteroidota;c__Bacteroidia;o__NS11-12g;f__UKL13-3;g__B1;s__	Rimov	Epilimnion	Eutrophic	24.01	35.248	12550.7	2.66868	294	94.5	5.5	34
RE-18aug17-351	GCA_947459325	PRJEB35770	ERS14283566	d__Bacteria;p__Planctomycetota;c__Planctomycetes;o__Pirellulales;f__Pirellulaceae;g__Pirellula_B;s__	Rimov	Epilimnion	Eutrophic	24.01	50.84	5096.36	5.28308	252	90.22	9.78	72
RE-18aug17-353	GCA_947459015	PRJEB35770	ERS14283567	d__Bacteria;p__Verrucomicrobiota;c__Verrucomicrobiae;o__Opitutales;f__Opitutaceae;g__UBA6669;s__	Rimov	Epilimnion	Eutrophic	24.01	66.818	5829.39	3.18391	283	92.86	7.14	57
RE-18aug17-354	GCA_947459405	PRJEB35770	ERS14283568	d__Bacteria;p__Proteobacteria;c__Gammaproteobacteria;o__Burkholderiales;f__Burkholderiaceae;g__Polaromonas;s__	Rimov	Epilimnion	Eutrophic	24.01	65.028	10210.7	2.92723	285	92.67	7.33	44
RE-18aug17-356	GCA_947458965	PRJEB35770	ERS14283569	d__Bacteria;p__Actinobacteriota;c__Actinobacteria;o__Nanopelagicales;f__Nanopelagicaceae;g__Planktophila;s__	Rimov	Epilimnion	Eutrophic	24.01	49.361	5661.07	1.76851	266	96.13	3.87	12
RE-18aug17-38	GCA_947458845	PRJEB35770	ERS14283571	d__Bacteria;p__Bacteroidota;c__Bacteroidia;o__Cytophagales;f__Spirosomaceae;g__Leadbetterella;s__	Rimov	Epilimnion	Eutrophic	24.01	37.367	11324.2	4.50444	260	89.4	10.6	66
RE-18aug17-39	GCA_903218505	PRJEB35770	ERS4541455	d__Bacteria;p__Actinobacteriota;c__Actinobacteria;o__Nanopelagicales;f__AcAMD-5;g__ATZT02;s__	Rimov	Epilimnion	Eutrophic	24.01	38.691	15239.9	1.36477	282	95.78	4.22	11
RE-18aug17-4	GCA_947458925	PRJEB35770	ERS14283573	d__Bacteria;p__Bacteroidota;c__Kapabacteria;o__Kapabacteriales;f__UBA4661;g__UBA4661;s__	Rimov	Epilimnion	Eutrophic	24.01	43.979	5233.41	3.49229	258.5	90.93	9.07	97.5
RE-18aug17-47	GCA_947460105	PRJEB35770	ERS14283572	d__Bacteria;p__Bacteroidota;c__Bacteroidia;o__Cytophagales;f__Cyclobacteriaceae;g__ELB16-189;s__	Rimov	Epilimnion	Eutrophic	24.01	42.365	4596.56	3.34537	234.5	94.09	5.91	48
RE-18aug17-52	GCA_947458935	PRJEB35770	ERS14283574	d__Bacteria;p__Bacteroidota;c__Bacteroidia;o__;f__;g__;s__	Rimov	Epilimnion	Eutrophic	24.01	44.469	5492.89	2.69091	257.5	93.12	6.88	35
RE-18aug17-56	GCA_947459005	PRJEB35770	ERS14283575	d__Bacteria;p__Planctomycetota;c__Phycisphaerae;o__Phycisphaerales;f__SM1A02;g__;s__	Rimov	Epilimnion	Eutrophic	24.01	67.749	14056.3	2.78234	308	93.85	6.15	38
RE-18aug17-57	GCA_947459045	PRJEB35770	ERS14283576	d__Bacteria;p__Actinobacteriota;c__Actinobacteria;o__Nanopelagicales;f__Nanopelagicaceae;g__Planktophila;s__	Rimov	Epilimnion	Eutrophic	24.01	48.026	7952.84	1.88177	276.5	95.57	4.43	12
RE-18aug17-58	GCA_947458875	PRJEB35770	ERS14283577	d__Bacteria;p__Bacteroidota;c__Bacteroidia;o__Sphingobacteriales;f__Sphingobacteriaceae;g__;s__	Rimov	Epilimnion	Eutrophic	24.01	41.574	40514.9	1.85977	286	94.39	5.61	34
RE-18aug17-59	GCA_903218515	PRJEB35770	ERS4541456	d__Bacteria;p__Actinobacteriota;c__Actinobacteria;o__Nanopelagicales;f__Nanopelagicaceae;g__Nanopelagicus;s__	Rimov	Epilimnion	Eutrophic	24.01	42.039	6007.58	1.48522	263.5	96.41	3.59	10
RE-18aug17-6	GCA_947458955	PRJEB35770	ERS14283583	d__Bacteria;p__Bacteroidota;c__Bacteroidia;o__Flavobacteriales;f__Crocinitomicaceae;g__40-80;s__	Rimov	Epilimnion	Eutrophic	24.01	31.588	14698.4	2.77762	279	94.35	5.65	21
RE-18aug17-61	GCA_947459455	PRJEB35770	ERS14283578	d__Bacteria;p__Bacteroidota;c__Bacteroidia;o__Chitinophagales;f__Chitinophagaceae;g__;s__	Rimov	Epilimnion	Eutrophic	24.01	53.849	5849.59	4.36982	239	89.94	10.06	79
RE-18aug17-63	GCA_947459035	PRJEB35770	ERS14283579	d__Bacteria;p__Bacteroidota;c__Bacteroidia;o__Chitinophagales;f__Chitinophagaceae;g__UBA12329;s__	Rimov	Epilimnion	Eutrophic	24.01	38.295	6367.19	2.65915	288	96.3	3.7	22
RE-18aug17-64	GCA_947458905	PRJEB35770	ERS14283580	d__Bacteria;p__Bacteroidota;c__Bacteroidia;o__AKYH767;f__UBA4408;g__;s__	Rimov	Epilimnion	Eutrophic	24.01	37.996	6241.32	2.94432	282	92.43	7.57	55.5
RE-18aug17-67	GCA_947458895	PRJEB35770	ERS14283581	d__Bacteria;p__Proteobacteria;c__Gammaproteobacteria;o__Burkholderiales;f__Burkholderiaceae;g__;s__	Rimov	Epilimnion	Eutrophic	24.01	59.03	5584.58	2.33001	239	90.58	9.42	51
RE-18aug17-69	GCA_947458975	PRJEB35770	ERS14283582	d__Bacteria;p__Bacteroidota;c__Bacteroidia;o__Chitinophagales;f__Chitinophagaceae;g__UBA1931;s__	Rimov	Epilimnion	Eutrophic	24.01	40.521	5155.99	2.42999	266	93.36	6.64	49
RE-18aug17-73	GCA_947459445	PRJEB35770	ERS14283584	d__Bacteria;p__Proteobacteria;c__Alphaproteobacteria;o__Sphingomonadales;f__Sphingomonadaceae;g__Ga0077559;s__	Rimov	Epilimnion	Eutrophic	24.01	58.579	5416.51	2.39857	240.5	93.76	6.24	31
RE-18aug17-74	GCA_903218545	PRJEB35770	ERS4541457	d__Bacteria;p__Actinobacteriota;c__Actinobacteria;o__Nanopelagicales;f__Nanopelagicaceae;g__Planktophila;s__	Rimov	Epilimnion	Eutrophic	24.01	48.177	7373.99	1.87437	270	97.21	2.79	8
RE-18aug17-75	GCA_947458545	PRJEB35770	ERS14283585	d__Bacteria;p__Bacteroidota;c__Bacteroidia;o__Cytophagales;f__Catalimonadaceae;g__;s__	Rimov	Epilimnion	Eutrophic	24.01	58.335	359289	3.402	291	90.78	9.22	71
RE-18aug17-8	GCA_947458235	PRJEB35770	ERS14283587	d__Bacteria;p__Proteobacteria;c__Alphaproteobacteria;o__;f__;g__;s__	Rimov	Epilimnion	Eutrophic	24.01	52.525	14471.4	1.48205	251	92.17	7.83	34
RE-18aug17-82	GCA_947458735	PRJEB35770	ERS14283586	d__Bacteria;p__Bacteroidota;c__Bacteroidia;o__Flavobacteriales;f__Crocinitomicaceae;g__UBA952;s__	Rimov	Epilimnion	Eutrophic	24.01	44.407	5593.42	2.13572	270	97.1	2.9	12
RE-18aug17-92	GCA_947458365	PRJEB35770	ERS14283588	d__Bacteria;p__Bacteroidota;c__Bacteroidia;o__Flavobacteriales;f__Crocinitomicaceae;g__UBA952;s__	Rimov	Epilimnion	Eutrophic	24.01	34.408	5433.04	4.04986	243	92.59	7.41	41
RE-18aug17-99	GCA_947458785	PRJEB35770	ERS14283589	d__Bacteria;p__Bacteroidota;c__Kapabacteria;o__Kapabacteriales;f__Kapabacteriaceae;g__UBA10438;s__	Rimov	Epilimnion	Eutrophic	24.01	52.345	12160	2.43829	293	95.58	4.42	17
RE-20apr16-102	GCA_947459895	PRJEB35770	ERS14283590	d__Bacteria;p__Actinobacteriota;c__Actinobacteria;o__Nanopelagicales;f__Nanopelagicaceae;g__Planktophila;s__	Rimov	Epilimnion	Eutrophic	10.3	47.494	5631.85	1.82076	253	96.52	3.48	10
RE-20apr16-104	GCA_947458385	PRJEB35770	ERS14283591	d__Bacteria;p__Actinobacteriota;c__Acidimicrobiia;o__Microtrichales;f__UBA8139;g__;s__	Rimov	Epilimnion	Eutrophic	10.3	57.545	11881.1	2.36112	274.5	94.77	5.23	24
RE-20apr16-11	GCA_947458705	PRJEB35770	ERS14283595	d__Bacteria;p__Verrucomicrobiota;c__Verrucomicrobiae;o__Opitutales;f__Opitutaceae;g__Tous-C4FEB;s__	Rimov	Epilimnion	Eutrophic	10.3	57.873	14691.5	3.47933	302	92.97	7.03	54
RE-20apr16-110	GCA_947459435	PRJEB35770	ERS14283592	d__Bacteria;p__Actinobacteriota;c__Actinobacteria;o__Nanopelagicales;f__Nanopelagicaceae;g__AAA044-D11;s__	Rimov	Epilimnion	Eutrophic	10.3	44.843	5944.02	1.70272	265	96.9	3.1	10
RE-20apr16-115	GCA_947458685	PRJEB35770	ERS14283593	d__Bacteria;p__Verrucomicrobiota;c__Verrucomicrobiae;o__Verrucomicrobiales;f__Akkermansiaceae;g__UBA956;s__	Rimov	Epilimnion	Eutrophic	10.3	48.495	23441.1	3.61191	282	92.63	7.37	47
RE-20apr16-119	GCA_947460025	PRJEB35770	ERS14283594	d__Bacteria;p__Actinobacteriota;c__Actinobacteria;o__Nanopelagicales;f__Nanopelagicaceae;g__Nanopelagicus;s__	Rimov	Epilimnion	Eutrophic	10.3	42.191	5561.63	1.19679	265	96.04	3.96	7.5
RE-20apr16-120	GCA_947459485	PRJEB35770	ERS14283596	d__Bacteria;p__Actinobacteriota;c__Actinobacteria;o__Actinomycetales;f__Microbacteriaceae;g__MWH-TA3;s__	Rimov	Epilimnion	Eutrophic	10.3	58.598	5906.39	1.4024	248	95.67	4.33	17
RE-20apr16-124	GCA_947459845	PRJEB35770	ERS14283597	d__Bacteria;p__Proteobacteria;c__Gammaproteobacteria;o__Burkholderiales;f__Burkholderiaceae;g__Rhodoferax;s__	Rimov	Epilimnion	Eutrophic	10.3	54.486	4814.23	2.89344	238.5	94.23	5.77	22
RE-20apr16-126	GCA_947459495	PRJEB35770	ERS14283598	d__Bacteria;p__Actinobacteriota;c__Actinobacteria;o__Nanopelagicales;f__Nanopelagicaceae;g__Planktophila;s__	Rimov	Epilimnion	Eutrophic	10.3	45.944	7492.07	1.84815	264	96.89	3.11	9.5
RE-20apr16-134	GCA_947459505	PRJEB35770	ERS14283599	d__Bacteria;p__Actinobacteriota;c__Actinobacteria;o__Nanopelagicales;f__Nanopelagicaceae;g__Planktophila;s__	Rimov	Epilimnion	Eutrophic	10.3	46.557	8133.58	2.09759	275	97.15	2.85	8
RE-20apr16-135	GCA_947458415	PRJEB35770	ERS14283600	d__Bacteria;p__Proteobacteria;c__Gammaproteobacteria;o__Burkholderiales;f__Burkholderiaceae;g__Limnohabitans;s__	Rimov	Epilimnion	Eutrophic	10.3	55.309	10303.5	2.49709	261	94.73	5.27	20
RE-20apr16-141	GCA_947459815	PRJEB35770	ERS14283601	d__Bacteria;p__Verrucomicrobiota;c__Verrucomicrobiae;o__Verrucomicrobiales;f__Verrucomicrobiaceae;g__Prosthecobacter;s__	Rimov	Epilimnion	Eutrophic	10.3	56.422	6366.42	4.13461	245	91.12	8.88	52
RE-20apr16-146	GCA_947459925	PRJEB35770	ERS14283602	d__Bacteria;p__Actinobacteriota;c__Actinobacteria;o__Nanopelagicales;f__Nanopelagicaceae;g__;s__	Rimov	Epilimnion	Eutrophic	10.3	46.085	10000.7	1.53526	271	95.89	4.11	13
RE-20apr16-148	GCA_947458425	PRJEB35770	ERS14283603	d__Bacteria;p__Actinobacteriota;c__Actinobacteria;o__Nanopelagicales;f__Nanopelagicaceae;g__Planktophila;s__	Rimov	Epilimnion	Eutrophic	10.3	47.298	6913.09	2.11826	276	97.44	2.56	10
RE-20apr16-151	GCA_947459905	PRJEB35770	ERS14283604	d__Bacteria;p__Actinobacteriota;c__Actinobacteria;o__Nanopelagicales;f__Nanopelagicaceae;g__Planktophila;s__	Rimov	Epilimnion	Eutrophic	10.3	46.205	7116.4	1.92078	276	96.8	3.2	8
RE-20apr16-152	GCA_947459775	PRJEB35770	ERS14283605	d__Bacteria;p__Actinobacteriota;c__Actinobacteria;o__Nanopelagicales;f__Nanopelagicaceae;g__Nanopelagicus;s__	Rimov	Epilimnion	Eutrophic	10.3	39.851	6004.9	1.22938	249	96.09	3.91	11.5
RE-20apr16-154	GCA_947459095	PRJEB35770	ERS14283606	d__Bacteria;p__Proteobacteria;c__Gammaproteobacteria;o__Burkholderiales;f__Burkholderiaceae;g__Limnohabitans;s__	Rimov	Epilimnion	Eutrophic	10.3	55.44	4730.98	2.77835	246.5	94.8	5.2	19
RE-20apr16-155	GCA_947459975	PRJEB35770	ERS14283607	d__Bacteria;p__Actinobacteriota;c__Actinobacteria;o__Nanopelagicales;f__Nanopelagicaceae;g__AAA044-D11;s__	Rimov	Epilimnion	Eutrophic	10.3	48.336	11246.1	1.58432	278	96.06	3.94	13
RE-20apr16-158	GCA_947459935	PRJEB35770	ERS14283608	d__Bacteria;p__Actinobacteriota;c__Actinobacteria;o__Nanopelagicales;f__Nanopelagicaceae;g__Planktophila;s__	Rimov	Epilimnion	Eutrophic	10.3	45.503	6617.47	1.93881	253	95.35	4.65	10
RE-20apr16-164	GCA_947459385	PRJEB35770	ERS14283609	d__Bacteria;p__Bacteroidota;c__Bacteroidia;o__Flavobacteriales;f__UA16;g__;s__	Rimov	Epilimnion	Eutrophic	10.3	41.421	9322.95	3.95721	292	95.39	4.61	17
RE-20apr16-169	GCA_947459945	PRJEB35770	ERS14283610	d__Bacteria;p__Bacteroidota;c__Bacteroidia;o__Cytophagales;f__Cyclobacteriaceae;g__Algoriphagus;s__	Rimov	Epilimnion	Eutrophic	10.3	44.849	6208.35	3.04625	256	92.11	7.89	60
RE-20apr16-173	GCA_943359435.1	PRJEB35770	ERS4146216	d__Bacteria;p__Patescibacteria;c__Saccharimonadia;o__Saccharimonadales;f__UBA10212;g__;s__	Rimov	Epilimnion	Eutrophic	10.3	42.216	6708.37	0.876456	211	92.5	7.5	29
RE-20apr16-177	GCA_947460075	PRJEB35770	ERS14283611	d__Bacteria;p__Actinobacteriota;c__Acidimicrobiia;o__Microtrichales;f__Ilumatobacteraceae;g__UBA3006;s__	Rimov	Epilimnion	Eutrophic	10.3	51.836	7687.19	2.09921	260	96.91	3.09	14
RE-20apr16-192	GCA_947458915	PRJEB35770	ERS14283612	d__Bacteria;p__Bacteroidota;c__Bacteroidia;o__Chitinophagales;f__Chitinophagaceae;g__UBA8137;s__	Rimov	Epilimnion	Eutrophic	10.3	35.694	15187	2.08333	300	94.21	5.79	45
RE-20apr16-198	GCA_947459965	PRJEB35770	ERS14283613	d__Bacteria;p__Verrucomicrobiota;c__Verrucomicrobiae;o__Opitutales;f__Opitutaceae;g__Tous-C4FEB;s__	Rimov	Epilimnion	Eutrophic	10.3	61.131	5278.58	3.26192	265	92.83	7.17	56
RE-20apr16-199	GCA_947458515	PRJEB35770	ERS14283614	d__Bacteria;p__Bacteroidota;c__Bacteroidia;o__Flavobacteriales;f__Crocinitomicaceae;g__;s__	Rimov	Epilimnion	Eutrophic	10.3	34.242	10721.5	2.37995	273	94.46	5.54	35
RE-20apr16-204	GCA_947459805	PRJEB35770	ERS14283615	d__Bacteria;p__Verrucomicrobiota;c__Verrucomicrobiae;o__Opitutales;f__UBA953;g__UBA953;s__	Rimov	Epilimnion	Eutrophic	10.3	61.209	15182.9	2.15327	292	93.68	6.32	42.5
RE-20apr16-206	GCA_947459955	PRJEB35770	ERS14283616	d__Bacteria;p__Actinobacteriota;c__Actinobacteria;o__Actinomycetales;f__Microbacteriaceae;g__MWH-TA3;s__	Rimov	Epilimnion	Eutrophic	10.3	58.626	6082.82	1.61024	236	94.77	5.23	17
RE-20apr16-210	GCA_947459835	PRJEB35770	ERS14283617	d__Bacteria;p__Proteobacteria;c__Alphaproteobacteria;o__Sphingomonadales;f__Sphingomonadaceae;g__Ga0077559;s__	Rimov	Epilimnion	Eutrophic	10.3	55.023	6897.56	2.33437	245	92.71	7.29	36
RE-20apr16-213	GCA_947460125	PRJEB35770	ERS14283618	d__Bacteria;p__Proteobacteria;c__Gammaproteobacteria;o__Burkholderiales;f__Burkholderiaceae;g__Polynucleobacter;s__	Rimov	Epilimnion	Eutrophic	10.3	42.18	10838.3	2.71845	285	93.34	6.66	32
RE-20apr16-217	GCA_947460015	PRJEB35770	ERS14283619	d__Bacteria;p__Actinobacteriota;c__Actinobacteria;o__Nanopelagicales;f__Nanopelagicaceae;g__UBA7398;s__	Rimov	Epilimnion	Eutrophic	10.3	43.713	7699.63	1.61705	268	95.93	4.07	10
RE-20apr16-218	GCA_947459795	PRJEB35770	ERS14283620	d__Bacteria;p__Actinobacteriota;c__Acidimicrobiia;o__Microtrichales;f__Ilumatobacteraceae;g__Casp-actino8;s__	Rimov	Epilimnion	Eutrophic	10.3	52.166	9005.81	3.46063	276	95.84	4.16	19
RE-20apr16-222	GCA_947459765	PRJEB35770	ERS14283621	d__Bacteria;p__Actinobacteriota;c__Actinobacteria;o__Nanopelagicales;f__Nanopelagicaceae;g__Planktophila;s__	Rimov	Epilimnion	Eutrophic	10.3	44.144	7986.88	1.62692	269.5	96.82	3.18	7
RE-20apr16-223	GCA_947460005	PRJEB35770	ERS14283622	d__Bacteria;p__Bacteroidota;c__Bacteroidia;o__Cytophagales;f__Spirosomaceae;g__UBA6715;s__	Rimov	Epilimnion	Eutrophic	10.3	41.397	11237.3	3.50853	292.5	95.77	4.23	17
RE-20apr16-224	GCA_947458165	PRJEB35770	ERS14283623	d__Bacteria;p__Actinobacteriota;c__Actinobacteria;o__Nanopelagicales;f__Nanopelagicaceae;g__Planktophila;s__	Rimov	Epilimnion	Eutrophic	10.3	47.422	10648.5	1.84625	279.5	96.4	3.6	10
RE-20apr16-226	GCA_947459915	PRJEB35770	ERS14283624	d__Bacteria;p__Actinobacteriota;c__Actinobacteria;o__Nanopelagicales;f__Nanopelagicaceae;g__Nanopelagicus;s__	Rimov	Epilimnion	Eutrophic	10.3	40.758	8801.06	1.58127	269	96.4	3.6	6
RE-20apr16-229	GCA_947458355	PRJEB35770	ERS14283625	d__Bacteria;p__Actinobacteriota;c__Actinobacteria;o__Nanopelagicales;f__Nanopelagicaceae;g__AAA044-D11;s__	Rimov	Epilimnion	Eutrophic	10.3	44.305	6001.05	2.19442	269	96.53	3.47	10
RE-20apr16-234	GCA_947507755	PRJEB35770	ERS14283626	d__Bacteria;p__Actinobacteriota;c__Actinobacteria;o__Nanopelagicales;f__Nanopelagicaceae;g__Nanopelagicus;s__Nanopelagicus sp001437855	Rimov	Epilimnion	Eutrophic	10.3	40.676	8374.47	1.30691	259	96.05	3.95	10
RE-20apr16-235	GCA_947508025	PRJEB35770	ERS14283627	d__Bacteria;p__Verrucomicrobiota;c__Verrucomicrobiae;o__Opitutales;f__Opitutaceae;g__Tous-C4FEB;s__	Rimov	Epilimnion	Eutrophic	10.3	62.971	7247.82	4.96484	285	90.4	9.6	81
RE-20apr16-239	GCA_947507975	PRJEB35770	ERS14283628	d__Bacteria;p__Bacteroidota;c__Bacteroidia;o__Chitinophagales;f__Chitinophagaceae;g__Ferruginibacter;s__	Rimov	Epilimnion	Eutrophic	10.3	34.935	4774.38	2.99442	254	92.14	7.86	81
RE-20apr16-259	GCA_947507945	PRJEB35770	ERS14283629	d__Bacteria;p__Proteobacteria;c__Gammaproteobacteria;o__Burkholderiales;f__Burkholderiaceae;g__Polynucleobacter;s__Polynucleobacter sp002359975	Rimov	Epilimnion	Eutrophic	10.3	46.84	8354.38	1.78118	260.5	96.03	3.97	18
RE-20apr16-26	GCA_947461655	PRJEB35770	ERS14283633	d__Bacteria;p__Bacteroidota;c__Bacteroidia;o__Chitinophagales;f__Chitinophagaceae;g__UBA1952;s__	Rimov	Epilimnion	Eutrophic	10.3	36.21	6384.12	1.8422	276.5	95.51	4.49	33
RE-20apr16-260	GCA_947507695	PRJEB35770	ERS14283630	d__Bacteria;p__Proteobacteria;c__Gammaproteobacteria;o__Burkholderiales;f__Burkholderiaceae;g__Polynucleobacter;s__	Rimov	Epilimnion	Eutrophic	10.3	45.779	7998.37	3.30661	265	95.7	4.3	26
RE-20apr16-265	GCA_947507715	PRJEB35770	ERS14283631	d__Bacteria;p__Actinobacteriota;c__Actinobacteria;o__Nanopelagicales;f__Nanopelagicaceae;g__Planktophila;s__	Rimov	Epilimnion	Eutrophic	10.3	46.23	6845.62	1.68963	279	97.55	2.45	9
RE-20apr16-268	GCA_947508105	PRJEB35770	ERS14283632	d__Bacteria;p__Proteobacteria;c__Gammaproteobacteria;o__Burkholderiales;f__Burkholderiaceae;g__Polynucleobacter;s__	Rimov	Epilimnion	Eutrophic	10.3	44.962	7182.01	2.88668	261	95.23	4.77	24
RE-20apr16-271	GCA_947462215	PRJEB35770	ERS14283634	d__Bacteria;p__Bacteroidota;c__Bacteroidia;o__Flavobacteriales;f__Crocinitomicaceae;g__UBA5422;s__	Rimov	Epilimnion	Eutrophic	10.3	30.403	7665.49	3.05581	261	92.87	7.13	52
RE-20apr16-272	GCA_947462185	PRJEB35770	ERS14283635	d__Bacteria;p__Actinobacteriota;c__Actinobacteria;o__Nanopelagicales;f__Nanopelagicaceae;g__Planktophila;s__	Rimov	Epilimnion	Eutrophic	10.3	48.276	6695.41	1.93509	264	96.64	3.36	11
RE-20apr16-275	GCA_947461855	PRJEB35770	ERS14283636	d__Bacteria;p__Actinobacteriota;c__Acidimicrobiia;o__Microtrichales;f__Ilumatobacteraceae;g__UBA2093;s__	Rimov	Epilimnion	Eutrophic	10.3	51.669	6185.88	1.82841	254	96.38	3.62	13
RE-20apr16-279	GCA_947462195	PRJEB35770	ERS14283637	d__Bacteria;p__Actinobacteriota;c__Actinobacteria;o__Nanopelagicales;f__Nanopelagicaceae;g__AAA044-D11;s__	Rimov	Epilimnion	Eutrophic	10.3	44.469	5646.11	1.40152	264	96.98	3.02	8
RE-20apr16-280	GCA_947461865	PRJEB35770	ERS14283638	d__Bacteria;p__Actinobacteriota;c__Actinobacteria;o__Actinomycetales;f__Microbacteriaceae;g__Rhodoluna;s__	Rimov	Epilimnion	Eutrophic	10.3	49.379	4720.96	1.13753	249	96.49	3.51	12
RE-20apr16-290	GCA_947461835	PRJEB35770	ERS14283639	d__Bacteria;p__Actinobacteriota;c__Actinobacteria;o__Nanopelagicales;f__Nanopelagicaceae;g__UBA3012;s__	Rimov	Epilimnion	Eutrophic	10.3	43.478	13333.5	1.92717	291.5	95.52	4.48	15
RE-20apr16-291	GCA_947462205	PRJEB35770	ERS14283640	d__Bacteria;p__Planctomycetota;c__Planctomycetes;o__Pirellulales;f__UBA1268;g__BAIKAL-G1-2R;s__	Rimov	Epilimnion	Eutrophic	10.3	51.911	4673.7	3.28122	262	90.39	9.61	92
RE-20apr16-304	GCA_947461845	PRJEB35770	ERS14283641	d__Bacteria;p__Bacteroidota;c__Bacteroidia;o__Flavobacteriales;f__Crocinitomicaceae;g__;s__	Rimov	Epilimnion	Eutrophic	10.3	35.015	6494.08	2.7638	262	95.31	4.69	19
[truncated: 3,799 more rows]

## Sheet: Supplementary Data 3
MAGs ID	Species cluster	MAGs category	Taxonomy	Completeness [%]	Contamination [%]	GriD Single	CUBHE	Normalized coverage
[truncated: 342 more rows]

[truncated: 10 more sheets: Supplementary Data 4, Supplementary Data 5, Supplementary Data 6, Supplementary Data 7, Supplementary Data 8, Supplementary Data 9, Supplementary Data 10, Supplementary Data 11, Supplementary Data 12, Supplementary Data 13]
