# Supplementary material for: Freshwater genome-reduced bacteria exhibit pervasive episodes of adaptive stasis
Source: Nat Commun. 2024 Apr 23;15:3421. doi: 10.1038/s41467-024-47767-7 (PMC11039613; doi:10.1038/s41467-024-47767-7)
Supplement: Supplementary file 5 — Source Data [file 41467_2024_47767_MOESM5_ESM.xlsx]

## Sheet: Figure 1
Fig. 1
MAG ID	CheckM completeness	CheckM contamination	Quality Classification
CE-Jul18-1	54.86	0.5	Partial MAGs
CE-Jul18-101	46.71	0	Partial MAGs
CE-Jul18-102	44.83	0.86	Partial MAGs
CE-Jul18-106	64.83	2.59	Partial MAGs
CE-Jul18-107	47.44	0	Partial MAGs
CE-Jul18-108	92.93	0.91	High-Quality MAGs
CE-Jul18-118	49.11	3.65	Partial MAGs
CE-Jul18-121	99.48	0.19	High-Quality MAGs
CE-Jul18-122	43.1	0.86	Partial MAGs
CE-Jul18-124	70.18	0	Medium-Quality MAGs
CE-Jul18-128	41.38	1.72	Partial MAGs
CE-Jul18-132	92.6	0.81	High-Quality MAGs
CE-Jul18-139	56.08	3.17	Partial MAGs
CE-Jul18-141	63.78	0.85	Partial MAGs
CE-Jul18-142	69.12	2.59	Partial MAGs
CE-Jul18-143	79.43	2.35	Medium-Quality MAGs
CE-Jul18-149	70.53	0	Medium-Quality MAGs
CE-Jul18-153	49.76	0	Partial MAGs
CE-Jul18-16	50.34	0	Partial MAGs
CE-Jul18-160	52.79	1.75	Partial MAGs
CE-Jul18-162	62.44	1.23	Partial MAGs
CE-Jul18-164	69.13	0.99	Partial MAGs
CE-Jul18-168	90.84	1.9	High-Quality MAGs
CE-Jul18-173	93.94	0.63	High-Quality MAGs
CE-Jul18-174	89.15	4.76	Medium-Quality MAGs
CE-Jul18-176	75.5	0.74	Medium-Quality MAGs
CE-Jul18-183	64.14	4.31	Partial MAGs
CE-Jul18-184	86.55	1.7	Medium-Quality MAGs
CE-Jul18-186	66.3	0.7	Partial MAGs
CE-Jul18-188	55.04	2.36	Partial MAGs
CE-Jul18-189	48.09	0	Partial MAGs
CE-Jul18-21	75.56	1.4	Medium-Quality MAGs
CE-Jul18-28	42.59	0.06	Partial MAGs
CE-Jul18-29	45.56	1.25	Partial MAGs
CE-Jul18-3	45.85	3.45	Partial MAGs
CE-Jul18-33	54.58	0.76	Partial MAGs
CE-Jul18-34	44.33	0	Partial MAGs
CE-Jul18-41	62.06	0	Partial MAGs
CE-Jul18-42	43.16	1.28	Partial MAGs
CE-Jul18-43	89.69	0.68	Medium-Quality MAGs
CE-Jul18-45	44.12	0	Partial MAGs
CE-Jul18-47	43.02	1.14	Partial MAGs
CE-Jul18-48	56.26	2.19	Partial MAGs
CE-Jul18-5	77.6	4.31	Medium-Quality MAGs
CE-Jul18-51	60.09	0.54	Partial MAGs
CE-Jul18-52	73.99	0	Medium-Quality MAGs
CE-Jul18-56	96.7	3.4	High-Quality MAGs
CE-Jul18-57	61.88	1.72	Partial MAGs
CE-Jul18-59	62.07	1.72	Partial MAGs
CE-Jul18-6	54.72	3.39	Partial MAGs
CE-Jul18-62	42.34	0.93	Partial MAGs
CE-Jul18-66	88.98	2.44	Medium-Quality MAGs
CE-Jul18-72	74.36	1.86	Medium-Quality MAGs
CE-Jul18-75	88	1.1	Medium-Quality MAGs
CE-Jul18-8	86.57	0.87	Medium-Quality MAGs
CE-Jul18-80	47.93	3.95	Partial MAGs
CE-Jul18-87	60.56	1.16	Partial MAGs
CE-Jul18-88	54.71	1.05	Partial MAGs
CE-Jul18-89	69.16	1.15	Partial MAGs
CE-Jul18-90	96.44	1.41	High-Quality MAGs
CE-Jul18-98	86.29	3.23	Medium-Quality MAGs
CE-Oct18-1	46.9	0	Partial MAGs
CE-Oct18-101	60.82	0	Partial MAGs
CE-Oct18-109	73.97	4.91	Medium-Quality MAGs
CE-Oct18-11	82.66	1.22	Medium-Quality MAGs
CE-Oct18-112	74.46	0.53	Medium-Quality MAGs
CE-Oct18-113	47.86	0	Partial MAGs
CE-Oct18-114	51.72	0	Partial MAGs
CE-Oct18-122	85.6	3.11	Medium-Quality MAGs
CE-Oct18-124	98.39	1.08	High-Quality MAGs
CE-Oct18-126	46.92	0.53	Partial MAGs
CE-Oct18-131	57.92	1.01	Partial MAGs
CE-Oct18-132	76.74	0.86	Medium-Quality MAGs
CE-Oct18-138	79.66	3.05	Medium-Quality MAGs
CE-Oct18-144	43.97	0	Partial MAGs
CE-Oct18-145	76.12	2.12	Medium-Quality MAGs
CE-Oct18-151	56.58	2.44	Partial MAGs
CE-Oct18-152	90.83	0.84	High-Quality MAGs
CE-Oct18-153	61.76	0	Partial MAGs
CE-Oct18-156	54.39	1.75	Partial MAGs
CE-Oct18-158	91.03	1.67	High-Quality MAGs
CE-Oct18-159	48.02	1.45	Partial MAGs
CE-Oct18-165	87.09	3.99	Medium-Quality MAGs
CE-Oct18-167	47.37	1.75	Partial MAGs
CE-Oct18-175	90.86	0.99	High-Quality MAGs
CE-Oct18-177	62.8	0.79	Partial MAGs
CE-Oct18-179	85.25	3.96	Medium-Quality MAGs
CE-Oct18-180	80.68	1.16	Medium-Quality MAGs
CE-Oct18-181	86.85	2.43	Medium-Quality MAGs
CE-Oct18-184	73.46	0.85	Medium-Quality MAGs
CE-Oct18-191	61.21	0	Partial MAGs
CE-Oct18-192	75.97	2.64	Medium-Quality MAGs
CE-Oct18-2	73.06	1.99	Medium-Quality MAGs
CE-Oct18-204	59.83	3.45	Partial MAGs
CE-Oct18-206	87.27	1.37	Medium-Quality MAGs
CE-Oct18-22	86.98	0.92	Medium-Quality MAGs
CE-Oct18-25	40.52	0	Partial MAGs
CE-Oct18-40	45.01	0	Partial MAGs
CE-Oct18-49	64.57	0.8	Partial MAGs
CE-Oct18-60	92.17	3.64	High-Quality MAGs
CE-Oct18-61	92.11	0.89	High-Quality MAGs
CE-Oct18-79	56.9	0	Partial MAGs
CE-Oct18-8	56.03	0	Partial MAGs
CE-Oct18-89	94.24	0.56	High-Quality MAGs
CE-Oct18-9	45.33	0.48	Partial MAGs
CE-Oct18-91	77.12	1.69	Medium-Quality MAGs
CE-Oct18-95	57.76	0	Partial MAGs
CH-Jul18-100	86.53	1.09	Medium-Quality MAGs
CH-Jul18-101	94.87	3.85	High-Quality MAGs
CH-Jul18-102	80.65	0.78	Medium-Quality MAGs
CH-Jul18-103	90.26	2.02	High-Quality MAGs
CH-Jul18-104	66.03	0.54	Partial MAGs
CH-Jul18-105	43.86	1.75	Partial MAGs
CH-Jul18-107	97.54	0.12	High-Quality MAGs
CH-Jul18-108	93.63	2.17	High-Quality MAGs
CH-Jul18-110	90.67	2.2	High-Quality MAGs
CH-Jul18-111	50	0	Partial MAGs
CH-Jul18-112	77.32	4.4	Medium-Quality MAGs
CH-Jul18-113	82.95	0	Medium-Quality MAGs
CH-Jul18-114	85.27	1.55	Medium-Quality MAGs
CH-Jul18-116	95.74	0.96	High-Quality MAGs
CH-Jul18-118	85.94	1.9	Medium-Quality MAGs
CH-Jul18-119	81.11	3.47	Medium-Quality MAGs
CH-Jul18-12	67.5	3.41	Partial MAGs
CH-Jul18-120	50.29	0	Partial MAGs
CH-Jul18-121	80.14	3.46	Medium-Quality MAGs
CH-Jul18-122	46.59	0.78	Partial MAGs
CH-Jul18-123	55.98	0.85	Partial MAGs
CH-Jul18-124	69.15	1.17	Partial MAGs
CH-Jul18-125	77.91	4.23	Medium-Quality MAGs
CH-Jul18-126	73.68	1.72	Medium-Quality MAGs
CH-Jul18-127	93.24	1.58	High-Quality MAGs
CH-Jul18-128	48.36	3.69	Partial MAGs
CH-Jul18-129	63.91	2.58	Partial MAGs
CH-Jul18-131	62.79	2.64	Partial MAGs
CH-Jul18-132	90.6	3.42	High-Quality MAGs
CH-Jul18-133	50.92	1.49	Partial MAGs
CH-Jul18-135	63.86	1.17	Partial MAGs
CH-Jul18-138	43.9	0.84	Partial MAGs
CH-Jul18-139	43.56	0.56	Partial MAGs
CH-Jul18-14	74.43	1.87	Medium-Quality MAGs
CH-Jul18-142	80.34	3.92	Medium-Quality MAGs
CH-Jul18-145	78.78	3.55	Medium-Quality MAGs
CH-Jul18-148	87.93	2.51	Medium-Quality MAGs
CH-Jul18-15	68.86	3.98	Partial MAGs
CH-Jul18-150	54.01	1.14	Partial MAGs
CH-Jul18-151	76.74	0	Medium-Quality MAGs
CH-Jul18-152	68.7	0.49	Partial MAGs
CH-Jul18-153	46.55	1.72	Partial MAGs
CH-Jul18-158	96.59	0.57	High-Quality MAGs
CH-Jul18-159	95.94	0	High-Quality MAGs
CH-Jul18-163	91.38	3.3	High-Quality MAGs
CH-Jul18-164	92.48	3.54	High-Quality MAGs
CH-Jul18-167	74.04	1.06	Medium-Quality MAGs
CH-Jul18-170	70.18	2.42	Medium-Quality MAGs
CH-Jul18-172	56.9	0	Partial MAGs
CH-Jul18-174	96.73	0	High-Quality MAGs
CH-Jul18-176	82.11	3.54	Medium-Quality MAGs
CH-Jul18-177	95.52	1.68	High-Quality MAGs
CH-Jul18-18	82.29	1.74	Medium-Quality MAGs
CH-Jul18-180	44.36	0.67	Partial MAGs
CH-Jul18-181	92	1.12	High-Quality MAGs
CH-Jul18-182	90.77	0.1	High-Quality MAGs
CH-Jul18-183	65.07	0.03	Partial MAGs
CH-Jul18-186	59.17	1.58	Partial MAGs
CH-Jul18-188	57.12	0.5	Partial MAGs
CH-Jul18-195	61.21	0.49	Partial MAGs
CH-Jul18-196	55.1	0	Partial MAGs
CH-Jul18-197	96.06	0.25	High-Quality MAGs
CH-Jul18-198	90.22	3.48	High-Quality MAGs
CH-Jul18-2	90.29	0	High-Quality MAGs
CH-Jul18-20	98.04	0.88	High-Quality MAGs
CH-Jul18-200	87.92	1.3	Medium-Quality MAGs
CH-Jul18-201	92.47	1.46	High-Quality MAGs
CH-Jul18-202	74.73	3.42	Medium-Quality MAGs
CH-Jul18-203	98.03	0.71	High-Quality MAGs
CH-Jul18-204	87.36	0.68	Medium-Quality MAGs
CH-Jul18-205	87.57	0.51	Medium-Quality MAGs
CH-Jul18-206	79.81	3.78	Medium-Quality MAGs
CH-Jul18-207	93.63	0.95	High-Quality MAGs
CH-Jul18-209	82.4	3.3	Medium-Quality MAGs
CH-Jul18-21	65.79	0	Partial MAGs
CH-Jul18-210	52	2.79	Partial MAGs
CH-Jul18-211	76.15	0	Medium-Quality MAGs
CH-Jul18-212	58.05	0	Partial MAGs
CH-Jul18-213	45.89	0.93	Partial MAGs
CH-Jul18-214	69.25	0	Partial MAGs
CH-Jul18-215	79.72	0.34	Medium-Quality MAGs
CH-Jul18-216	67.9	4	Partial MAGs
CH-Jul18-217	95.14	2.86	High-Quality MAGs
CH-Jul18-218	46.14	0.43	Partial MAGs
CH-Jul18-22	88.91	0.89	Medium-Quality MAGs
CH-Jul18-23	93.91	1.68	High-Quality MAGs
CH-Jul18-25	65.76	0.12	Partial MAGs
CH-Jul18-27	74.34	3.53	Medium-Quality MAGs
CH-Jul18-29	83.19	4	Medium-Quality MAGs
CH-Jul18-3	92.61	0.57	High-Quality MAGs
CH-Jul18-30	90.54	1.24	High-Quality MAGs
CH-Jul18-31	47.3	0	Partial MAGs
CH-Jul18-32	79.26	4.84	Medium-Quality MAGs
CH-Jul18-33	58.56	2.2	Partial MAGs
CH-Jul18-37	59.64	0	Partial MAGs
CH-Jul18-38	83.64	3.74	Medium-Quality MAGs
CH-Jul18-40	50.86	0	Partial MAGs
CH-Jul18-41	87.95	3.61	Medium-Quality MAGs
CH-Jul18-43	70.92	4.62	Medium-Quality MAGs
CH-Jul18-44	97.74	2.2	High-Quality MAGs
CH-Jul18-45	56.03	0	Partial MAGs
CH-Jul18-46	93.23	0.99	High-Quality MAGs
CH-Jul18-47	60.2	0.9	Partial MAGs
CH-Jul18-5	56.9	4.39	Partial MAGs
CH-Jul18-52	51.87	1.29	Partial MAGs
CH-Jul18-57	84.63	2.87	Medium-Quality MAGs
CH-Jul18-58	55.43	0	Partial MAGs
CH-Jul18-59	51.34	0.16	Partial MAGs
CH-Jul18-6	53.79	3.21	Partial MAGs
CH-Jul18-60	97.51	0.83	High-Quality MAGs
CH-Jul18-63	74.44	0	Medium-Quality MAGs
CH-Jul18-64	50.94	1.03	Partial MAGs
CH-Jul18-67	68.83	1.51	Partial MAGs
CH-Jul18-69	57.02	2.53	Partial MAGs
CH-Jul18-7	86.45	2.71	Medium-Quality MAGs
CH-Jul18-70	95.93	0	High-Quality MAGs
CH-Jul18-71	55.98	0	Partial MAGs
CH-Jul18-72	54.29	1.72	Partial MAGs
CH-Jul18-74	61.53	2.16	Partial MAGs
CH-Jul18-76	89.2	3.3	Medium-Quality MAGs
CH-Jul18-77	70.46	1.28	Medium-Quality MAGs
CH-Jul18-78	64.53	2.57	Partial MAGs
CH-Jul18-79	61.51	0.59	Partial MAGs
CH-Jul18-80	90.84	1.11	High-Quality MAGs
CH-Jul18-81	94.12	2.03	High-Quality MAGs
CH-Jul18-84	50.33	0	Partial MAGs
CH-Jul18-85	56.64	0	Partial MAGs
CH-Jul18-88	97.27	2.25	High-Quality MAGs
CH-Jul18-89	98.26	1.01	High-Quality MAGs
CH-Jul18-9	96.21	0	High-Quality MAGs
CH-Jul18-90	89.82	1.36	Medium-Quality MAGs
CH-Jul18-92	97.01	4.23	High-Quality MAGs
CH-Jul18-93	58.73	1.49	Partial MAGs
CH-Jul18-97	87.91	1.7	Medium-Quality MAGs
CH-Jul18-98	88.58	4.55	Medium-Quality MAGs
CH-Jul18-99	65.36	0.85	Partial MAGs
CH-Oct18-1	76.19	1.24	Medium-Quality MAGs
CH-Oct18-10	82.61	1.78	Medium-Quality MAGs
CH-Oct18-100	56.85	1.79	Partial MAGs
CH-Oct18-101	90.86	1.22	High-Quality MAGs
CH-Oct18-102	43.53	0	Partial MAGs
CH-Oct18-103	79.51	2.46	Medium-Quality MAGs
CH-Oct18-109	93.28	4.09	High-Quality MAGs
CH-Oct18-11	90.5	0.1	High-Quality MAGs
CH-Oct18-113	65.56	0.68	Partial MAGs
CH-Oct18-116	71.65	1.62	Medium-Quality MAGs
CH-Oct18-117	43.96	0.68	Partial MAGs
CH-Oct18-118	65.36	1.71	Partial MAGs
CH-Oct18-119	91.93	2.92	High-Quality MAGs
CH-Oct18-121	61.53	0.01	Partial MAGs
CH-Oct18-123	86.24	2.9	Medium-Quality MAGs
CH-Oct18-125	89.11	3.47	Medium-Quality MAGs
CH-Oct18-127	45.81	0	Partial MAGs
CH-Oct18-129	85.44	0	Medium-Quality MAGs
CH-Oct18-130	94.21	0.12	High-Quality MAGs
CH-Oct18-131	85.6	0	Medium-Quality MAGs
CH-Oct18-132	49.44	0.9	Partial MAGs
CH-Oct18-134	66.04	0	Partial MAGs
CH-Oct18-137	82.39	0.57	Medium-Quality MAGs
CH-Oct18-139	87.07	0.71	Medium-Quality MAGs
CH-Oct18-141	54.04	3.9	Partial MAGs
CH-Oct18-142	81.05	3.85	Medium-Quality MAGs
CH-Oct18-143	76.31	1.71	Medium-Quality MAGs
CH-Oct18-146	70.48	1.37	Medium-Quality MAGs
CH-Oct18-147	46.4	4.84	Partial MAGs
CH-Oct18-153	94.96	2.52	High-Quality MAGs
CH-Oct18-155	74.34	3.73	Medium-Quality MAGs
CH-Oct18-156	94.22	2.93	High-Quality MAGs
CH-Oct18-159	82.24	2.03	Medium-Quality MAGs
CH-Oct18-16	45.05	0	Partial MAGs
CH-Oct18-160	47.41	3.45	Partial MAGs
CH-Oct18-163	94.24	0.95	High-Quality MAGs
CH-Oct18-164	85.23	0.57	Medium-Quality MAGs
CH-Oct18-165	90.84	2.27	High-Quality MAGs
CH-Oct18-169	83.12	4.55	Medium-Quality MAGs
CH-Oct18-17	80.05	0.65	Medium-Quality MAGs
CH-Oct18-170	79.79	3.39	Medium-Quality MAGs
CH-Oct18-174	71.94	0	Medium-Quality MAGs
CH-Oct18-19	64.8	3.69	Partial MAGs
CH-Oct18-20	89.69	3.42	Medium-Quality MAGs
CH-Oct18-21	44.37	1.7	Partial MAGs
CH-Oct18-22	88.43	1.34	Medium-Quality MAGs
CH-Oct18-24	43.06	1.78	Partial MAGs
CH-Oct18-25	58.63	1.48	Partial MAGs
CH-Oct18-27	80.59	0	Medium-Quality MAGs
CH-Oct18-29	93.48	1.3	High-Quality MAGs
CH-Oct18-31	88.36	0.68	Medium-Quality MAGs
CH-Oct18-32	68	3.93	Partial MAGs
CH-Oct18-33	99.53	0	High-Quality MAGs
CH-Oct18-34	64.77	1.77	Partial MAGs
CH-Oct18-35	94.03	1.08	High-Quality MAGs
CH-Oct18-37	64.06	0.6	Partial MAGs
CH-Oct18-39	71.71	0.93	Medium-Quality MAGs
CH-Oct18-4	56.15	0	Partial MAGs
CH-Oct18-40	65.22	1.36	Partial MAGs
CH-Oct18-44	83.16	0.91	Medium-Quality MAGs
CH-Oct18-45	62.07	0	Partial MAGs
CH-Oct18-48	98.39	1.61	High-Quality MAGs
CH-Oct18-5	84.07	1.71	Medium-Quality MAGs
CH-Oct18-50	56.73	0.11	Partial MAGs
CH-Oct18-52	65.22	2.84	Partial MAGs
CH-Oct18-53	76.46	2.41	Medium-Quality MAGs
CH-Oct18-55	88.51	1.9	Medium-Quality MAGs
CH-Oct18-57	80.74	1.35	Medium-Quality MAGs
CH-Oct18-58	79.3	4.27	Medium-Quality MAGs
CH-Oct18-59	95.84	2.93	High-Quality MAGs
CH-Oct18-62	95.95	2.62	High-Quality MAGs
CH-Oct18-63	93.92	3.55	High-Quality MAGs
CH-Oct18-66	77.59	3.45	Medium-Quality MAGs
CH-Oct18-69	90.22	0.93	High-Quality MAGs
CH-Oct18-70	86.76	0	Medium-Quality MAGs
CH-Oct18-72	95.73	2.56	High-Quality MAGs
CH-Oct18-73	93.94	0	High-Quality MAGs
CH-Oct18-74	91.8	0	High-Quality MAGs
CH-Oct18-75	80.54	0	Medium-Quality MAGs
CH-Oct18-76	69.25	0	Partial MAGs
CH-Oct18-77	97.54	0.49	High-Quality MAGs
CH-Oct18-79	48.29	0	Partial MAGs
CH-Oct18-81	96.59	0.57	High-Quality MAGs
CH-Oct18-83	95.89	3.42	High-Quality MAGs
CH-Oct18-84	99.32	2.48	High-Quality MAGs
CH-Oct18-85	93.56	2.02	High-Quality MAGs
CH-Oct18-87	81.18	0.22	Medium-Quality MAGs
CH-Oct18-88	50.07	0.05	Partial MAGs
CH-Oct18-89	88.98	3.94	Medium-Quality MAGs
CH-Oct18-90	79.24	0.74	Medium-Quality MAGs
CH-Oct18-91	58.62	0	Partial MAGs
CH-Oct18-93	78.59	1.71	Medium-Quality MAGs
CH-Oct18-94	96.21	0	High-Quality MAGs
CH-Oct18-95	70.11	0	Medium-Quality MAGs
CH-Oct18-96	77.01	3.95	Medium-Quality MAGs
CH-Oct18-97	89.95	1.35	Medium-Quality MAGs
CH-Oct18-99	92.21	0.41	High-Quality MAGs
Jr-03apr18-13	58.26	0	Partial MAGs
Jr-03apr18-15	78.65	1.38	Medium-Quality MAGs
Jr-03apr18-27	52.09	4.23	Partial MAGs
Jr-03apr18-29	96.51	3.96	High-Quality MAGs
Jr-03apr18-30	83.65	2.39	Medium-Quality MAGs
Jr-03apr18-32	86.35	0.9	Medium-Quality MAGs
Jr-03apr18-37	98.77	0.73	High-Quality MAGs
Jr-03apr18-4	95.42	2.72	High-Quality MAGs
Jr-03apr18-41	48.15	0.34	Partial MAGs
Jr-03apr18-43	99.32	0.01	High-Quality MAGs
Jr-03apr18-46	83.56	0.5	Medium-Quality MAGs
Jr-03apr18-48	96.91	2.09	High-Quality MAGs
Jr-03apr18-52	91.47	1.48	High-Quality MAGs
Jr-03apr18-55	88.18	2.73	Medium-Quality MAGs
Jr-03apr18-56	53.45	0	Partial MAGs
Jr-03apr18-58	54.31	0	Partial MAGs
Jr-03apr18-63	97.32	0.89	High-Quality MAGs
Jr-03apr18-65	53.45	1.72	Partial MAGs
Jr-03apr18-71	79.81	2.94	Medium-Quality MAGs
Jr-03apr18-77	99.31	0.89	High-Quality MAGs
Jr-03apr18-78	97.18	0.36	High-Quality MAGs
Jr-03apr18-87	56.9	1.72	Partial MAGs
Jr-08jan18-12	44.44	0	Partial MAGs
Jr-08jan18-15	59.66	2.08	Partial MAGs
Jr-08jan18-18	61.02	0.54	Partial MAGs
Jr-08jan18-19	73.56	2.7	Medium-Quality MAGs
Jr-08jan18-20	66.5	1.31	Partial MAGs
Jr-08jan18-31	50.78	0	Partial MAGs
Jr-08jan18-34	58.97	0	Partial MAGs
Jr-08jan18-35	63.1	3.45	Partial MAGs
Jr-08jan18-40	49.55	0.4	Partial MAGs
Jr-08jan18-52	90.71	1.69	High-Quality MAGs
Jr-11dec17-12	44.8	0.51	Partial MAGs
Jr-11dec17-22	74.14	1.72	Medium-Quality MAGs
Jr-11dec17-25	49.82	0.47	Partial MAGs
Jr-11dec17-26	65.52	1.72	Partial MAGs
Jr-11dec17-35	76.9	0	Medium-Quality MAGs
Jr-11dec17-39	77.96	1.4	Medium-Quality MAGs
Jr-11dec17-43	48.28	0	Partial MAGs
Jr-11dec17-44	98.45	1.49	High-Quality MAGs
Jr-11dec17-45	71.03	3.45	Medium-Quality MAGs
Jr-11dec17-48	58.97	1.08	Partial MAGs
Jr-11dec17-5	45.69	1.72	Partial MAGs
Jr-11dec17-51	97.74	0.11	High-Quality MAGs
Jr-11dec17-52	45.09	3.78	Partial MAGs
Jr-11dec17-54	57.62	3.25	Partial MAGs
Jr-11dec17-55	54.26	1.07	Partial MAGs
Jr-11dec17-6	59.48	2.59	Partial MAGs
Jr-11dec17-61	64.97	1.39	Partial MAGs
Jr-11dec17-63	56.9	1.72	Partial MAGs
Jr-11dec17-66	98.42	0.47	High-Quality MAGs
Jr-11dec17-67	57.38	3.89	Partial MAGs
Jr-11dec17-7	42.24	0	Partial MAGs
Jr-11dec17-70	62.89	1.37	Partial MAGs
Jr-11dec17-74	61.52	3.45	Partial MAGs
Jr-11dec17-75	44.59	0	Partial MAGs
Jr-11dec17-76	66.55	1.35	Partial MAGs
Jr-11dec17-79	55.93	2.09	Partial MAGs
Jr-11dec17-86	92.86	2.41	High-Quality MAGs
Jr-11dec17-9	69.83	3.45	Partial MAGs
Jr-11may16-02	90.48	0.99	High-Quality MAGs
Jr-11may16-03	71.7	0.94	Medium-Quality MAGs
Jr-11may16-04	87.24	0.96	Medium-Quality MAGs
Jr-11may16-05	90.57	0.25	High-Quality MAGs
Jr-11may16-07	99.01	0.99	High-Quality MAGs
Jr-11may16-08	71.27	3.16	Medium-Quality MAGs
Jr-11may16-09	48.7	1.62	Partial MAGs
Jr-11may16-1	86.49	0.04	Medium-Quality MAGs
Jr-11may16-10	74.53	2.66	Medium-Quality MAGs
Jr-11may16-11	83.93	0.2	Medium-Quality MAGs
Jr-11may16-111	97.51	1.44	High-Quality MAGs
Jr-11may16-112	91.15	1.67	High-Quality MAGs
Jr-11may16-115	60.86	0	Partial MAGs
Jr-11may16-116	86.29	0.42	Medium-Quality MAGs
Jr-11may16-126	90.29	2.99	High-Quality MAGs
Jr-11may16-13	96.43	3.85	High-Quality MAGs
Jr-11may16-131	66.34	0.99	Partial MAGs
Jr-11may16-132	81.95	3.92	Medium-Quality MAGs
Jr-11may16-133	50.86	1.72	Partial MAGs
Jr-11may16-135	90.34	1.1	High-Quality MAGs
Jr-11may16-137	97.38	0.82	High-Quality MAGs
Jr-11may16-140	98.54	1.23	High-Quality MAGs
Jr-11may16-142	93.55	0	High-Quality MAGs
Jr-11may16-143	75.25	0	Medium-Quality MAGs
Jr-11may16-145	65.69	0	Partial MAGs
Jr-11may16-146	95.23	2	High-Quality MAGs
Jr-11may16-148	93.93	0.49	High-Quality MAGs
Jr-11may16-149	94.53	1.16	High-Quality MAGs
Jr-11may16-15	69.99	2.49	Partial MAGs
Jr-11may16-151	97.18	1.17	High-Quality MAGs
Jr-11may16-152	73.15	0.68	Medium-Quality MAGs
Jr-11may16-156	99.13	1.86	High-Quality MAGs
Jr-11may16-159	52.71	1.22	Partial MAGs
Jr-11may16-160	64.12	0	Partial MAGs
Jr-11may16-162	77.61	1.95	Medium-Quality MAGs
Jr-11may16-163	94.1	2.1	High-Quality MAGs
Jr-11may16-164	94.27	3.5	High-Quality MAGs
Jr-11may16-165	85.71	2.68	Medium-Quality MAGs
Jr-11may16-169	87.45	1.57	Medium-Quality MAGs
Jr-11may16-17	85.31	2.11	Medium-Quality MAGs
Jr-11may16-173	97.01	0.49	High-Quality MAGs
Jr-11may16-174	42.56	0.16	Partial MAGs
Jr-11may16-176	82.14	2.41	Medium-Quality MAGs
Jr-11may16-182	99.52	1.43	High-Quality MAGs
Jr-11may16-183	62.23	2.59	Partial MAGs
Jr-11may16-184	91.67	0.99	High-Quality MAGs
Jr-11may16-187	48.33	0	Partial MAGs
Jr-11may16-188	84.63	1.05	Medium-Quality MAGs
Jr-11may16-190	76.9	1.21	Medium-Quality MAGs
Jr-11may16-191	85.94	2.33	Medium-Quality MAGs
Jr-11may16-198	63.24	3.45	Partial MAGs
Jr-11may16-20	69.44	0	Partial MAGs
Jr-11may16-200	96.01	0.78	High-Quality MAGs
Jr-11may16-201	87.9	1.01	Medium-Quality MAGs
Jr-11may16-207	100	0.18	High-Quality MAGs
Jr-11may16-217	81.84	1.99	Medium-Quality MAGs
Jr-11may16-218	71.73	2.14	Medium-Quality MAGs
Jr-11may16-220	57.24	0	Partial MAGs
Jr-11may16-222	76.47	2.4	Medium-Quality MAGs
Jr-11may16-225	99.01	0.99	High-Quality MAGs
Jr-11may16-226	59.31	1.72	Partial MAGs
Jr-11may16-227	96.76	1.16	High-Quality MAGs
Jr-11may16-229	95.39	4.36	High-Quality MAGs
Jr-11may16-230	89.73	1.79	Medium-Quality MAGs
Jr-11may16-232	85.64	0.94	Medium-Quality MAGs
Jr-11may16-236	45.67	4.31	Partial MAGs
Jr-11may16-238	54.31	0	Partial MAGs
Jr-11may16-24	42.12	0	Partial MAGs
Jr-11may16-242	67.98	0.99	Partial MAGs
Jr-11may16-244	71.03	0	Medium-Quality MAGs
Jr-11may16-247	87.1	2.2	Medium-Quality MAGs
Jr-11may16-251	61.73	0	Partial MAGs
Jr-11may16-259	85.99	0.83	Medium-Quality MAGs
Jr-11may16-260	74	0.53	Medium-Quality MAGs
Jr-11may16-263	95.92	0.27	High-Quality MAGs
Jr-11may16-265	47.41	0	Partial MAGs
Jr-11may16-266	43.45	0	Partial MAGs
Jr-11may16-27	57.16	0.25	Partial MAGs
Jr-11may16-273	80.49	1.72	Medium-Quality MAGs
Jr-11may16-277	85.63	1.98	Medium-Quality MAGs
Jr-11may16-278	75.76	2.46	Medium-Quality MAGs
Jr-11may16-285	80.09	1.16	Medium-Quality MAGs
Jr-11may16-287	46.03	1.72	Partial MAGs
Jr-11may16-290	90.57	1.79	High-Quality MAGs
Jr-11may16-293	88.97	1.34	Medium-Quality MAGs
Jr-11may16-3	89.37	0.63	Medium-Quality MAGs
Jr-11may16-302	53.86	0.75	Partial MAGs
Jr-11may16-303	70.15	0.16	Medium-Quality MAGs
Jr-11may16-307	79.08	1.64	Medium-Quality MAGs
Jr-11may16-308	50.73	1.48	Partial MAGs
Jr-11may16-31	89.63	0	Medium-Quality MAGs
Jr-11may16-312	45.32	0	Partial MAGs
Jr-11may16-315	46.21	0.66	Partial MAGs
Jr-11may16-317	61.7	2	Partial MAGs
Jr-11may16-32	68.97	3.45	Partial MAGs
Jr-11may16-36	89.53	0.99	Medium-Quality MAGs
Jr-11may16-4	86.18	2.24	Medium-Quality MAGs
Jr-11may16-47	86.43	1.46	Medium-Quality MAGs
Jr-11may16-56	64.48	2.11	Partial MAGs
Jr-11may16-63	79.63	0.53	Medium-Quality MAGs
Jr-11may16-70	76.22	0.99	Medium-Quality MAGs
Jr-11may16-73	76.13	4.1	Medium-Quality MAGs
Jr-11may16-74	45.69	1.72	Partial MAGs
Jr-11may16-75	56.21	0	Partial MAGs
Jr-11may16-76	55.52	1.72	Partial MAGs
Jr-11may16-79	71.72	2.59	Medium-Quality MAGs
Jr-11may16-80	70.19	1.84	Medium-Quality MAGs
Jr-11may16-83	47.18	0	Partial MAGs
Jr-11may16-84	65.42	0.53	Partial MAGs
Jr-11may16-88	81.08	1.62	Medium-Quality MAGs
Jr-11may16-90	75.89	1.32	Medium-Quality MAGs
Jr-11may16-95	79.9	2.76	Medium-Quality MAGs
Jr-11may16-97	44.46	1.02	Partial MAGs
Jr-11may16-99	62.03	1.53	Partial MAGs
Jr-12mar18-11	73.09	3.6	Medium-Quality MAGs
Jr-12mar18-12	48.28	0	Partial MAGs
Jr-12mar18-16	81.9	3.45	Medium-Quality MAGs
Jr-12mar18-17	48.28	0	Partial MAGs
Jr-12mar18-20	55.96	3.45	Partial MAGs
Jr-12mar18-21	60.66	3.45	Partial MAGs
Jr-12mar18-24	40.67	3.45	Partial MAGs
Jr-12mar18-25	76.09	1.86	Medium-Quality MAGs
Jr-12mar18-30	51.03	1.72	Partial MAGs
Jr-12mar18-33	45	1.72	Partial MAGs
Jr-12mar18-41	75.2	4.34	Medium-Quality MAGs
Jr-12mar18-43	53.45	0	Partial MAGs
Jr-12mar18-45	44.99	1.43	Partial MAGs
Jr-12mar18-47	88.49	2.62	Medium-Quality MAGs
Jr-12mar18-49	71.55	0	Medium-Quality MAGs
Jr-12mar18-5	89.56	1.89	Medium-Quality MAGs
Jr-12mar18-6	53.75	1.38	Partial MAGs
Jr-14may18-100	89.5	2.56	Medium-Quality MAGs
Jr-14may18-105	85.29	0.06	Medium-Quality MAGs
Jr-14may18-106	88.09	1.73	Medium-Quality MAGs
Jr-14may18-107	95.22	1.07	High-Quality MAGs
Jr-14may18-109	91.49	0.75	High-Quality MAGs
Jr-14may18-113	99.05	0.95	High-Quality MAGs
Jr-14may18-117	88.57	1.08	Medium-Quality MAGs
Jr-14may18-124	97.31	0	High-Quality MAGs
Jr-14may18-127	62.9	0.86	Partial MAGs
Jr-14may18-128	77.03	0.68	Medium-Quality MAGs
Jr-14may18-13	87.18	0.43	Medium-Quality MAGs
Jr-14may18-133	95.62	0.07	High-Quality MAGs
Jr-14may18-134	68.3	2.78	Partial MAGs
Jr-14may18-135	67.18	0	Partial MAGs
Jr-14may18-136	88.33	1.22	Medium-Quality MAGs
Jr-14may18-139	90.77	0.88	High-Quality MAGs
Jr-14may18-141	85.51	1.79	Medium-Quality MAGs
Jr-14may18-143	99.52	0.48	High-Quality MAGs
Jr-14may18-145	75.6	1.28	Medium-Quality MAGs
Jr-14may18-148	67.59	0	Partial MAGs
Jr-14may18-152	81	2.51	Medium-Quality MAGs
Jr-14may18-153	77.1	0.58	Medium-Quality MAGs
Jr-14may18-154	84.11	1.56	Medium-Quality MAGs
Jr-14may18-157	94.02	1.28	High-Quality MAGs
Jr-14may18-158	85.17	3.44	Medium-Quality MAGs
Jr-14may18-160	98.37	0.54	High-Quality MAGs
Jr-14may18-164	73.95	1.49	Medium-Quality MAGs
Jr-14may18-169	83.59	0.99	Medium-Quality MAGs
Jr-14may18-173	77.53	1.28	Medium-Quality MAGs
Jr-14may18-175	98.52	0.51	High-Quality MAGs
Jr-14may18-178	87.81	0.43	Medium-Quality MAGs
Jr-14may18-18	81.05	2.02	Medium-Quality MAGs
Jr-14may18-180	55.17	1.72	Partial MAGs
Jr-14may18-182	95.48	0.95	High-Quality MAGs
Jr-14may18-185	75.82	1.18	Medium-Quality MAGs
Jr-14may18-186	96.41	0.62	High-Quality MAGs
Jr-14may18-19	91.71	1.18	High-Quality MAGs
Jr-14may18-193	50.42	1.63	Partial MAGs
Jr-14may18-195	65.52	1.72	Partial MAGs
Jr-14may18-2	75.73	0.76	Medium-Quality MAGs
Jr-14may18-201	85.51	0.95	Medium-Quality MAGs
Jr-14may18-205	94.46	0.7	High-Quality MAGs
Jr-14may18-207	85.04	3.56	Medium-Quality MAGs
Jr-14may18-21	97.97	1.22	High-Quality MAGs
Jr-14may18-210	95.09	0.63	High-Quality MAGs
Jr-14may18-218	85.4	1.75	Medium-Quality MAGs
Jr-14may18-219	96.58	1.71	High-Quality MAGs
Jr-14may18-221	90.56	1.77	High-Quality MAGs
Jr-14may18-228	91.71	1.69	High-Quality MAGs
Jr-14may18-23	83.65	0.99	Medium-Quality MAGs
Jr-14may18-234	44.79	1.35	Partial MAGs
Jr-14may18-237	75.05	0.57	Medium-Quality MAGs
Jr-14may18-239	93.55	1.2	High-Quality MAGs
Jr-14may18-240	97.37	0.49	High-Quality MAGs
Jr-14may18-241	48.7	1.19	Partial MAGs
Jr-14may18-246	97.27	1.64	High-Quality MAGs
Jr-14may18-249	47.05	1.41	Partial MAGs
Jr-14may18-250	94.81	1.55	High-Quality MAGs
Jr-14may18-251	50.02	0.97	Partial MAGs
Jr-14may18-253	97.3	0	High-Quality MAGs
Jr-14may18-254	98.23	0	High-Quality MAGs
Jr-14may18-258	92.38	1.08	High-Quality MAGs
Jr-14may18-260	73.04	1.08	Medium-Quality MAGs
Jr-14may18-264	44.31	0	Partial MAGs
Jr-14may18-265	43.1	1.72	Partial MAGs
Jr-14may18-272	94.91	1.22	High-Quality MAGs
Jr-14may18-274	56.8	0.17	Partial MAGs
Jr-14may18-28	77.42	0.7	Medium-Quality MAGs
Jr-14may18-286	52.18	0.77	Partial MAGs
Jr-14may18-289	84.95	0	Medium-Quality MAGs
Jr-14may18-29	55.25	1.72	Partial MAGs
Jr-14may18-290	54.62	0	Partial MAGs
Jr-14may18-291	66.65	3.52	Partial MAGs
Jr-14may18-294	67.52	1.13	Partial MAGs
Jr-14may18-296	89.18	0.99	Medium-Quality MAGs
Jr-14may18-298	61.09	0.12	Partial MAGs
Jr-14may18-302	71.55	1.72	Medium-Quality MAGs
Jr-14may18-304	88.03	1.28	Medium-Quality MAGs
Jr-14may18-308	67.95	0.18	Partial MAGs
Jr-14may18-311	86.21	3.56	Medium-Quality MAGs
Jr-14may18-312	98.36	1.23	High-Quality MAGs
Jr-14may18-316	89.58	0.49	Medium-Quality MAGs
Jr-14may18-320	94.34	1.23	High-Quality MAGs
Jr-14may18-324	92.92	0	High-Quality MAGs
Jr-14may18-326	80.25	1.28	Medium-Quality MAGs
Jr-14may18-35	45.26	1.24	Partial MAGs
Jr-14may18-39	71.9	3.45	Medium-Quality MAGs
Jr-14may18-41	70.43	1.05	Medium-Quality MAGs
Jr-14may18-42	95.75	0.32	High-Quality MAGs
Jr-14may18-50	63.46	0	Partial MAGs
Jr-14may18-51	78.19	1.65	Medium-Quality MAGs
Jr-14may18-52	50.34	0.49	Partial MAGs
Jr-14may18-55	72.75	1.67	Medium-Quality MAGs
Jr-14may18-57	78.14	1.08	Medium-Quality MAGs
Jr-14may18-62	56.03	0.86	Partial MAGs
Jr-14may18-63	64.83	3.45	Partial MAGs
Jr-14may18-66	97.63	1.15	High-Quality MAGs
Jr-14may18-69	95.06	4.84	High-Quality MAGs
Jr-14may18-7	57.89	0	Partial MAGs
Jr-14may18-70	70.9	1.32	Medium-Quality MAGs
Jr-14may18-74	98.36	0.49	High-Quality MAGs
Jr-14may18-80	67.29	1.23	Partial MAGs
Jr-14may18-81	47.31	0.36	Partial MAGs
Jr-14may18-87	61.05	2.49	Partial MAGs
Jr-14may18-9	91.5	0.72	High-Quality MAGs
Jr-14may18-92	89.74	1.28	Medium-Quality MAGs
Jr-16oct17-02	52.77	0.34	Partial MAGs
Jr-16oct17-04	97.08	0.65	High-Quality MAGs
Jr-16oct17-05	89.62	3.72	Medium-Quality MAGs
Jr-16oct17-08	89.63	1.59	Medium-Quality MAGs
Jr-16oct17-09	78.76	2.31	Medium-Quality MAGs
Jr-16oct17-10	83.17	1.32	Medium-Quality MAGs
Jr-16oct17-117	87.68	1.15	Medium-Quality MAGs
Jr-16oct17-118	55.69	1.72	Partial MAGs
Jr-16oct17-12	47.41	0	Partial MAGs
Jr-16oct17-123	71.3	1.55	Medium-Quality MAGs
Jr-16oct17-126	87.57	1.73	Medium-Quality MAGs
Jr-16oct17-129	68.71	1.21	Partial MAGs
Jr-16oct17-13	61.73	0.5	Partial MAGs
Jr-16oct17-132	56.03	0	Partial MAGs
Jr-16oct17-135	89.42	0.12	Medium-Quality MAGs
Jr-16oct17-136	94.63	1.81	High-Quality MAGs
Jr-16oct17-137	95.73	1.97	High-Quality MAGs
Jr-16oct17-138	96.62	1.69	High-Quality MAGs
Jr-16oct17-140	94.21	0.9	High-Quality MAGs
Jr-16oct17-141	78.46	2.52	Medium-Quality MAGs
Jr-16oct17-145	79	0.93	Medium-Quality MAGs
Jr-16oct17-146	95.69	0.95	High-Quality MAGs
Jr-16oct17-147	99.82	0	High-Quality MAGs
Jr-16oct17-15	64.21	1.05	Partial MAGs
Jr-16oct17-151	78.93	0	Medium-Quality MAGs
Jr-16oct17-156	86.41	2.88	Medium-Quality MAGs
Jr-16oct17-158	74.01	0.29	Medium-Quality MAGs
Jr-16oct17-159	81.2	3.25	Medium-Quality MAGs
Jr-16oct17-160	43.24	0.68	Partial MAGs
Jr-16oct17-161	62.41	1.72	Partial MAGs
Jr-16oct17-163	41.38	0	Partial MAGs
Jr-16oct17-164	99.05	0.71	High-Quality MAGs
Jr-16oct17-165	43.89	0	Partial MAGs
Jr-16oct17-166	91.66	0.3	High-Quality MAGs
Jr-16oct17-168	80.8	1.45	Medium-Quality MAGs
Jr-16oct17-170	53.45	0	Partial MAGs
Jr-16oct17-171	46.9	3.45	Partial MAGs
Jr-16oct17-172	68.61	1.72	Partial MAGs
Jr-16oct17-173	89.86	1.35	Medium-Quality MAGs
Jr-16oct17-179	90.54	0.68	High-Quality MAGs
Jr-16oct17-183	89.26	2.36	Medium-Quality MAGs
Jr-16oct17-184	77.54	3.51	Medium-Quality MAGs
Jr-16oct17-185	80.95	1.4	Medium-Quality MAGs
Jr-16oct17-189	91.84	3.35	High-Quality MAGs
Jr-16oct17-190	95.71	1.91	High-Quality MAGs
Jr-16oct17-192	93.16	1.28	High-Quality MAGs
Jr-16oct17-193	83.4	0.26	Medium-Quality MAGs
Jr-16oct17-194	89.68	1.55	Medium-Quality MAGs
Jr-16oct17-195	94.39	0.37	High-Quality MAGs
Jr-16oct17-197	99.73	0.56	High-Quality MAGs
Jr-16oct17-199	86.32	1.28	Medium-Quality MAGs
Jr-16oct17-200	87.43	0.89	Medium-Quality MAGs
Jr-16oct17-201	85.24	1.28	Medium-Quality MAGs
Jr-16oct17-203	85.72	1.64	Medium-Quality MAGs
Jr-16oct17-204	61.07	2.6	Partial MAGs
Jr-16oct17-205	88.89	1.28	Medium-Quality MAGs
Jr-16oct17-210	98.74	0.94	High-Quality MAGs
Jr-16oct17-212	66.69	0.83	Partial MAGs
Jr-16oct17-213	98.57	0	High-Quality MAGs
Jr-16oct17-219	94.32	0.31	High-Quality MAGs
Jr-16oct17-222	92.54	2.41	High-Quality MAGs
Jr-16oct17-223	85.28	1.28	Medium-Quality MAGs
Jr-16oct17-225	51.36	1.72	Partial MAGs
Jr-16oct17-230	53.03	0	Partial MAGs
Jr-16oct17-231	62.14	1.27	Partial MAGs
Jr-16oct17-234	98.92	1.62	High-Quality MAGs
Jr-16oct17-235	75.92	0.53	Medium-Quality MAGs
Jr-16oct17-240	75.47	1.28	Medium-Quality MAGs
Jr-16oct17-243	93.85	2.78	High-Quality MAGs
Jr-16oct17-246	44.83	0	Partial MAGs
Jr-16oct17-247	87.59	0.3	Medium-Quality MAGs
Jr-16oct17-251	94.29	0.68	High-Quality MAGs
Jr-16oct17-252	41.88	0	Partial MAGs
Jr-16oct17-253	46.55	0	Partial MAGs
Jr-16oct17-254	98.11	0.99	High-Quality MAGs
Jr-16oct17-255	54.66	1.72	Partial MAGs
Jr-16oct17-258	45.17	0	Partial MAGs
Jr-16oct17-259	43.1	0	Partial MAGs
Jr-16oct17-260	80.11	1.72	Medium-Quality MAGs
Jr-16oct17-265	90.09	1.59	High-Quality MAGs
Jr-16oct17-274	59.7	1.36	Partial MAGs
Jr-16oct17-275	93.16	2.64	High-Quality MAGs
Jr-16oct17-279	83.46	0.26	Medium-Quality MAGs
Jr-16oct17-282	99.52	0.48	High-Quality MAGs
Jr-16oct17-283	50.86	1.72	Partial MAGs
Jr-16oct17-284	97.59	0.65	High-Quality MAGs
Jr-16oct17-285	96.97	0.51	High-Quality MAGs
Jr-16oct17-287	79.33	1.43	Medium-Quality MAGs
Jr-16oct17-290	97.14	0.71	High-Quality MAGs
Jr-16oct17-291	96.8	2.05	High-Quality MAGs
Jr-16oct17-292	99.55	0	High-Quality MAGs
Jr-16oct17-294	80.65	0.7	Medium-Quality MAGs
Jr-16oct17-296	62.07	0	Partial MAGs
Jr-16oct17-298	95.61	1.01	High-Quality MAGs
Jr-16oct17-3	88.13	1.89	Medium-Quality MAGs
Jr-16oct17-30	71.18	0.96	Medium-Quality MAGs
Jr-16oct17-300	94.04	1.5	High-Quality MAGs
Jr-16oct17-301	94.23	0.55	High-Quality MAGs
Jr-16oct17-304	80.35	2.56	Medium-Quality MAGs
Jr-16oct17-305	94.89	3.23	High-Quality MAGs
Jr-16oct17-306	59.31	0.73	Partial MAGs
Jr-16oct17-307	87.1	2.77	Medium-Quality MAGs
Jr-16oct17-309	57.79	0.53	Partial MAGs
Jr-16oct17-311	60.34	0.47	Partial MAGs
Jr-16oct17-313	72.41	0	Medium-Quality MAGs
Jr-16oct17-314	76.35	2.03	Medium-Quality MAGs
Jr-16oct17-315	71.63	0	Medium-Quality MAGs
Jr-16oct17-316	75.22	4.39	Medium-Quality MAGs
Jr-16oct17-317	46.03	3.45	Partial MAGs
Jr-16oct17-323	48.95	1.05	Partial MAGs
Jr-16oct17-325	46.43	1.08	Partial MAGs
Jr-16oct17-326	70.05	1.58	Medium-Quality MAGs
Jr-16oct17-327	80.44	3.31	Medium-Quality MAGs
Jr-16oct17-329	70.6	3.02	Medium-Quality MAGs
Jr-16oct17-33	93.51	1.59	High-Quality MAGs
Jr-16oct17-330	51.02	0	Partial MAGs
Jr-16oct17-332	42.18	0.54	Partial MAGs
Jr-16oct17-333	49.45	0	Partial MAGs
Jr-16oct17-34	67.24	0	Partial MAGs
Jr-16oct17-35	92.12	0.3	High-Quality MAGs
Jr-16oct17-37	62.97	0.65	Partial MAGs
Jr-16oct17-39	53.45	0	Partial MAGs
Jr-16oct17-42	56.35	1.72	Partial MAGs
Jr-16oct17-47	65.31	0.98	Partial MAGs
Jr-16oct17-49	68.59	1.72	Partial MAGs
Jr-16oct17-51	79.31	0	Medium-Quality MAGs
Jr-16oct17-53	60.83	1.28	Partial MAGs
Jr-16oct17-55	72.3	1.35	Medium-Quality MAGs
Jr-16oct17-57	93.98	2.14	High-Quality MAGs
Jr-16oct17-58	86.5	2.56	Medium-Quality MAGs
Jr-16oct17-59	82.86	1.92	Medium-Quality MAGs
Jr-16oct17-61	98.85	0.49	High-Quality MAGs
Jr-16oct17-65	47.62	1.13	Partial MAGs
Jr-16oct17-66	57.76	3.97	Partial MAGs
Jr-16oct17-69	72.14	0.98	Medium-Quality MAGs
Jr-16oct17-7	92.77	0.85	High-Quality MAGs
Jr-16oct17-71	46.2	0.93	Partial MAGs
Jr-16oct17-76	85.78	2.15	Medium-Quality MAGs
Jr-16oct17-77	58.87	3.55	Partial MAGs
Jr-16oct17-78	92.07	3.04	High-Quality MAGs
Jr-16oct17-79	75.37	1.24	Medium-Quality MAGs
Jr-16oct17-84	92.26	3.68	High-Quality MAGs
Jr-16oct17-87	91.86	0.25	High-Quality MAGs
Jr-16oct17-89	87.44	1.75	Medium-Quality MAGs
Jr-16oct17-9	53.45	0	Partial MAGs
Jr-16oct17-90	47.64	0.47	Partial MAGs
Jr-16oct17-92	59.34	1.66	Partial MAGs
Jr-16oct17-93	87.32	0.77	Medium-Quality MAGs
Jr-16oct17-95	88.62	0.36	Medium-Quality MAGs
Jr-16oct17-98	98.28	0.25	High-Quality MAGs
Jr-19feb18-11	85.6	2.33	Medium-Quality MAGs
Jr-19feb18-13	52.04	0.7	Partial MAGs
Jr-19feb18-15	44.36	3.45	Partial MAGs
Jr-19feb18-23	90.84	0.94	High-Quality MAGs
Jr-19feb18-24	67.83	1.86	Partial MAGs
Jr-19feb18-27	94.91	1.2	High-Quality MAGs
Jr-19feb18-29	60.26	1.56	Partial MAGs
Jr-19feb18-33	72.92	2.59	Medium-Quality MAGs
Jr-19feb18-34	92.52	3.7	High-Quality MAGs
Jr-19feb18-39	89.51	0.23	Medium-Quality MAGs
Jr-19feb18-40	43.1	3.45	Partial MAGs
Jr-19feb18-42	86.42	4.08	Medium-Quality MAGs
Jr-19feb18-43	88.69	2.86	Medium-Quality MAGs
Jr-19feb18-47	75.22	2.91	Medium-Quality MAGs
Jr-19feb18-48	58.1	0	Partial MAGs
Jr-19feb18-49	97.1	3.26	High-Quality MAGs
Jr-19feb18-50	99.32	0	High-Quality MAGs
Jr-19feb18-57	54.67	0.14	Partial MAGs
Jr-19feb18-58	99.08	1.18	High-Quality MAGs
Jr-19feb18-60	89.08	1.54	Medium-Quality MAGs
Jr-19feb18-65	64.61	1.72	Partial MAGs
Jr-19feb18-66	88.88	1.34	Medium-Quality MAGs
Jr-19feb18-67	44.86	0	Partial MAGs
Jr-19feb18-69	77	1.08	Medium-Quality MAGs
Jr-19feb18-7	98.97	1.09	High-Quality MAGs
Jr-19feb18-71	94.18	0.18	High-Quality MAGs
Jr-19feb18-72	61.61	2.58	Partial MAGs
Jr-20nov17-10	51.33	0	Partial MAGs
Jr-20nov17-100	90.5	2.31	High-Quality MAGs
Jr-20nov17-105	51.72	0	Partial MAGs
Jr-20nov17-107	74.42	1.66	Medium-Quality MAGs
Jr-20nov17-109	40.67	0	Partial MAGs
Jr-20nov17-111	59.06	0.58	Partial MAGs
Jr-20nov17-116	89.46	1.67	Medium-Quality MAGs
Jr-20nov17-118	51.96	1.72	Partial MAGs
Jr-20nov17-124	71.09	1.88	Medium-Quality MAGs
Jr-20nov17-131	62.15	0	Partial MAGs
Jr-20nov17-133	42.92	0.49	Partial MAGs
Jr-20nov17-135	72.41	1.72	Medium-Quality MAGs
Jr-20nov17-137	47.93	0	Partial MAGs
Jr-20nov17-138	78.96	0.44	Medium-Quality MAGs
Jr-20nov17-143	94.72	2.74	High-Quality MAGs
Jr-20nov17-144	47.57	0	Partial MAGs
Jr-20nov17-148	64.86	1.05	Partial MAGs
Jr-20nov17-15	86.24	2.59	Medium-Quality MAGs
Jr-20nov17-150	40.55	0.6	Partial MAGs
Jr-20nov17-154	96.28	1.33	High-Quality MAGs
Jr-20nov17-156	93.21	0.78	High-Quality MAGs
Jr-20nov17-158	95.92	0.58	High-Quality MAGs
Jr-20nov17-159	92.57	1.6	High-Quality MAGs
Jr-20nov17-16	81.64	2.02	Medium-Quality MAGs
Jr-20nov17-160	94.31	0.74	High-Quality MAGs
Jr-20nov17-161	72.81	2.75	Medium-Quality MAGs
Jr-20nov17-162	95.54	2.25	High-Quality MAGs
Jr-20nov17-163	89.94	1.85	Medium-Quality MAGs
Jr-20nov17-164	86.71	1.83	Medium-Quality MAGs
Jr-20nov17-167	60.11	0	Partial MAGs
Jr-20nov17-169	79.93	1.97	Medium-Quality MAGs
Jr-20nov17-17	95.27	1.4	High-Quality MAGs
Jr-20nov17-170	42.01	0	Partial MAGs
Jr-20nov17-171	81.82	0.45	Medium-Quality MAGs
Jr-20nov17-172	83.98	1.84	Medium-Quality MAGs
Jr-20nov17-173	65.91	0.08	Partial MAGs
Jr-20nov17-175	48.12	0.48	Partial MAGs
Jr-20nov17-178	72.76	1.72	Medium-Quality MAGs
Jr-20nov17-18	90.54	1.38	High-Quality MAGs
Jr-20nov17-180	45.69	1.72	Partial MAGs
Jr-20nov17-181	58.37	0	Partial MAGs
Jr-20nov17-182	88.96	2.06	Medium-Quality MAGs
Jr-20nov17-186	62.93	0	Partial MAGs
Jr-20nov17-187	51.66	3.45	Partial MAGs
Jr-20nov17-188	43.76	0	Partial MAGs
Jr-20nov17-190	72.01	1.44	Medium-Quality MAGs
Jr-20nov17-193	63.38	0.63	Partial MAGs
Jr-20nov17-196	74.75	0.21	Medium-Quality MAGs
Jr-20nov17-2	58.62	0	Partial MAGs
Jr-20nov17-24	41.19	1.72	Partial MAGs
Jr-20nov17-27	50.31	0	Partial MAGs
Jr-20nov17-3	65.71	0.79	Partial MAGs
Jr-20nov17-30	44.81	0	Partial MAGs
Jr-20nov17-31	57.24	0	Partial MAGs
Jr-20nov17-34	97.12	0.14	High-Quality MAGs
Jr-20nov17-39	92.89	0.86	High-Quality MAGs
Jr-20nov17-43	68.28	2.59	Partial MAGs
Jr-20nov17-44	92.62	1.97	High-Quality MAGs
Jr-20nov17-45	60.64	0.91	Partial MAGs
Jr-20nov17-50	72.73	1.72	Medium-Quality MAGs
Jr-20nov17-55	85.24	0.79	Medium-Quality MAGs
Jr-20nov17-56	65.79	1.71	Partial MAGs
Jr-20nov17-59	81.14	2.87	Medium-Quality MAGs
Jr-20nov17-60	66.03	2.59	Partial MAGs
Jr-20nov17-61	92.91	1.35	High-Quality MAGs
Jr-20nov17-65	57.66	0.39	Partial MAGs
Jr-20nov17-68	71.94	1.84	Medium-Quality MAGs
Jr-20nov17-71	94.57	1.46	High-Quality MAGs
Jr-20nov17-73	81.88	0.96	Medium-Quality MAGs
Jr-20nov17-75	89.69	1.35	Medium-Quality MAGs
Jr-20nov17-78	41.38	0	Partial MAGs
Jr-20nov17-81	71.55	0	Medium-Quality MAGs
Jr-20nov17-85	60.5	1.72	Partial MAGs
Jr-20nov17-86	90.97	0.5	High-Quality MAGs
Jr-20nov17-88	97.67	0.76	High-Quality MAGs
Jr-20nov17-89	93.82	0.99	High-Quality MAGs
Jr-20nov17-95	78.53	3.35	Medium-Quality MAGs
Jr-20nov17-98	86.45	3.12	Medium-Quality MAGs
Jr-20nov17-99	51.78	0.47	Partial MAGs
Jr-23apr18-100	68.83	1.4	Partial MAGs
Jr-23apr18-105	83.95	1.04	Medium-Quality MAGs
Jr-23apr18-108	69.32	3.04	Partial MAGs
Jr-23apr18-114	65.37	1.23	Partial MAGs
Jr-23apr18-119	94.35	0.71	High-Quality MAGs
Jr-23apr18-12	53.65	0.86	Partial MAGs
Jr-23apr18-122	62.5	0	Partial MAGs
Jr-23apr18-17	68.97	0.86	Partial MAGs
Jr-23apr18-19	67.4	1.96	Partial MAGs
Jr-23apr18-20	53.45	1.72	Partial MAGs
Jr-23apr18-22	84.11	0.99	Medium-Quality MAGs
Jr-23apr18-23	57.42	0.26	Partial MAGs
Jr-23apr18-24	92.79	0	High-Quality MAGs
Jr-23apr18-26	82.5	0	Medium-Quality MAGs
Jr-23apr18-27	56.9	0	Partial MAGs
Jr-23apr18-3	91.36	2.18	High-Quality MAGs
Jr-23apr18-32	88.86	2.03	Medium-Quality MAGs
Jr-23apr18-36	96.5	1.1	High-Quality MAGs
Jr-23apr18-37	92.59	1.75	High-Quality MAGs
Jr-23apr18-44	79.31	1.72	Medium-Quality MAGs
Jr-23apr18-48	89.96	2.55	Medium-Quality MAGs
Jr-23apr18-55	91.63	2.42	High-Quality MAGs
Jr-23apr18-58	87.71	1.27	Medium-Quality MAGs
Jr-23apr18-60	98.1	0.4	High-Quality MAGs
Jr-23apr18-67	92.47	0	High-Quality MAGs
Jr-23apr18-69	88.35	0.74	Medium-Quality MAGs
Jr-23apr18-7	87.78	1.67	Medium-Quality MAGs
Jr-23apr18-70	77.84	4.12	Medium-Quality MAGs
Jr-23apr18-73	74.89	2.1	Medium-Quality MAGs
Jr-23apr18-8	46.02	3.45	Partial MAGs
Jr-23apr18-80	81.6	2.74	Medium-Quality MAGs
Jr-23apr18-81	74.16	1.36	Medium-Quality MAGs
Jr-23apr18-86	52.9	2.59	Partial MAGs
Jr-23apr18-88	86.66	1.21	Medium-Quality MAGs
Jr-23apr18-89	87.95	1.79	Medium-Quality MAGs
Jr-23apr18-94	60.14	0	Partial MAGs
Jr-25may17-10	69.17	0.88	Partial MAGs
Jr-25may17-100	77.95	0.93	Medium-Quality MAGs
Jr-25may17-108	92.64	0.1	High-Quality MAGs
Jr-25may17-111	93.3	0.49	High-Quality MAGs
Jr-25may17-114	71.51	2.86	Medium-Quality MAGs
Jr-25may17-115	87.19	0.78	Medium-Quality MAGs
Jr-25may17-116	57.37	0	Partial MAGs
Jr-25may17-118	89.56	1.36	Medium-Quality MAGs
Jr-25may17-119	87.84	4.77	Medium-Quality MAGs
Jr-25may17-121	78.04	0.78	Medium-Quality MAGs
Jr-25may17-122	89.3	2.19	Medium-Quality MAGs
Jr-25may17-123	61.52	3.45	Partial MAGs
Jr-25may17-125	74.76	3.45	Medium-Quality MAGs
Jr-25may17-127	56.9	0	Partial MAGs
Jr-25may17-129	71.95	1.15	Medium-Quality MAGs
Jr-25may17-130	70.13	2.82	Medium-Quality MAGs
Jr-25may17-133	62.85	3.71	Partial MAGs
Jr-25may17-135	81.48	1.28	Medium-Quality MAGs
Jr-25may17-139	88.01	0.58	Medium-Quality MAGs
Jr-25may17-141	75.73	2.9	Medium-Quality MAGs
Jr-25may17-144	74.31	0.35	Medium-Quality MAGs
Jr-25may17-150	58.62	0.86	Partial MAGs
Jr-25may17-155	53.68	0	Partial MAGs
Jr-25may17-16	68.13	0	Partial MAGs
Jr-25may17-160	59.83	0	Partial MAGs
Jr-25may17-165	98.44	1.37	High-Quality MAGs
Jr-25may17-166	90.54	1.97	High-Quality MAGs
Jr-25may17-169	96.2	1.44	High-Quality MAGs
Jr-25may17-174	70.09	2.22	Medium-Quality MAGs
Jr-25may17-178	93.22	0.38	High-Quality MAGs
Jr-25may17-18	59.83	1.72	Partial MAGs
Jr-25may17-181	42.35	0	Partial MAGs
Jr-25may17-185	54.31	1.72	Partial MAGs
Jr-25may17-193	92.4	0.98	High-Quality MAGs
Jr-25may17-199	54.31	0	Partial MAGs
Jr-25may17-202	47.7	0	Partial MAGs
Jr-25may17-205	78.31	2.14	Medium-Quality MAGs
Jr-25may17-206	82.53	3.12	Medium-Quality MAGs
Jr-25may17-209	72.78	3.65	Medium-Quality MAGs
Jr-25may17-211	50.76	1.06	Partial MAGs
Jr-25may17-213	46.55	1.46	Partial MAGs
Jr-25may17-216	77.59	2.66	Medium-Quality MAGs
Jr-25may17-217	92.2	3.25	High-Quality MAGs
Jr-25may17-218	96.2	0.8	High-Quality MAGs
Jr-25may17-220	81.7	1.76	Medium-Quality MAGs
Jr-25may17-221	82.98	1.45	Medium-Quality MAGs
Jr-25may17-223	67.72	0	Partial MAGs
Jr-25may17-25	80.8	1.43	Medium-Quality MAGs
Jr-25may17-27	92.8	1.3	High-Quality MAGs
Jr-25may17-29	66.23	1.18	Partial MAGs
Jr-25may17-3	91.91	1.75	High-Quality MAGs
Jr-25may17-33	52.59	1.72	Partial MAGs
Jr-25may17-36	69.68	3.55	Partial MAGs
Jr-25may17-37	89.18	1.74	Medium-Quality MAGs
Jr-25may17-39	72.98	0.88	Medium-Quality MAGs
Jr-25may17-4	97.17	0.2	High-Quality MAGs
Jr-25may17-40	72.57	0	Medium-Quality MAGs
Jr-25may17-44	48.28	0	Partial MAGs
Jr-25may17-45	88.84	4.24	Medium-Quality MAGs
Jr-25may17-49	67.23	1.46	Partial MAGs
Jr-25may17-51	79.46	2.02	Medium-Quality MAGs
Jr-25may17-55	43.45	0	Partial MAGs
Jr-25may17-58	62.35	0.26	Partial MAGs
Jr-25may17-6	93.81	1.03	High-Quality MAGs
Jr-25may17-62	88.82	1.88	Medium-Quality MAGs
Jr-25may17-64	95.37	3.48	High-Quality MAGs
Jr-25may17-65	69.01	1.17	Partial MAGs
Jr-25may17-69	55.91	0.13	Partial MAGs
Jr-25may17-7	64.23	1.17	Partial MAGs
Jr-25may17-71	70.74	1.02	Medium-Quality MAGs
Jr-25may17-73	84.05	0.68	Medium-Quality MAGs
Jr-25may17-74	99.07	1.24	High-Quality MAGs
Jr-25may17-75	42.43	0	Partial MAGs
Jr-25may17-9	95.66	1.68	High-Quality MAGs
Jr-25may17-91	98.09	0.07	High-Quality MAGs
Jr-25may17-92	93.21	0.86	High-Quality MAGs
Jr-25may17-93	91.62	1.98	High-Quality MAGs
Jr-25may17-95	95.24	3.01	High-Quality MAGs
Jr-25may17-97	94.62	0	High-Quality MAGs
Jr-28aug17-101	96.96	0.68	High-Quality MAGs
Jr-28aug17-102	95.21	1.37	High-Quality MAGs
Jr-28aug17-104	98.29	1.28	High-Quality MAGs
Jr-28aug17-105	76.27	0.31	Medium-Quality MAGs
Jr-28aug17-106	56.03	1.72	Partial MAGs
Jr-28aug17-113	54.31	0	Partial MAGs
Jr-28aug17-115	96.68	1.09	High-Quality MAGs
Jr-28aug17-120	88.13	1.08	Medium-Quality MAGs
Jr-28aug17-121	66.65	0	Partial MAGs
Jr-28aug17-124	91.23	2.63	High-Quality MAGs
Jr-28aug17-127	81.53	1.86	Medium-Quality MAGs
Jr-28aug17-128	61.92	0.16	Partial MAGs
Jr-28aug17-13	77.8	2.4	Medium-Quality MAGs
Jr-28aug17-134	92.17	3.02	High-Quality MAGs
Jr-28aug17-135	94.97	1.42	High-Quality MAGs
Jr-28aug17-137	96.28	0.68	High-Quality MAGs
Jr-28aug17-138	85.98	1.18	Medium-Quality MAGs
Jr-28aug17-144	86.06	1.13	Medium-Quality MAGs
Jr-28aug17-148	67.59	1.72	Partial MAGs
Jr-28aug17-152	68.45	0	Partial MAGs
Jr-28aug17-154	95.53	0.49	High-Quality MAGs
Jr-28aug17-155	89.32	0.19	Medium-Quality MAGs
Jr-28aug17-158	94.47	2.59	High-Quality MAGs
Jr-28aug17-161	94.34	3.24	High-Quality MAGs
Jr-28aug17-164	84.52	0.37	Medium-Quality MAGs
Jr-28aug17-165	88.18	2.3	Medium-Quality MAGs
Jr-28aug17-166	96.55	0.1	High-Quality MAGs
Jr-28aug17-167	88.57	0.81	Medium-Quality MAGs
Jr-28aug17-169	44.83	0	Partial MAGs
Jr-28aug17-172	89.78	1.25	Medium-Quality MAGs
Jr-28aug17-175	50.82	1.81	Partial MAGs
Jr-28aug17-178	66.9	1.04	Partial MAGs
Jr-28aug17-179	90.39	0.85	High-Quality MAGs
Jr-28aug17-182	74.48	0	Medium-Quality MAGs
Jr-28aug17-183	82.85	1.17	Medium-Quality MAGs
Jr-28aug17-188	45.46	0.85	Partial MAGs
Jr-28aug17-189	79.77	2.52	Medium-Quality MAGs
Jr-28aug17-191	63.09	0.63	Partial MAGs
Jr-28aug17-194	47.24	0	Partial MAGs
Jr-28aug17-195	44.83	0	Partial MAGs
Jr-28aug17-197	82.04	0.44	Medium-Quality MAGs
Jr-28aug17-2	45.65	0.09	Partial MAGs
Jr-28aug17-200	88.85	1.19	Medium-Quality MAGs
Jr-28aug17-204	68.71	0.97	Partial MAGs
Jr-28aug17-207	96.08	1.09	High-Quality MAGs
Jr-28aug17-211	59.46	0.68	Partial MAGs
Jr-28aug17-220	86.81	2.27	Medium-Quality MAGs
Jr-28aug17-226	92.52	1.15	High-Quality MAGs
Jr-28aug17-229	74.09	0.49	Medium-Quality MAGs
Jr-28aug17-23	84.11	0.74	Medium-Quality MAGs
Jr-28aug17-231	88.87	2	Medium-Quality MAGs
Jr-28aug17-233	76.31	0.26	Medium-Quality MAGs
Jr-28aug17-235	65	0	Partial MAGs
Jr-28aug17-236	82.13	0.39	Medium-Quality MAGs
Jr-28aug17-237	45.81	0.51	Partial MAGs
Jr-28aug17-238	44.4	0.54	Partial MAGs
Jr-28aug17-239	58.47	0.83	Partial MAGs
Jr-28aug17-240	46.9	0	Partial MAGs
Jr-28aug17-241	54.17	0.12	Partial MAGs
Jr-28aug17-242	41.38	0	Partial MAGs
Jr-28aug17-251	87.29	0.88	Medium-Quality MAGs
Jr-28aug17-252	89.29	0.77	Medium-Quality MAGs
Jr-28aug17-253	65	1.72	Partial MAGs
Jr-28aug17-29	52.9	0.7	Partial MAGs
Jr-28aug17-35	90.31	2.87	High-Quality MAGs
Jr-28aug17-36	69.35	1.79	Partial MAGs
Jr-28aug17-38	64.72	1.05	Partial MAGs
Jr-28aug17-4	45.06	0	Partial MAGs
Jr-28aug17-40	96.97	0.51	High-Quality MAGs
Jr-28aug17-42	57.6	0	Partial MAGs
Jr-28aug17-43	99.05	1.19	High-Quality MAGs
Jr-28aug17-44	98.85	0.49	High-Quality MAGs
Jr-28aug17-46	82.52	3.18	Medium-Quality MAGs
Jr-28aug17-47	72.49	1.17	Medium-Quality MAGs
Jr-28aug17-49	73.66	0.34	Medium-Quality MAGs
Jr-28aug17-5	45.69	0	Partial MAGs
Jr-28aug17-50	80.3	2.22	Medium-Quality MAGs
Jr-28aug17-51	54.29	0	Partial MAGs
Jr-28aug17-55	66.57	1.92	Partial MAGs
Jr-28aug17-59	47.34	0	Partial MAGs
Jr-28aug17-61	86.93	0.99	Medium-Quality MAGs
Jr-28aug17-64	71.85	1.26	Medium-Quality MAGs
Jr-28aug17-65	90.22	2.55	High-Quality MAGs
Jr-28aug17-69	63.21	0.09	Partial MAGs
Jr-28aug17-7	98.25	1.11	High-Quality MAGs
Jr-28aug17-71	73.73	1.48	Medium-Quality MAGs
Jr-28aug17-73	83.4	1.66	Medium-Quality MAGs
Jr-28aug17-77	88.15	1.34	Medium-Quality MAGs
Jr-28aug17-78	92.43	0	High-Quality MAGs
Jr-28aug17-80	60.07	1.08	Partial MAGs
Jr-28aug17-83	88.79	1.23	Medium-Quality MAGs
Jr-28aug17-84	65.86	0	Partial MAGs
Jr-28aug17-85	91.36	0.85	High-Quality MAGs
Jr-28aug17-86	80.34	1.28	Medium-Quality MAGs
Jr-28aug17-90	67.56	2.34	Partial MAGs
Jr-28aug17-95	68.26	1.15	Partial MAGs
Jr-28aug17-97	91.36	4.27	High-Quality MAGs
Jr-28aug17-98	46.83	0	Partial MAGs
Jr-28aug17-99	65.86	0	Partial MAGs
Jr-28jun17-10	96.33	1.46	High-Quality MAGs
Jr-28jun17-101	50.29	3.45	Partial MAGs
Jr-28jun17-102	95.32	0.25	High-Quality MAGs
Jr-28jun17-103	46.09	0.47	Partial MAGs
Jr-28jun17-104	84.49	0.97	Medium-Quality MAGs
Jr-28jun17-107	93.1	0.1	High-Quality MAGs
Jr-28jun17-108	95.3	0.47	High-Quality MAGs
Jr-28jun17-109	92.5	0.7	High-Quality MAGs
Jr-28jun17-110	99.78	0	High-Quality MAGs
Jr-28jun17-112	46.03	1.72	Partial MAGs
Jr-28jun17-117	72.76	0	Medium-Quality MAGs
Jr-28jun17-118	95.07	0.99	High-Quality MAGs
Jr-28jun17-119	94.52	0.68	High-Quality MAGs
Jr-28jun17-120	88.44	0.59	Medium-Quality MAGs
Jr-28jun17-127	64.53	2.03	Partial MAGs
Jr-28jun17-129	64.66	0	Partial MAGs
Jr-28jun17-130	60.4	0	Partial MAGs
Jr-28jun17-134	76.11	1.84	Medium-Quality MAGs
Jr-28jun17-136	83.62	3.28	Medium-Quality MAGs
Jr-28jun17-137	93.46	0	High-Quality MAGs
Jr-28jun17-138	77.78	1.71	Medium-Quality MAGs
Jr-28jun17-139	80.41	4.09	Medium-Quality MAGs
Jr-28jun17-141	52.07	0.19	Partial MAGs
Jr-28jun17-143	74.95	1.57	Medium-Quality MAGs
Jr-28jun17-146	85.85	0	Medium-Quality MAGs
Jr-28jun17-150	80.88	0.7	Medium-Quality MAGs
Jr-28jun17-154	48.28	0	Partial MAGs
Jr-28jun17-16	94.33	0.74	High-Quality MAGs
Jr-28jun17-160	99.32	0.03	High-Quality MAGs
Jr-28jun17-161	89.36	1.26	Medium-Quality MAGs
Jr-28jun17-167	97.18	0.63	High-Quality MAGs
Jr-28jun17-169	52.45	1.76	Partial MAGs
Jr-28jun17-170	59.48	0	Partial MAGs
Jr-28jun17-171	46.82	0.68	Partial MAGs
Jr-28jun17-172	85.48	1.71	Medium-Quality MAGs
Jr-28jun17-174	64.89	0	Partial MAGs
Jr-28jun17-175	79.04	1.28	Medium-Quality MAGs
Jr-28jun17-181	66.59	2.07	Partial MAGs
Jr-28jun17-184	91.67	1.35	High-Quality MAGs
Jr-28jun17-195	100	1.08	High-Quality MAGs
Jr-28jun17-199	49.14	0	Partial MAGs
Jr-28jun17-200	86.06	2.01	Medium-Quality MAGs
Jr-28jun17-204	50	0	Partial MAGs
Jr-28jun17-207	92.33	1.68	High-Quality MAGs
Jr-28jun17-209	85.59	0.56	Medium-Quality MAGs
Jr-28jun17-215	54.47	0	Partial MAGs
Jr-28jun17-217	89.47	2.54	Medium-Quality MAGs
Jr-28jun17-219	87.34	1.02	Medium-Quality MAGs
Jr-28jun17-220	69.87	0	Partial MAGs
Jr-28jun17-223	60.53	1.58	Partial MAGs
Jr-28jun17-225	80.77	2.7	Medium-Quality MAGs
Jr-28jun17-226	83.51	2.62	Medium-Quality MAGs
Jr-28jun17-228	85.22	1.4	Medium-Quality MAGs
Jr-28jun17-229	77.61	1.41	Medium-Quality MAGs
Jr-28jun17-231	59.5	0.03	Partial MAGs
Jr-28jun17-234	42.84	1.71	Partial MAGs
Jr-28jun17-235	43.09	0	Partial MAGs
Jr-28jun17-238	95.09	0.51	High-Quality MAGs
Jr-28jun17-24	80.31	2.68	Medium-Quality MAGs
Jr-28jun17-240	52.16	0.03	Partial MAGs
Jr-28jun17-241	93.54	0.11	High-Quality MAGs
Jr-28jun17-243	99.51	0.49	High-Quality MAGs
Jr-28jun17-247	93.63	0	High-Quality MAGs
Jr-28jun17-249	90.97	1.06	High-Quality MAGs
Jr-28jun17-25	94.02	0.83	High-Quality MAGs
Jr-28jun17-250	79.19	0.53	Medium-Quality MAGs
Jr-28jun17-40	46.72	0	Partial MAGs
Jr-28jun17-41	81.14	2.37	Medium-Quality MAGs
Jr-28jun17-45	62.61	2.02	Partial MAGs
Jr-28jun17-46	61.52	2.73	Partial MAGs
Jr-28jun17-48	89.51	2.7	Medium-Quality MAGs
Jr-28jun17-51	64.25	1.71	Partial MAGs
Jr-28jun17-52	82.19	1.63	Medium-Quality MAGs
Jr-28jun17-62	46.55	0	Partial MAGs
Jr-28jun17-65	88.96	1.33	Medium-Quality MAGs
Jr-28jun17-66	40.52	0	Partial MAGs
Jr-28jun17-68	92.97	1.35	High-Quality MAGs
Jr-28jun17-70	89.19	1.38	Medium-Quality MAGs
Jr-28jun17-71	86.27	0.79	Medium-Quality MAGs
Jr-28jun17-73	94.25	2.13	High-Quality MAGs
Jr-28jun17-85	92.37	0	High-Quality MAGs
Jr-28jun17-88	75.8	1.72	Medium-Quality MAGs
Jr-28jun17-90	83.99	0.14	Medium-Quality MAGs
Jr-28jun17-93	89.74	1.28	Medium-Quality MAGs
Jr-28jun17-95	91.27	1.62	High-Quality MAGs
Jr-28jun17-96	95.87	1.11	High-Quality MAGs
Jr-28jun17-98	69.98	0.86	Partial MAGs
Jr-28jun17-99	55.41	0	Partial MAGs
Jr-29jan18-1	56.03	3.45	Partial MAGs
Jr-29jan18-10	93.16	0.18	High-Quality MAGs
Jr-29jan18-11	94.64	1.79	High-Quality MAGs
Jr-29jan18-13	50.5	0	Partial MAGs
Jr-29jan18-16	41.38	0	Partial MAGs
Jr-29jan18-17	84.04	3.11	Medium-Quality MAGs
Jr-29jan18-18	41.69	3.45	Partial MAGs
Jr-29jan18-19	80.67	4.31	Medium-Quality MAGs
Jr-29jan18-2	86.47	3.54	Medium-Quality MAGs
Jr-29jan18-23	56.5	1.72	Partial MAGs
Jr-29jan18-37	82.69	2.62	Medium-Quality MAGs
Jr-29jan18-42	91.05	2.47	High-Quality MAGs
Jr-29jan18-53	64.68	1.3	Partial MAGs
Jr-29jan18-56	55.17	0	Partial MAGs
Jr-29jan18-9	97.6	0.7	High-Quality MAGs
Jr-7aug17-1	66.46	0	Partial MAGs
Jr-7aug17-100	89.95	0.64	Medium-Quality MAGs
Jr-7aug17-101	78.72	0.68	Medium-Quality MAGs
Jr-7aug17-102	96.77	2.93	High-Quality MAGs
Jr-7aug17-103	92.72	1.43	High-Quality MAGs
Jr-7aug17-106	97.3	0	High-Quality MAGs
Jr-7aug17-109	74.45	0	Medium-Quality MAGs
Jr-7aug17-11	88.37	1.28	Medium-Quality MAGs
Jr-7aug17-110	89.05	1.64	Medium-Quality MAGs
Jr-7aug17-114	63.26	1.4	Partial MAGs
Jr-7aug17-115	91.47	1.31	High-Quality MAGs
Jr-7aug17-116	41.38	0	Partial MAGs
Jr-7aug17-118	90.39	1.35	High-Quality MAGs
Jr-7aug17-12	93.87	1	High-Quality MAGs
Jr-7aug17-121	96.12	0.84	High-Quality MAGs
Jr-7aug17-123	97.39	2.13	High-Quality MAGs
Jr-7aug17-127	95.29	0.47	High-Quality MAGs
Jr-7aug17-128	80.76	0	Medium-Quality MAGs
Jr-7aug17-129	78.54	3.45	Medium-Quality MAGs
Jr-7aug17-131	96.54	1.99	High-Quality MAGs
Jr-7aug17-132	99.01	1.48	High-Quality MAGs
Jr-7aug17-133	97.38	0.16	High-Quality MAGs
Jr-7aug17-137	73.9	0.99	Medium-Quality MAGs
Jr-7aug17-138	70.62	0.12	Medium-Quality MAGs
Jr-7aug17-142	41.19	0.71	Partial MAGs
Jr-7aug17-143	41.22	0.47	Partial MAGs
Jr-7aug17-144	75.86	2.18	Medium-Quality MAGs
Jr-7aug17-147	82.8	0	Medium-Quality MAGs
Jr-7aug17-149	50	1.72	Partial MAGs
Jr-7aug17-151	58.97	0	Partial MAGs
Jr-7aug17-154	85.84	0.73	Medium-Quality MAGs
Jr-7aug17-157	97.75	0.25	High-Quality MAGs
Jr-7aug17-158	45.69	3.45	Partial MAGs
Jr-7aug17-161	87.46	2.04	Medium-Quality MAGs
Jr-7aug17-163	41.72	0	Partial MAGs
Jr-7aug17-164	60.34	0	Partial MAGs
Jr-7aug17-167	88.92	2.84	Medium-Quality MAGs
Jr-7aug17-168	54.97	0	Partial MAGs
Jr-7aug17-17	51.09	0	Partial MAGs
Jr-7aug17-171	92.65	0.99	High-Quality MAGs
Jr-7aug17-172	71.89	2.34	Medium-Quality MAGs
Jr-7aug17-174	99.32	2.03	High-Quality MAGs
Jr-7aug17-176	50	0	Partial MAGs
Jr-7aug17-177	59.83	1.72	Partial MAGs
Jr-7aug17-178	57.06	1.84	Partial MAGs
Jr-7aug17-179	80.72	0.72	Medium-Quality MAGs
Jr-7aug17-180	66.72	1.72	Partial MAGs
Jr-7aug17-181	71.65	2.29	Medium-Quality MAGs
Jr-7aug17-184	43.97	1.72	Partial MAGs
Jr-7aug17-186	45.06	0	Partial MAGs
Jr-7aug17-188	95.91	0.94	High-Quality MAGs
Jr-7aug17-189	76.63	1.32	Medium-Quality MAGs
Jr-7aug17-19	84.82	0.73	Medium-Quality MAGs
Jr-7aug17-195	92.72	2.57	High-Quality MAGs
Jr-7aug17-198	63.67	2.92	Partial MAGs
Jr-7aug17-199	98.52	0.71	High-Quality MAGs
Jr-7aug17-200	81.95	1.17	Medium-Quality MAGs
Jr-7aug17-201	89.41	2.42	Medium-Quality MAGs
Jr-7aug17-205	51.72	0	Partial MAGs
Jr-7aug17-207	61.36	0	Partial MAGs
Jr-7aug17-22	75.42	0	Medium-Quality MAGs
Jr-7aug17-220	50	0.86	Partial MAGs
Jr-7aug17-221	97.42	0.47	High-Quality MAGs
Jr-7aug17-222	72.4	1.69	Medium-Quality MAGs
Jr-7aug17-225	88.3	0.58	Medium-Quality MAGs
Jr-7aug17-229	67.59	0	Partial MAGs
Jr-7aug17-230	90.54	2.61	High-Quality MAGs
Jr-7aug17-231	84.18	1.32	Medium-Quality MAGs
Jr-7aug17-233	76.96	3.42	Medium-Quality MAGs
Jr-7aug17-235	89.41	0.9	Medium-Quality MAGs
Jr-7aug17-239	60.34	1.72	Partial MAGs
Jr-7aug17-24	95.81	0.74	High-Quality MAGs
Jr-7aug17-240	93.75	3.42	High-Quality MAGs
Jr-7aug17-242	93.33	2.98	High-Quality MAGs
Jr-7aug17-244	80.09	0	Medium-Quality MAGs
Jr-7aug17-245	70.63	1.85	Medium-Quality MAGs
Jr-7aug17-248	78.54	1.28	Medium-Quality MAGs
Jr-7aug17-25	75.76	1.41	Medium-Quality MAGs
Jr-7aug17-251	50.77	0.78	Partial MAGs
Jr-7aug17-253	94.97	0.49	High-Quality MAGs
Jr-7aug17-255	86.78	3.24	Medium-Quality MAGs
Jr-7aug17-256	99.01	0.49	High-Quality MAGs
Jr-7aug17-257	96.28	0.81	High-Quality MAGs
Jr-7aug17-263	95.27	0.68	High-Quality MAGs
Jr-7aug17-265	40.52	2.59	Partial MAGs
Jr-7aug17-266	70.86	0	Medium-Quality MAGs
Jr-7aug17-267	89.5	3.12	Medium-Quality MAGs
Jr-7aug17-269	71.79	3.44	Medium-Quality MAGs
Jr-7aug17-271	41.41	3.45	Partial MAGs
Jr-7aug17-273	94.37	1.01	High-Quality MAGs
Jr-7aug17-274	84.57	4.11	Medium-Quality MAGs
Jr-7aug17-275	56.35	0	Partial MAGs
Jr-7aug17-29	92.52	1.32	High-Quality MAGs
Jr-7aug17-35	92.86	2.61	High-Quality MAGs
Jr-7aug17-38	93.49	0.44	High-Quality MAGs
Jr-7aug17-39	40.16	0.86	Partial MAGs
Jr-7aug17-4	87.68	1.15	Medium-Quality MAGs
Jr-7aug17-40	85.89	1.89	Medium-Quality MAGs
Jr-7aug17-41	55.17	0.86	Partial MAGs
Jr-7aug17-44	68.35	1.36	Partial MAGs
Jr-7aug17-46	89.86	1.35	Medium-Quality MAGs
Jr-7aug17-48	67.45	0.88	Partial MAGs
Jr-7aug17-5	76.9	1.72	Medium-Quality MAGs
Jr-7aug17-50	71.92	4.43	Medium-Quality MAGs
Jr-7aug17-53	74.48	1.71	Medium-Quality MAGs
Jr-7aug17-54	92.1	3.42	High-Quality MAGs
Jr-7aug17-55	79.78	1.32	Medium-Quality MAGs
Jr-7aug17-56	45.69	0	Partial MAGs
Jr-7aug17-57	51.4	2.7	Partial MAGs
Jr-7aug17-58	95.85	0.74	High-Quality MAGs
Jr-7aug17-6	58.62	0	Partial MAGs
Jr-7aug17-61	90.15	3.82	High-Quality MAGs
Jr-7aug17-62	46.21	0	Partial MAGs
Jr-7aug17-65	94.6	0	High-Quality MAGs
Jr-7aug17-69	75.86	0	Medium-Quality MAGs
Jr-7aug17-70	60.91	2.61	Partial MAGs
Jr-7aug17-71	79.27	1.62	Medium-Quality MAGs
Jr-7aug17-72	94.51	2.38	High-Quality MAGs
Jr-7aug17-73	77.99	2.4	Medium-Quality MAGs
Jr-7aug17-74	71.63	1.12	Medium-Quality MAGs
Jr-7aug17-75	96.23	2.02	High-Quality MAGs
Jr-7aug17-77	88.33	0.67	Medium-Quality MAGs
Jr-7aug17-79	95.14	1.79	High-Quality MAGs
Jr-7aug17-8	85.08	1.12	Medium-Quality MAGs
Jr-7aug17-80	57.94	0.25	Partial MAGs
Jr-7aug17-82	48.28	1.72	Partial MAGs
Jr-7aug17-84	82.91	0.43	Medium-Quality MAGs
Jr-7aug17-86	95.98	1.05	High-Quality MAGs
Jr-7aug17-87	63.28	2.59	Partial MAGs
Jr-7aug17-88	47.55	1.72	Partial MAGs
Jr-7aug17-93	60.14	0	Partial MAGs
Jr-7aug17-95	94.59	4.7	High-Quality MAGs
Jr-7aug17-96	94.6	0.29	High-Quality MAGs
RE-14apr17-103	41.07	0	Partial MAGs
RE-14apr17-105	51.02	0.49	Partial MAGs
RE-14apr17-108	50.86	1.72	Partial MAGs
RE-14apr17-109	41.39	0.68	Partial MAGs
RE-14apr17-11	59.91	4.31	Partial MAGs
RE-14apr17-110	44.58	1.97	Partial MAGs
RE-14apr17-116	56.98	0.51	Partial MAGs
RE-14apr17-117	64.04	1.69	Partial MAGs
RE-14apr17-119	42.63	0	Partial MAGs
RE-14apr17-121	59.89	0.54	Partial MAGs
RE-14apr17-126	50.69	0.92	Partial MAGs
RE-14apr17-136	69.9	2.14	Partial MAGs
RE-14apr17-138	61.83	2.59	Partial MAGs
RE-14apr17-146	75.79	1.05	Medium-Quality MAGs
RE-14apr17-147	96.66	3.58	High-Quality MAGs
RE-14apr17-15	96.68	2.4	High-Quality MAGs
RE-14apr17-150	89.51	1.5	Medium-Quality MAGs
RE-14apr17-151	42.87	0	Partial MAGs
RE-14apr17-152	92.3	0.16	High-Quality MAGs
RE-14apr17-16	41.72	0	Partial MAGs
RE-14apr17-162	62.93	3.45	Partial MAGs
RE-14apr17-163	40.52	0	Partial MAGs
RE-14apr17-165	58.45	3.45	Partial MAGs
RE-14apr17-166	81.92	0	Medium-Quality MAGs
RE-14apr17-167	60	1.52	Partial MAGs
RE-14apr17-174	61.75	1.75	Partial MAGs
RE-14apr17-175	65.59	2.25	Partial MAGs
RE-14apr17-179	73.42	0.66	Medium-Quality MAGs
RE-14apr17-180	62.71	1.72	Partial MAGs
RE-14apr17-184	40.69	1.72	Partial MAGs
RE-14apr17-191	44.42	0	Partial MAGs
RE-14apr17-195	79.31	1.72	Medium-Quality MAGs
RE-14apr17-199	81.03	0.86	Medium-Quality MAGs
RE-14apr17-20	78.82	0.18	Medium-Quality MAGs
RE-14apr17-205	69.34	3.04	Partial MAGs
RE-14apr17-213	49.45	0	Partial MAGs
RE-14apr17-220	92.38	0.62	High-Quality MAGs
RE-14apr17-221	95.81	0.99	High-Quality MAGs
RE-14apr17-232	48.28	1.72	Partial MAGs
RE-14apr17-236	77.84	4.46	Medium-Quality MAGs
RE-14apr17-240	52.59	3.45	Partial MAGs
RE-14apr17-242	92.52	1.89	High-Quality MAGs
RE-14apr17-250	49.14	1.72	Partial MAGs
RE-14apr17-256	80.79	2.74	Medium-Quality MAGs
RE-14apr17-264	94.97	1.44	High-Quality MAGs
RE-14apr17-265	95.44	2.14	High-Quality MAGs
RE-14apr17-267	86.4	2.35	Medium-Quality MAGs
RE-14apr17-274	83.31	0	Medium-Quality MAGs
RE-14apr17-276	51.88	0	Partial MAGs
RE-14apr17-277	86.88	2.88	Medium-Quality MAGs
RE-14apr17-281	53.42	2.18	Partial MAGs
RE-14apr17-289	43.1	0	Partial MAGs
RE-14apr17-291	65.52	0	Partial MAGs
RE-14apr17-294	45.69	0	Partial MAGs
RE-14apr17-295	59.48	1.72	Partial MAGs
RE-14apr17-304	68.97	3.45	Partial MAGs
RE-14apr17-307	41.38	0	Partial MAGs
RE-14apr17-310	54.81	1.72	Partial MAGs
RE-14apr17-314	90.51	4.47	High-Quality MAGs
RE-14apr17-315	75.09	0.63	Medium-Quality MAGs
RE-14apr17-318	44.48	0.88	Partial MAGs
RE-14apr17-319	51.82	0.53	Partial MAGs
RE-14apr17-32	40.52	0	Partial MAGs
RE-14apr17-320	70.86	3.51	Medium-Quality MAGs
RE-14apr17-322	54.31	0	Partial MAGs
RE-14apr17-333	59.48	0	Partial MAGs
RE-14apr17-339	50.81	1.09	Partial MAGs
RE-14apr17-350	95.58	0.36	High-Quality MAGs
RE-14apr17-351	97.28	1.36	High-Quality MAGs
RE-14apr17-357	55.17	0	Partial MAGs
RE-14apr17-358	41.84	1.31	Partial MAGs
RE-14apr17-359	96.76	4.69	High-Quality MAGs
RE-14apr17-363	40.52	0	Partial MAGs
RE-14apr17-369	89.87	1.72	Medium-Quality MAGs
RE-14apr17-37	67.62	3.42	Partial MAGs
RE-14apr17-384	79.8	2.96	Medium-Quality MAGs
RE-14apr17-388	50	0	Partial MAGs
RE-14apr17-39	90.57	1.11	High-Quality MAGs
RE-14apr17-398	54.31	0	Partial MAGs
RE-14apr17-399	64.48	1.88	Partial MAGs
RE-14apr17-4	55.79	2.3	Partial MAGs
RE-14apr17-400	50.98	2.73	Partial MAGs
RE-14apr17-403	48.28	2.59	Partial MAGs
RE-14apr17-41	70.69	0	Medium-Quality MAGs
RE-14apr17-410	58.62	0	Partial MAGs
RE-14apr17-411	75.3	1.39	Medium-Quality MAGs
RE-14apr17-416	68.42	0	Partial MAGs
RE-14apr17-424	63.28	3.45	Partial MAGs
RE-14apr17-426	54.58	1.28	Partial MAGs
RE-14apr17-427	46.65	0	Partial MAGs
RE-14apr17-431	46.55	0	Partial MAGs
RE-14apr17-439	53.3	0.76	Partial MAGs
RE-14apr17-443	49.14	0	Partial MAGs
RE-14apr17-454	58.93	0	Partial MAGs
RE-14apr17-457	89.76	0.38	Medium-Quality MAGs
RE-14apr17-461	49.93	1.89	Partial MAGs
RE-14apr17-466	65.9	1.8	Partial MAGs
RE-14apr17-467	59.17	2.45	Partial MAGs
RE-14apr17-469	44.83	0	Partial MAGs
RE-14apr17-471	43.32	1.58	Partial MAGs
RE-14apr17-473	55.17	1.72	Partial MAGs
RE-14apr17-476	40.03	0	Partial MAGs
RE-14apr17-5	52.76	2.59	Partial MAGs
RE-14apr17-53	40.44	0	Partial MAGs
RE-14apr17-60	51.32	0.99	Partial MAGs
RE-14apr17-61	95.75	2.62	High-Quality MAGs
RE-14apr17-64	44.99	0.74	Partial MAGs
RE-14apr17-66	49.05	0	Partial MAGs
RE-14apr17-68	56.38	3.45	Partial MAGs
RE-14apr17-74	44.93	0.54	Partial MAGs
RE-14apr17-79	70.42	0.87	Medium-Quality MAGs
RE-14apr17-81	50	0	Partial MAGs
RE-14apr17-89	41.54	0	Partial MAGs
RE-14apr17-93	97.55	1.98	High-Quality MAGs
RE-15aug16-1	63.04	0	Partial MAGs
RE-15aug16-101	63.83	1.15	Partial MAGs
RE-15aug16-103	98.35	0.19	High-Quality MAGs
RE-15aug16-104	63.66	1.22	Partial MAGs
RE-15aug16-106	92.08	0.55	High-Quality MAGs
RE-15aug16-108	74.85	0.63	Medium-Quality MAGs
RE-15aug16-115	82.19	1.79	Medium-Quality MAGs
RE-15aug16-116	86.55	2.72	Medium-Quality MAGs
RE-15aug16-119	83.35	3.85	Medium-Quality MAGs
RE-15aug16-124	91.24	0.95	High-Quality MAGs
RE-15aug16-128	95.7	0.05	High-Quality MAGs
RE-15aug16-132	97.79	1.06	High-Quality MAGs
RE-15aug16-133	83.15	1.34	Medium-Quality MAGs
RE-15aug16-135	90	2.97	High-Quality MAGs
RE-15aug16-136	92.69	1.24	High-Quality MAGs
RE-15aug16-137	97.04	0	High-Quality MAGs
RE-15aug16-140	78.24	0	Medium-Quality MAGs
RE-15aug16-144	95.54	1.11	High-Quality MAGs
RE-15aug16-150	58.07	0	Partial MAGs
RE-15aug16-154	41.38	0	Partial MAGs
RE-15aug16-155	77.76	1.72	Medium-Quality MAGs
RE-15aug16-156	98.59	0	High-Quality MAGs
RE-15aug16-157	98.11	3.02	High-Quality MAGs
RE-15aug16-159	59.7	2.59	Partial MAGs
RE-15aug16-161	40.35	0	Partial MAGs
RE-15aug16-162	53.45	0	Partial MAGs
RE-15aug16-163	93.41	0.55	High-Quality MAGs
RE-15aug16-165	45.61	0	Partial MAGs
RE-15aug16-169	65.86	1.72	Partial MAGs
RE-15aug16-17	41.38	0	Partial MAGs
RE-15aug16-171	97.88	0.96	High-Quality MAGs
RE-15aug16-173	91.9	0	High-Quality MAGs
RE-15aug16-175	94.87	3.28	High-Quality MAGs
RE-15aug16-177	94.63	3.1	High-Quality MAGs
RE-15aug16-178	59.64	4.31	Partial MAGs
RE-15aug16-179	56.22	1.03	Partial MAGs
RE-15aug16-18	52.07	0	Partial MAGs
RE-15aug16-181	83.94	1.27	Medium-Quality MAGs
RE-15aug16-183	41.38	0	Partial MAGs
RE-15aug16-187	91.18	0.03	High-Quality MAGs
RE-15aug16-188	90.19	2.33	High-Quality MAGs
RE-15aug16-189	75.34	1.74	Medium-Quality MAGs
RE-15aug16-190	87.32	0.29	Medium-Quality MAGs
RE-15aug16-192	80.62	3.76	Medium-Quality MAGs
RE-15aug16-194	46.43	1.4	Partial MAGs
RE-15aug16-196	47.96	0.59	Partial MAGs
RE-15aug16-197	69.55	1.05	Partial MAGs
RE-15aug16-198	53.84	0	Partial MAGs
RE-15aug16-199	59.77	0	Partial MAGs
RE-15aug16-2	40.83	0	Partial MAGs
RE-15aug16-201	80.26	0	Medium-Quality MAGs
RE-15aug16-207	95.7	1.08	High-Quality MAGs
RE-15aug16-209	46.9	0	Partial MAGs
RE-15aug16-21	55.76	1.31	Partial MAGs
RE-15aug16-213	45.45	3.45	Partial MAGs
RE-15aug16-216	43.97	0	Partial MAGs
RE-15aug16-221	54.08	0	Partial MAGs
RE-15aug16-225	42.82	1.72	Partial MAGs
RE-15aug16-227	62.33	1.61	Partial MAGs
RE-15aug16-229	82.7	0.48	Medium-Quality MAGs
RE-15aug16-23	53.64	0.74	Partial MAGs
RE-15aug16-231	46.55	1.72	Partial MAGs
RE-15aug16-235	97.77	0	High-Quality MAGs
RE-15aug16-236	99.05	0	High-Quality MAGs
RE-15aug16-237	92.93	1.97	High-Quality MAGs
RE-15aug16-24	73.86	0	Medium-Quality MAGs
RE-15aug16-240	97.86	0.82	High-Quality MAGs
RE-15aug16-243	90.32	0	High-Quality MAGs
RE-15aug16-245	93.54	2.86	High-Quality MAGs
RE-15aug16-25	69.76	0.81	Partial MAGs
RE-15aug16-251	94.84	3.35	High-Quality MAGs
RE-15aug16-252	92.17	3.37	High-Quality MAGs
RE-15aug16-254	66.54	3.45	Partial MAGs
RE-15aug16-255	72.71	1.27	Medium-Quality MAGs
RE-15aug16-263	48.58	1.28	Partial MAGs
RE-15aug16-27	46.9	1.72	Partial MAGs
RE-15aug16-28	55.85	1.75	Partial MAGs
RE-15aug16-281	47.94	0.34	Partial MAGs
RE-15aug16-282	86.4	1.23	Medium-Quality MAGs
RE-15aug16-285	91.73	1.79	High-Quality MAGs
RE-15aug16-29	55.17	2.59	Partial MAGs
RE-15aug16-292	44.12	1.72	Partial MAGs
RE-15aug16-295	54.45	0.3	Partial MAGs
RE-15aug16-296	63.47	0	Partial MAGs
RE-15aug16-297	60.99	1.14	Partial MAGs
RE-15aug16-298	67.88	1.66	Partial MAGs
RE-15aug16-3	51.53	4.51	Partial MAGs
RE-15aug16-300	89.79	3.38	Medium-Quality MAGs
RE-15aug16-303	41.55	1.72	Partial MAGs
RE-15aug16-307	43.98	1.76	Partial MAGs
RE-15aug16-310	41.72	0	Partial MAGs
RE-15aug16-311	76.08	4.44	Medium-Quality MAGs
RE-15aug16-312	46.55	1.72	Partial MAGs
RE-15aug16-319	97.99	0	High-Quality MAGs
RE-15aug16-321	94.58	2.56	High-Quality MAGs
RE-15aug16-322	88.62	1.17	Medium-Quality MAGs
RE-15aug16-323	67.24	0.86	Partial MAGs
RE-15aug16-324	94.09	1.72	High-Quality MAGs
RE-15aug16-325	82.06	3.55	Medium-Quality MAGs
RE-15aug16-327	85.77	1.62	Medium-Quality MAGs
RE-15aug16-33	70.76	1.75	Medium-Quality MAGs
RE-15aug16-35	79.31	0	Medium-Quality MAGs
RE-15aug16-38	54.18	0.43	Partial MAGs
RE-15aug16-42	45.49	3.45	Partial MAGs
RE-15aug16-45	48.28	0	Partial MAGs
RE-15aug16-48	59.94	1.67	Partial MAGs
RE-15aug16-49	56.27	2.22	Partial MAGs
RE-15aug16-5	85.47	3.41	Medium-Quality MAGs
RE-15aug16-50	51.34	1.08	Partial MAGs
RE-15aug16-53	60.55	0.02	Partial MAGs
RE-15aug16-6	88.71	0	Medium-Quality MAGs
RE-15aug16-60	71.57	0.85	Medium-Quality MAGs
RE-15aug16-61	54.62	0.4	Partial MAGs
RE-15aug16-64	81.07	2.75	Medium-Quality MAGs
RE-15aug16-7	51.17	0	Partial MAGs
RE-15aug16-70	71.55	3.45	Medium-Quality MAGs
RE-15aug16-77	46.47	1.72	Partial MAGs
RE-15aug16-78	44.31	0.28	Partial MAGs
RE-15aug16-81	41.23	3.51	Partial MAGs
RE-15aug16-85	72.01	0.5	Medium-Quality MAGs
RE-15aug16-89	44.02	0	Partial MAGs
RE-15aug16-9	82.26	0	Medium-Quality MAGs
RE-15aug16-92	84.11	1	Medium-Quality MAGs
RE-15aug16-94	64.86	0.93	Partial MAGs
RE-15aug16-97	62.07	0	Partial MAGs
RE-15aug16-98	65.86	0	Partial MAGs
RE-15aug16-99	41.33	0.61	Partial MAGs
RE-16jun15-100	81.75	1.88	Medium-Quality MAGs
RE-16jun15-104	54.11	0.24	Partial MAGs
RE-16jun15-108	53.79	0	Partial MAGs
RE-16jun15-109	82.05	3.35	Medium-Quality MAGs
RE-16jun15-110	89.37	1.81	Medium-Quality MAGs
RE-16jun15-111	46.71	0.54	Partial MAGs
RE-16jun15-112	73.94	2.53	Medium-Quality MAGs
RE-16jun15-114	76.76	0	Medium-Quality MAGs
RE-16jun15-116	47.38	0	Partial MAGs
RE-16jun15-120	48.38	0.66	Partial MAGs
RE-16jun15-122	90.14	1.03	High-Quality MAGs
RE-16jun15-123	67.49	0.92	Partial MAGs
RE-16jun15-125	46.02	0	Partial MAGs
RE-16jun15-13	83.28	2.12	Medium-Quality MAGs
RE-16jun15-130	94.17	4.92	High-Quality MAGs
RE-16jun15-134	77.21	2.14	Medium-Quality MAGs
RE-16jun15-135	92.22	4.37	High-Quality MAGs
RE-16jun15-136	75.01	2.7	Medium-Quality MAGs
RE-16jun15-139	40.6	0	Partial MAGs
RE-16jun15-144	42.55	1.72	Partial MAGs
RE-16jun15-153	86.78	2.27	Medium-Quality MAGs
RE-16jun15-158	76.03	1.72	Medium-Quality MAGs
RE-16jun15-164	42.4	0	Partial MAGs
RE-16jun15-165	53.99	2.61	Partial MAGs
RE-16jun15-166	48.53	1.33	Partial MAGs
RE-16jun15-169	59.31	3.57	Partial MAGs
RE-16jun15-17	94.47	2.05	High-Quality MAGs
RE-16jun15-171	64.07	1.78	Partial MAGs
RE-16jun15-172	64.14	0	Partial MAGs
RE-16jun15-178	43.97	0	Partial MAGs
RE-16jun15-187	47.72	0.19	Partial MAGs
RE-16jun15-199	47.07	0.85	Partial MAGs
RE-16jun15-2	63.79	0.86	Partial MAGs
RE-16jun15-206	96.53	1.34	High-Quality MAGs
RE-16jun15-208	93.52	0.25	High-Quality MAGs
RE-16jun15-219	55.37	0.81	Partial MAGs
RE-16jun15-220	80.88	3.12	Medium-Quality MAGs
RE-16jun15-224	40.52	0	Partial MAGs
RE-16jun15-227	45.69	0	Partial MAGs
RE-16jun15-27	53.22	0.48	Partial MAGs
RE-16jun15-33	46.51	0.49	Partial MAGs
RE-16jun15-34	60.93	3.33	Partial MAGs
RE-16jun15-4	76.91	1.01	Medium-Quality MAGs
RE-16jun15-44	53.14	0.49	Partial MAGs
RE-16jun15-47	44.5	0	Partial MAGs
RE-16jun15-49	65.87	1.58	Partial MAGs
RE-16jun15-50	70.99	1.76	Medium-Quality MAGs
RE-16jun15-61	45.69	0	Partial MAGs
RE-16jun15-63	43.97	2.59	Partial MAGs
RE-16jun15-65	90.72	3.67	High-Quality MAGs
RE-16jun15-67	67.42	1.99	Partial MAGs
RE-16jun15-68	65.79	0.58	Partial MAGs
RE-16jun15-7	90.55	1.7	High-Quality MAGs
RE-16jun15-71	74.23	0.73	Medium-Quality MAGs
RE-16jun15-72	75.5	0.55	Medium-Quality MAGs
RE-16jun15-74	59.09	3.45	Partial MAGs
RE-16jun15-77	82.37	1.75	Medium-Quality MAGs
RE-16jun15-85	52.59	0	Partial MAGs
RE-16jun15-87	86.11	0.59	Medium-Quality MAGs
RE-16jun15-95	99.18	1.02	High-Quality MAGs
RE-16jun15-96	40.52	3.45	Partial MAGs
RE-16jun15-97	93.46	2.1	High-Quality MAGs
RE-18aug17-1	57.64	1.39	Partial MAGs
RE-18aug17-10	91.12	1.15	High-Quality MAGs
RE-18aug17-100	89.12	1.89	Medium-Quality MAGs
RE-18aug17-101	74.47	0.21	Medium-Quality MAGs
RE-18aug17-104	70.6	1.27	Medium-Quality MAGs
RE-18aug17-109	84.7	1.91	Medium-Quality MAGs
RE-18aug17-11	100	1.74	High-Quality MAGs
RE-18aug17-110	49.57	0.7	Partial MAGs
RE-18aug17-115	65.33	1.72	Partial MAGs
RE-18aug17-116	46.72	1.72	Partial MAGs
RE-18aug17-124	92.88	1.37	High-Quality MAGs
RE-18aug17-126	76.56	0.66	Medium-Quality MAGs
RE-18aug17-127	84.16	3.31	Medium-Quality MAGs
RE-18aug17-13	49.66	1.72	Partial MAGs
RE-18aug17-133	68.66	1.82	Partial MAGs
RE-18aug17-136	86.14	0.54	Medium-Quality MAGs
RE-18aug17-138	94.25	0	High-Quality MAGs
RE-18aug17-143	41.91	0	Partial MAGs
RE-18aug17-145	81.55	0.74	Medium-Quality MAGs
RE-18aug17-146	98.11	0.54	High-Quality MAGs
RE-18aug17-148	45.03	0	Partial MAGs
RE-18aug17-154	99.01	3.23	High-Quality MAGs
RE-18aug17-155	100	0.11	High-Quality MAGs
RE-18aug17-160	87.78	0.95	Medium-Quality MAGs
RE-18aug17-161	89.7	2.46	Medium-Quality MAGs
RE-18aug17-162	95.59	0.95	High-Quality MAGs
RE-18aug17-165	73.88	1.26	Medium-Quality MAGs
RE-18aug17-169	72.88	2.11	Medium-Quality MAGs
RE-18aug17-170	87.3	2.14	Medium-Quality MAGs
RE-18aug17-172	97.63	0.47	High-Quality MAGs
RE-18aug17-174	99.32	1.35	High-Quality MAGs
RE-18aug17-179	99.32	0.14	High-Quality MAGs
RE-18aug17-189	94.44	0	High-Quality MAGs
RE-18aug17-19	62.07	0	Partial MAGs
RE-18aug17-192	92.19	1.54	High-Quality MAGs
RE-18aug17-195	85.8	1.08	Medium-Quality MAGs
RE-18aug17-197	85.61	0.02	Medium-Quality MAGs
RE-18aug17-2	57.76	1.72	Partial MAGs
RE-18aug17-202	88.79	1.15	Medium-Quality MAGs
RE-18aug17-208	77.16	0	Medium-Quality MAGs
RE-18aug17-209	93.32	1.22	High-Quality MAGs
RE-18aug17-211	60.36	0.37	Partial MAGs
RE-18aug17-212	90.03	2.22	High-Quality MAGs
RE-18aug17-213	85.72	0	Medium-Quality MAGs
RE-18aug17-214	76.43	3.02	Medium-Quality MAGs
RE-18aug17-215	91.52	0	High-Quality MAGs
RE-18aug17-217	64.64	3.54	Partial MAGs
RE-18aug17-218	96.9	0.95	High-Quality MAGs
RE-18aug17-222	58.19	1.72	Partial MAGs
RE-18aug17-226	56.9	1.93	Partial MAGs
RE-18aug17-23	63.64	2.14	Partial MAGs
RE-18aug17-231	53.65	0	Partial MAGs
RE-18aug17-233	76.92	0.05	Medium-Quality MAGs
RE-18aug17-237	44.5	0	Partial MAGs
RE-18aug17-240	44.46	0.43	Partial MAGs
RE-18aug17-241	93.28	0.98	High-Quality MAGs
RE-18aug17-244	74.54	1.85	Medium-Quality MAGs
RE-18aug17-247	89.05	2.5	Medium-Quality MAGs
RE-18aug17-249	58.62	3.45	Partial MAGs
RE-18aug17-25	89.24	1.88	Medium-Quality MAGs
RE-18aug17-253	96	2.98	High-Quality MAGs
RE-18aug17-26	62.93	0	Partial MAGs
RE-18aug17-261	99.32	1.59	High-Quality MAGs
RE-18aug17-263	92.35	0.75	High-Quality MAGs
RE-18aug17-264	99.46	1.08	High-Quality MAGs
RE-18aug17-265	96.59	1.14	High-Quality MAGs
RE-18aug17-270	92.73	0.6	High-Quality MAGs
RE-18aug17-272	96.51	0.54	High-Quality MAGs
RE-18aug17-278	90.89	2.44	High-Quality MAGs
RE-18aug17-279	84.15	2.59	Medium-Quality MAGs
RE-18aug17-280	69.42	2.35	Partial MAGs
RE-18aug17-282	92.64	0.66	High-Quality MAGs
RE-18aug17-291	81.62	1.71	Medium-Quality MAGs
RE-18aug17-296	42.4	0	Partial MAGs
RE-18aug17-299	42.94	2.21	Partial MAGs
RE-18aug17-305	98.39	0.58	High-Quality MAGs
RE-18aug17-310	55.24	0	Partial MAGs
RE-18aug17-311	89.48	1.41	Medium-Quality MAGs
RE-18aug17-319	40.52	0	Partial MAGs
RE-18aug17-328	63.4	2.36	Partial MAGs
RE-18aug17-339	88.32	2.59	Medium-Quality MAGs
RE-18aug17-343	76.62	2.68	Medium-Quality MAGs
RE-18aug17-345	65.37	1.24	Partial MAGs
RE-18aug17-349	46.55	0	Partial MAGs
RE-18aug17-35	95.48	0.48	High-Quality MAGs
RE-18aug17-351	64.06	1.18	Partial MAGs
RE-18aug17-353	74.3	1.74	Medium-Quality MAGs
RE-18aug17-354	93.93	2.08	High-Quality MAGs
RE-18aug17-356	43.1	1.72	Partial MAGs
RE-18aug17-38	93.65	1.97	High-Quality MAGs
RE-18aug17-39	69.14	1.72	Partial MAGs
RE-18aug17-4	45.48	0.82	Partial MAGs
RE-18aug17-47	40.29	0.6	Partial MAGs
RE-18aug17-52	62.09	1.88	Partial MAGs
RE-18aug17-56	86.7	0.8	Medium-Quality MAGs
RE-18aug17-57	55.63	3.92	Partial MAGs
RE-18aug17-58	93.01	0.71	High-Quality MAGs
RE-18aug17-59	47.73	0	Partial MAGs
RE-18aug17-6	60	0.54	Partial MAGs
RE-18aug17-61	63.54	0.49	Partial MAGs
RE-18aug17-63	47.41	0	Partial MAGs
RE-18aug17-64	78.22	1.6	Medium-Quality MAGs
RE-18aug17-67	70.74	1.29	Medium-Quality MAGs
RE-18aug17-69	52.05	3.04	Partial MAGs
RE-18aug17-73	60.28	1.5	Partial MAGs
RE-18aug17-74	49.57	0	Partial MAGs
RE-18aug17-75	95.05	0	High-Quality MAGs
RE-18aug17-8	94.62	0.1	High-Quality MAGs
RE-18aug17-82	62.07	0	Partial MAGs
RE-18aug17-92	55.8	2.59	Partial MAGs
RE-18aug17-99	86.07	1.38	Medium-Quality MAGs
RE-20apr16-102	40.52	0	Partial MAGs
RE-20apr16-104	89.13	2.14	Medium-Quality MAGs
RE-20apr16-11	82.46	1.37	Medium-Quality MAGs
RE-20apr16-110	42.24	0	Partial MAGs
RE-20apr16-115	98.16	2.42	High-Quality MAGs
RE-20apr16-119	56.23	0	Partial MAGs
RE-20apr16-120	62.57	2.26	Partial MAGs
RE-20apr16-124	42.41	3.45	Partial MAGs
RE-20apr16-126	52.59	1.72	Partial MAGs
RE-20apr16-134	44.98	0	Partial MAGs
RE-20apr16-135	86.93	1.09	Medium-Quality MAGs
RE-20apr16-141	73.14	0	Medium-Quality MAGs
RE-20apr16-146	78.82	0	Medium-Quality MAGs
RE-20apr16-148	45.69	0	Partial MAGs
RE-20apr16-151	44.83	0	Partial MAGs
RE-20apr16-152	59.29	2.11	Partial MAGs
RE-20apr16-154	48.03	1.03	Partial MAGs
RE-20apr16-155	77.02	1.36	Medium-Quality MAGs
RE-20apr16-158	51.88	0	Partial MAGs
RE-20apr16-164	47.59	0	Partial MAGs
RE-20apr16-169	69.79	1.88	Partial MAGs
RE-20apr16-173	48.22	0	Partial MAGs
RE-20apr16-177	41.38	0	Partial MAGs
RE-20apr16-192	89.4	1.89	Medium-Quality MAGs
RE-20apr16-198	62.49	0.73	Partial MAGs
RE-20apr16-199	94.59	3.24	High-Quality MAGs
RE-20apr16-204	89.64	0.68	Medium-Quality MAGs
RE-20apr16-206	56.38	1.16	Partial MAGs
RE-20apr16-210	81.98	2.99	Medium-Quality MAGs
RE-20apr16-213	87.32	2.66	Medium-Quality MAGs
RE-20apr16-217	62.86	1.48	Partial MAGs
RE-20apr16-218	55.17	0	Partial MAGs
RE-20apr16-222	52.59	1.72	Partial MAGs
RE-20apr16-223	56.66	1.72	Partial MAGs
RE-20apr16-224	69.54	4.31	Partial MAGs
RE-20apr16-226	43.97	0	Partial MAGs
RE-20apr16-229	45.69	1.72	Partial MAGs
RE-20apr16-234	63.87	2.28	Partial MAGs
RE-20apr16-235	83.77	2.74	Medium-Quality MAGs
RE-20apr16-239	52.91	1.53	Partial MAGs
RE-20apr16-259	84.75	2.33	Medium-Quality MAGs
RE-20apr16-26	68.97	0.49	Partial MAGs
RE-20apr16-260	48.62	0	Partial MAGs
RE-20apr16-265	46.55	3.45	Partial MAGs
RE-20apr16-268	50.86	1.72	Partial MAGs
RE-20apr16-271	76.82	2.16	Medium-Quality MAGs
RE-20apr16-272	46.71	0	Partial MAGs
RE-20apr16-275	73.5	2.14	Medium-Quality MAGs
RE-20apr16-279	53.45	1.72	Partial MAGs
RE-20apr16-280	54.47	2.78	Partial MAGs
RE-20apr16-290	70.14	3.45	Medium-Quality MAGs
RE-20apr16-291	40.31	0	Partial MAGs
RE-20apr16-304	54.87	2.7	Partial MAGs
RE-20apr16-306	69.34	1.64	Partial MAGs
RE-20apr16-307	58.54	0	Partial MAGs
RE-20apr16-308	58.62	1.72	Partial MAGs
RE-20apr16-31	97.96	2.07	High-Quality MAGs
RE-20apr16-310	58.25	2.05	Partial MAGs
RE-20apr16-311	42.57	0	Partial MAGs
RE-20apr16-315	61.2	3.02	Partial MAGs
RE-20apr16-318	92.78	0.81	High-Quality MAGs
RE-20apr16-319	68.1	3.45	Partial MAGs
RE-20apr16-327	98.38	0	High-Quality MAGs
RE-20apr16-329	70.26	0	Medium-Quality MAGs
RE-20apr16-332	46.16	0	Partial MAGs
RE-20apr16-35	79.49	1.71	Medium-Quality MAGs
RE-20apr16-36	74.08	0.86	Medium-Quality MAGs
RE-20apr16-367	43.97	1.72	Partial MAGs
RE-20apr16-380	77.31	0.63	Medium-Quality MAGs
RE-20apr16-386	41.28	1.83	Partial MAGs
RE-20apr16-390	43.1	0	Partial MAGs
RE-20apr16-400	55.76	1.64	Partial MAGs
RE-20apr16-414	87	0.29	Medium-Quality MAGs
RE-20apr16-417	94.89	1.48	High-Quality MAGs
RE-20apr16-422	94.87	3.85	High-Quality MAGs
RE-20apr16-423	97.78	0.68	High-Quality MAGs
RE-20apr16-424	74.59	1.33	Medium-Quality MAGs
RE-20apr16-425	56.38	3.45	Partial MAGs
RE-20apr16-427	44.83	0	Partial MAGs
RE-20apr16-428	70.7	0.62	Medium-Quality MAGs
RE-20apr16-434	42.24	1.72	Partial MAGs
RE-20apr16-436	50.16	0	Partial MAGs
RE-20apr16-437	78.93	4.97	Medium-Quality MAGs
RE-20apr16-438	77.23	0.63	Medium-Quality MAGs
RE-20apr16-439	80.77	2.46	Medium-Quality MAGs
RE-20apr16-44	71.98	2.25	Medium-Quality MAGs
RE-20apr16-441	41.19	0	Partial MAGs
RE-20apr16-6	65.57	2.97	Partial MAGs
RE-20apr16-64	40.74	4.64	Partial MAGs
RE-20apr16-65	60.52	0	Partial MAGs
RE-20apr16-67	80.09	4.17	Medium-Quality MAGs
RE-20apr16-82	46	0	Partial MAGs
RE-20apr16-84	40.3	0.01	Partial MAGs
RE-20apr16-87	62.57	3.06	Partial MAGs
RE-20apr16-91	65.47	1.85	Partial MAGs
RE-20apr16-97	50	0	Partial MAGs
RE-23may17-10	56.14	1.75	Partial MAGs
RE-23may17-115	55.34	0	Partial MAGs
RE-23may17-118	65.97	0	Partial MAGs
RE-23may17-120	64.07	1.43	Partial MAGs
RE-23may17-125	58.62	0	Partial MAGs
RE-23may17-132	65.13	1.72	Partial MAGs
RE-23may17-136	61.47	0.26	Partial MAGs
RE-23may17-14	44.12	0	Partial MAGs
RE-23may17-144	90.88	1.55	High-Quality MAGs
RE-23may17-145	44.83	0	Partial MAGs
RE-23may17-150	91.67	3	High-Quality MAGs
RE-23may17-157	48.01	0.02	Partial MAGs
RE-23may17-159	43.28	0	Partial MAGs
RE-23may17-174	52.47	3.45	Partial MAGs
RE-23may17-179	94.92	0.54	High-Quality MAGs
RE-23may17-204	59.05	1.08	Partial MAGs
RE-23may17-205	75.54	1.27	Medium-Quality MAGs
RE-23may17-208	51.72	1.72	Partial MAGs
RE-23may17-226	84.1	1.85	Medium-Quality MAGs
RE-23may17-229	97.97	3.04	High-Quality MAGs
RE-23may17-23	42.24	0	Partial MAGs
RE-23may17-234	96.57	0	High-Quality MAGs
RE-23may17-246	82.56	2.99	Medium-Quality MAGs
RE-23may17-248	42.14	3.11	Partial MAGs
RE-23may17-250	41.88	0	Partial MAGs
RE-23may17-259	43.45	1.72	Partial MAGs
RE-23may17-264	59.31	1.25	Partial MAGs
RE-23may17-266	90.48	0.99	High-Quality MAGs
RE-23may17-281	49.14	0	Partial MAGs
RE-23may17-286	49.12	0	Partial MAGs
RE-23may17-288	65.78	2.59	Partial MAGs
RE-23may17-29	40.35	0	Partial MAGs
RE-23may17-293	58.55	0.08	Partial MAGs
RE-23may17-294	98.11	0.18	High-Quality MAGs
RE-23may17-305	49.5	0.17	Partial MAGs
RE-23may17-307	77.85	2.59	Medium-Quality MAGs
RE-23may17-309	95.32	2.23	High-Quality MAGs
RE-23may17-310	60.55	1.84	Partial MAGs
RE-23may17-311	92.95	0.62	High-Quality MAGs
RE-23may17-322	90.18	1.85	High-Quality MAGs
RE-23may17-324	93.41	0.9	High-Quality MAGs
RE-23may17-329	52.07	0	Partial MAGs
RE-23may17-331	98.03	1.72	High-Quality MAGs
RE-23may17-332	94.88	1.21	High-Quality MAGs
RE-23may17-333	91.64	0.38	High-Quality MAGs
RE-23may17-335	84.38	2.16	Medium-Quality MAGs
RE-23may17-340	71.99	1.3	Medium-Quality MAGs
RE-23may17-348	48.28	0	Partial MAGs
RE-23may17-349	80.34	3.68	Medium-Quality MAGs
RE-23may17-350	71.87	0.51	Medium-Quality MAGs
RE-23may17-352	69.44	0	Partial MAGs
RE-23may17-363	87.63	2.34	Medium-Quality MAGs
RE-23may17-364	57.89	1.75	Partial MAGs
RE-23may17-367	58.09	0	Partial MAGs
RE-23may17-368	56.7	3.82	Partial MAGs
RE-23may17-370	40.52	3.45	Partial MAGs
RE-23may17-373	62.76	3.79	Partial MAGs
RE-23may17-378	65.16	1.72	Partial MAGs
RE-23may17-381	76.72	3.45	Medium-Quality MAGs
RE-23may17-384	96.67	0	High-Quality MAGs
RE-23may17-399	41.38	0	Partial MAGs
RE-23may17-401	59.75	0.86	Partial MAGs
RE-23may17-403	64.62	0	Partial MAGs
RE-23may17-406	42.59	0	Partial MAGs
RE-23may17-412	98.14	0.68	High-Quality MAGs
RE-23may17-416	45.61	1.75	Partial MAGs
RE-23may17-420	99.35	0.49	High-Quality MAGs
RE-23may17-424	79.41	0.45	Medium-Quality MAGs
RE-23may17-425	88.57	2.48	Medium-Quality MAGs
RE-23may17-429	93.2	1.53	High-Quality MAGs
RE-23may17-440	44.83	0	Partial MAGs
RE-23may17-442	97.03	1.35	High-Quality MAGs
RE-23may17-446	57.21	0	Partial MAGs
RE-23may17-462	88.98	1.67	Medium-Quality MAGs
RE-23may17-465	55.26	3.51	Partial MAGs
RE-23may17-482	46.55	1.72	Partial MAGs
RE-23may17-485	79.77	2.4	Medium-Quality MAGs
RE-23may17-486	94.18	2.03	High-Quality MAGs
RE-23may17-492	55.33	3.45	Partial MAGs
RE-23may17-493	91.34	3.85	High-Quality MAGs
RE-23may17-494	90.41	0.82	High-Quality MAGs
RE-23may17-499	47.18	0	Partial MAGs
RE-23may17-5	55.42	1.95	Partial MAGs
RE-23may17-501	52.53	1.04	Partial MAGs
RE-23may17-506	46.03	0.08	Partial MAGs
RE-23may17-51	67.54	0.97	Partial MAGs
RE-23may17-513	88.98	0.82	Medium-Quality MAGs
RE-23may17-523	88.46	1.65	Medium-Quality MAGs
RE-23may17-526	99.18	0	High-Quality MAGs
RE-23may17-530	75	3.45	Medium-Quality MAGs
RE-23may17-536	76.35	4.5	Medium-Quality MAGs
RE-23may17-546	40.52	4.31	Partial MAGs
RE-23may17-547	69.4	1.59	Partial MAGs
RE-23may17-55	40.99	0	Partial MAGs
RE-23may17-553	56.9	1.72	Partial MAGs
RE-23may17-556	41.71	1.08	Partial MAGs
RE-23may17-557	85.88	0	Medium-Quality MAGs
RE-23may17-560	45.31	0.27	Partial MAGs
RE-23may17-562	94.05	2.62	High-Quality MAGs
RE-23may17-568	46.55	1.72	Partial MAGs
RE-23may17-572	46.55	0	Partial MAGs
RE-23may17-574	58.39	1.15	Partial MAGs
RE-23may17-577	54.31	2.59	Partial MAGs
RE-23may17-586	53.71	2.21	Partial MAGs
RE-23may17-591	61.32	0.19	Partial MAGs
RE-23may17-594	55.52	0	Partial MAGs
RE-23may17-60	42.59	0	Partial MAGs
RE-23may17-605	40.52	1.72	Partial MAGs
RE-23may17-609	42.7	0	Partial MAGs
RE-23may17-617	40.52	0	Partial MAGs
RE-23may17-618	59.59	1.27	Partial MAGs
RE-23may17-626	49.14	1.72	Partial MAGs
RE-23may17-633	52.95	3.51	Partial MAGs
RE-23may17-635	47.56	1.45	Partial MAGs
RE-23may17-636	48.07	1.24	Partial MAGs
RE-23may17-64	66.23	0.65	Partial MAGs
RE-23may17-645	64.1	0.82	Partial MAGs
RE-23may17-649	92.91	0.71	High-Quality MAGs
RE-23may17-650	68.13	1.52	Partial MAGs
RE-23may17-653	54.69	1.67	Partial MAGs
RE-23may17-672	94.14	0.93	High-Quality MAGs
RE-23may17-68	47.41	1.72	Partial MAGs
RE-23may17-69	88.83	1.81	Medium-Quality MAGs
RE-23may17-691	40.78	0	Partial MAGs
RE-23may17-700	51.72	0	Partial MAGs
RE-23may17-717	59.08	0.68	Partial MAGs
RE-23may17-720	41.46	0	Partial MAGs
RE-23may17-738	57.83	1.08	Partial MAGs
RE-23may17-748	50	0	Partial MAGs
RE-23may17-75	76.18	0.4	Medium-Quality MAGs
RE-23may17-750	97.26	1.37	High-Quality MAGs
RE-23may17-751	96.43	0.71	High-Quality MAGs
RE-23may17-752	93.68	0.71	High-Quality MAGs
RE-23may17-753	88.64	0	Medium-Quality MAGs
RE-23may17-758	89.53	1.39	Medium-Quality MAGs
RE-23may17-759	79.66	0.86	Medium-Quality MAGs
RE-23may17-761	81.64	2.78	Medium-Quality MAGs
RE-23may17-764	95.52	2.82	High-Quality MAGs
RE-23may17-765	75.12	3.48	Medium-Quality MAGs
RE-23may17-766	97.91	0.25	High-Quality MAGs
RE-23may17-768	47.92	1.72	Partial MAGs
RE-23may17-769	84.5	0.87	Medium-Quality MAGs
RE-23may17-776	89.3	3.04	Medium-Quality MAGs
RE-23may17-779	62.7	1.72	Partial MAGs
RE-23may17-782	78.36	2.83	Medium-Quality MAGs
[truncated: 3,521 more rows]

## Sheet: Figure 2
Fig. 2
MAG ID	Coverage	GTDB Taxonomical classification	Lake	Strata
CE-Jul18-1	4.616	d__Bacteria;p__Proteobacteria;c__Gammaproteobacteria;o__Steroidobacterales;f__Steroidobacteraceae;g__UBA964;s__	Constance	Epilimnion
CE-Jul18-101	4.942	d__Bacteria;p__Proteobacteria;c__Alphaproteobacteria;o__Rhodobacterales;f__Rhodobacteraceae;g__Pseudorhodobacter_A;s__	Constance	Epilimnion
CE-Jul18-102	7.332	d__Bacteria;p__Actinobacteriota;c__Actinobacteria;o__Nanopelagicales;f__UBA5976;g__UBA5976;s__	Constance	Epilimnion
CE-Jul18-106	8.419	d__Bacteria;p__Bacteroidota;c__Bacteroidia;o__Chitinophagales;f__Chitinophagaceae;g__UBA12329;s__	Constance	Epilimnion
CE-Jul18-107	5.224	d__Bacteria;p__Margulisbacteria;c__ZB3;o__UBA817;f__;g__;s__	Constance	Epilimnion
CE-Jul18-108	7.975	d__Bacteria;p__Cyanobacteria;c__Cyanobacteriia;o__Synechococcales;f__Cyanobiaceae;g__;s__	Constance	Epilimnion
CE-Jul18-118	9.45	d__Bacteria;p__Bacteroidota;c__Bacteroidia;o__Chitinophagales;f__Chitinophagaceae;g__UBA12329;s__	Constance	Epilimnion
CE-Jul18-121	115.285	d__Bacteria;p__Proteobacteria;c__Gammaproteobacteria;o__Burkholderiales;f__Burkholderiaceae;g__Rhodoferax;s__	Constance	Epilimnion
CE-Jul18-122	15.802	d__Bacteria;p__Actinobacteriota;c__Actinobacteria;o__Nanopelagicales;f__Nanopelagicaceae;g__Planktophila;s__	Constance	Epilimnion
CE-Jul18-124	4.961	d__Bacteria;p__Bdellovibrionota;c__Bacteriovoracia;o__Bacteriovoracales;f__Bacteriovoracaceae;g__;s__	Constance	Epilimnion
CE-Jul18-128	21.679	d__Bacteria;p__Planctomycetota;c__Phycisphaerae;o__Phycisphaerales;f__SM1A02;g__UBA966;s__UBA966 sp002292895	Constance	Epilimnion
CE-Jul18-132	13.712	d__Bacteria;p__Bacteroidota;c__Bacteroidia;o__Flavobacteriales;f__UA16;g__;s__	Constance	Epilimnion
CE-Jul18-139	6.4	d__Bacteria;p__Verrucomicrobiota;c__Verrucomicrobiae;o__Opitutales;f__UBA953;g__UBA953;s__	Constance	Epilimnion
CE-Jul18-141	30.129	d__Bacteria;p__Actinobacteriota;c__Actinobacteria;o__Mycobacteriales;f__Mycobacteriaceae;g__Mycolicibacterium;s__	Constance	Epilimnion
CE-Jul18-142	7.004	d__Bacteria;p__Proteobacteria;c__Gammaproteobacteria;o__Burkholderiales;f__Burkholderiaceae;g__Limnohabitans;s__	Constance	Epilimnion
CE-Jul18-143	5.743	d__Bacteria;p__Bacteroidota;c__Bacteroidia;o__Cytophagales;f__UBA9547;g__;s__	Constance	Epilimnion
CE-Jul18-149	4.672	d__Bacteria;p__Bdellovibrionota;c__Bacteriovoracia;o__Bacteriovoracales;f__Bacteriovoracaceae;g__UBA4096;s__	Constance	Epilimnion
CE-Jul18-153	16.473	d__Bacteria;p__Chloroflexota_A;c__Ellin6529;o__CSP1-4;f__UBA10416;g__UBA10416;s__	Constance	Epilimnion
CE-Jul18-16	16.347	d__Bacteria;p__Actinobacteriota;c__Actinobacteria;o__Nanopelagicales;f__Nanopelagicaceae;g__Nanopelagicus;s__	Constance	Epilimnion
CE-Jul18-160	5.408	d__Bacteria;p__Verrucomicrobiota;c__Verrucomicrobiae;o__Opitutales;f__Opitutaceae;g__Tous-C4FEB;s__Tous-C4FEB sp002304445	Constance	Epilimnion
CE-Jul18-162	5.966	d__Bacteria;p__Proteobacteria;c__Alphaproteobacteria;o__Sphingomonadales;f__Sphingomonadaceae;g__Ga0077559;s__	Constance	Epilimnion
CE-Jul18-164	5.063	d__Bacteria;p__Bacteroidota;c__Bacteroidia;o__Chitinophagales;f__Saprospiraceae;g__;s__	Constance	Epilimnion
CE-Jul18-168	9.279	d__Bacteria;p__Proteobacteria;c__Alphaproteobacteria;o__Sphingomonadales;f__Sphingomonadaceae;g__Novosphingobium;s__	Constance	Epilimnion
CE-Jul18-173	7.927	d__Bacteria;p__Bacteroidota;c__Bacteroidia;o__NS11-12g;f__UKL13-3;g__;s__	Constance	Epilimnion
CE-Jul18-174	18.319	d__Bacteria;p__Verrucomicrobiota;c__Verrucomicrobiae;o__Methylacidiphilales;f__UBA3015;g__UBA3015;s__	Constance	Epilimnion
CE-Jul18-176	4.486	d__Bacteria;p__Proteobacteria;c__Gammaproteobacteria;o__Ga0077536;f__Ga0077536;g__Ga0077536;s__	Constance	Epilimnion
CE-Jul18-183	18.38	d__Bacteria;p__Actinobacteriota;c__Actinobacteria;o__Nanopelagicales;f__Nanopelagicaceae;g__Nanopelagicus;s__Nanopelagicus sp000294575	Constance	Epilimnion
CE-Jul18-184	12.172	d__Bacteria;p__Proteobacteria;c__Alphaproteobacteria;o__Caulobacterales;f__Hyphomonadaceae;g__UBA7672;s__	Constance	Epilimnion
CE-Jul18-186	35.62	d__Bacteria;p__Planctomycetota;c__Planctomycetes;o__Pirellulales;f__Pirellulaceae;g__Pirellula_B;s__	Constance	Epilimnion
CE-Jul18-188	9.342	d__Bacteria;p__Verrucomicrobiota;c__Verrucomicrobiae;o__Opitutales;f__UBA953;g__UBA953;s__	Constance	Epilimnion
CE-Jul18-189	4.991	d__Bacteria;p__Bacteroidota;c__Bacteroidia;o__Flavobacteriales;f__Crocinitomicaceae;g__UBA952;s__	Constance	Epilimnion
CE-Jul18-21	13.726	d__Bacteria;p__Bacteroidota;c__Bacteroidia;o__UBA7662;f__UBA7662;g__;s__	Constance	Epilimnion
CE-Jul18-28	4.195	d__Bacteria;p__Proteobacteria;c__Alphaproteobacteria;o__Paracaedibacterales;f__UBA11393;g__;s__	Constance	Epilimnion
CE-Jul18-29	58.693	d__Bacteria;p__Cyanobacteria;c__Cyanobacteriia;o__Synechococcales;f__Cyanobiaceae;g__Synechococcus_D;s__Synechococcus_D lacustris	Constance	Epilimnion
CE-Jul18-3	10.982	d__Bacteria;p__Proteobacteria;c__Alphaproteobacteria;o__Acetobacterales;f__Acetobacteraceae;g__Ga0074136;s__	Constance	Epilimnion
CE-Jul18-33	13.173	d__Bacteria;p__Proteobacteria;c__Gammaproteobacteria;o__Burkholderiales;f__Burkholderiaceae;g__Rhizobacter;s__	Constance	Epilimnion
CE-Jul18-34	6.833	d__Bacteria;p__Bdellovibrionota_B;c__UBA2361;o__UBA2361;f__;g__;s__	Constance	Epilimnion
CE-Jul18-41	4.689	d__Bacteria;p__Bacteroidota;c__Bacteroidia;o__Flavobacteriales;f__Crocinitomicaceae;g__UBA952;s__	Constance	Epilimnion
CE-Jul18-42	7.709	d__Bacteria;p__Actinobacteriota;c__Acidimicrobiia;o__Microtrichales;f__Ilumatobacteraceae;g__UBA3006;s__	Constance	Epilimnion
CE-Jul18-43	8.49	d__Bacteria;p__Verrucomicrobiota;c__Verrucomicrobiae;o__Verrucomicrobiales;f__Verrucomicrobiaceae;g__;s__	Constance	Epilimnion
CE-Jul18-45	10.764	d__Bacteria;p__Actinobacteriota;c__Actinobacteria;o__Nanopelagicales;f__Nanopelagicaceae;g__Planktophila;s__Planktophila dulcis	Constance	Epilimnion
CE-Jul18-47	15.505	d__Bacteria;p__Planctomycetota;c__Phycisphaerae;o__Phycisphaerales;f__SM1A02;g__;s__	Constance	Epilimnion
CE-Jul18-48	11.766	d__Bacteria;p__Bacteroidota;c__Bacteroidia;o__Flavobacteriales;f__UA16;g__UBA4660;s__	Constance	Epilimnion
CE-Jul18-5	10.334	d__Bacteria;p__Bacteroidota;c__Bacteroidia;o__NS11-12g;f__UBA955;g__UBA955;s__UBA955 sp002293105	Constance	Epilimnion
CE-Jul18-51	7.22	d__Bacteria;p__Proteobacteria;c__Gammaproteobacteria;o__Burkholderiales;f__Burkholderiaceae;g__Limnohabitans;s__	Constance	Epilimnion
CE-Jul18-52	27.787	d__Bacteria;p__Verrucomicrobiota;c__Verrucomicrobiae;o__Methylacidiphilales;f__UBA3015;g__UBA3015;s__	Constance	Epilimnion
CE-Jul18-56	10.773	d__Bacteria;p__Verrucomicrobiota;c__Verrucomicrobiae;o__Verrucomicrobiales;f__Akkermansiaceae;g__Haloferula;s__Haloferula sp002304315	Constance	Epilimnion
CE-Jul18-57	43.588	d__Bacteria;p__Verrucomicrobiota;c__Verrucomicrobiae;o__Methylacidiphilales;f__UBA3015;g__UBA3015;s__	Constance	Epilimnion
CE-Jul18-59	23.711	d__Bacteria;p__Actinobacteriota;c__Actinobacteria;o__Nanopelagicales;f__Nanopelagicaceae;g__Planktophila;s__	Constance	Epilimnion
CE-Jul18-6	15.29	d__Bacteria;p__Verrucomicrobiota;c__Verrucomicrobiae;o__Verrucomicrobiales;f__Akkermansiaceae;g__UBA1315;s__	Constance	Epilimnion
CE-Jul18-62	15.238	d__Bacteria;p__Chloroflexota_A;c__Ellin6529;o__CSP1-4;f__UBA10416;g__UBA10416;s__	Constance	Epilimnion
CE-Jul18-66	5.755	d__Bacteria;p__Proteobacteria;c__Gammaproteobacteria;o__Burkholderiales;f__UBA11063;g__UBA11063;s__	Constance	Epilimnion
CE-Jul18-72	20.573	d__Bacteria;p__Bacteroidota;c__Bacteroidia;o__Cytophagales;f__Cyclobacteriaceae;g__Algoriphagus;s__	Constance	Epilimnion
CE-Jul18-75	6.473	d__Bacteria;p__Proteobacteria;c__Alphaproteobacteria;o__UBA998;f__UBA3002;g__QFOX01;s__	Constance	Epilimnion
CE-Jul18-8	5.829	d__Bacteria;p__Bacteroidota;c__Bacteroidia;o__Cytophagales;f__Catalimonadaceae;g__;s__	Constance	Epilimnion
CE-Jul18-80	27.759	d__Bacteria;p__Proteobacteria;c__Alphaproteobacteria;o__Caulobacterales;f__Caulobacteraceae;g__Brevundimonas;s__	Constance	Epilimnion
CE-Jul18-87	6.135	d__Bacteria;p__Armatimonadota;c__Fimbriimonadia;o__Fimbriimonadales;f__Fimbriimonadaceae;g__;s__	Constance	Epilimnion
CE-Jul18-88	8.202	d__Bacteria;p__Verrucomicrobiota;c__Verrucomicrobiae;o__Pedosphaerales;f__UBA9464;g__UBA6176;s__	Constance	Epilimnion
CE-Jul18-89	6.002	d__Bacteria;p__Planctomycetota;c__Planctomycetes;o__Pirellulales;f__UBA1268;g__BAIKAL-G1-2R;s__	Constance	Epilimnion
CE-Jul18-90	16.795	d__Bacteria;p__Proteobacteria;c__Alphaproteobacteria;o__Caulobacterales;f__Caulobacteraceae;g__BOG-938;s__	Constance	Epilimnion
CE-Jul18-98	16.087	d__Bacteria;p__Bacteroidota;c__Bacteroidia;o__Flavobacteriales;f__UA16;g__;s__	Constance	Epilimnion
CE-Oct18-1	10.53	d__Bacteria;p__Proteobacteria;c__Alphaproteobacteria;o__Sphingomonadales;f__Sphingomonadaceae;g__Sandarakinorhabdus;s__Sandarakinorhabdus limnophila	Constance	Epilimnion
CE-Oct18-101	5.693	d__Bacteria;p__Bacteroidota;c__Bacteroidia;o__Chitinophagales;f__Chitinophagaceae;g__UBA8137;s__	Constance	Epilimnion
CE-Oct18-109	5.708	d__Bacteria;p__Bacteroidota;c__Bacteroidia;o__Chitinophagales;f__Chitinophagaceae;g__Ferruginibacter;s__	Constance	Epilimnion
CE-Oct18-11	5	d__Bacteria;p__Cyanobacteria;c__Cyanobacteriia;o__Synechococcales;f__Cyanobiaceae;g__;s__	Constance	Epilimnion
CE-Oct18-112	5.571	d__Bacteria;p__Proteobacteria;c__Gammaproteobacteria;o__Steroidobacterales;f__Steroidobacteraceae;g__UBA964;s__	Constance	Epilimnion
CE-Oct18-113	10.489	d__Bacteria;p__Margulisbacteria;c__ZB3;o__UBA817;f__;g__;s__	Constance	Epilimnion
CE-Oct18-114	29.721	d__Bacteria;p__Actinobacteriota;c__Actinobacteria;o__Nanopelagicales;f__Nanopelagicaceae;g__Nanopelagicus;s__Nanopelagicus sp000294575	Constance	Epilimnion
CE-Oct18-122	5.934	d__Bacteria;p__Bacteroidota;c__Bacteroidia;o__Flavobacteriales;f__Crocinitomicaceae;g__;s__	Constance	Epilimnion
CE-Oct18-124	9.135	d__Bacteria;p__Bacteroidota;c__Bacteroidia;o__Flavobacteriales;f__UA16;g__;s__	Constance	Epilimnion
CE-Oct18-126	38.679	d__Bacteria;p__Actinobacteriota;c__Actinobacteria;o__Nanopelagicales;f__Nanopelagicaceae;g__Nanopelagicus;s__	Constance	Epilimnion
CE-Oct18-131	21.48	d__Bacteria;p__Planctomycetota;c__Phycisphaerae;o__Phycisphaerales;f__SM1A02;g__;s__	Constance	Epilimnion
CE-Oct18-132	10.002	d__Bacteria;p__Proteobacteria;c__Gammaproteobacteria;o__Burkholderiales;f__Burkholderiaceae;g__Limnohabitans;s__	Constance	Epilimnion
CE-Oct18-138	8.588	d__Bacteria;p__Actinobacteriota;c__Acidimicrobiia;o__Microtrichales;f__Ilumatobacteraceae;g__;s__	Constance	Epilimnion
CE-Oct18-144	10.459	d__Bacteria;p__Actinobacteriota;c__Actinobacteria;o__Nanopelagicales;f__Nanopelagicaceae;g__Planktophila;s__	Constance	Epilimnion
CE-Oct18-145	4.927	d__Bacteria;p__Proteobacteria;c__Alphaproteobacteria;o__Caulobacterales;f__Hyphomonadaceae;g__UBA7672;s__	Constance	Epilimnion
CE-Oct18-151	14.077	d__Bacteria;p__Planctomycetota;c__Phycisphaerae;o__Phycisphaerales;f__SM1A02;g__;s__	Constance	Epilimnion
CE-Oct18-152	5.958	d__Bacteria;p__Bacteroidota;c__Bacteroidia;o__Chitinophagales;f__UBA8649;g__;s__	Constance	Epilimnion
CE-Oct18-153	4.731	d__Archaea;p__Crenarchaeota;c__Nitrososphaeria;o__Nitrososphaerales;f__Nitrosopumilaceae;g__Nitrosopumilus;s__Nitrosopumilus sp002737455	Constance	Epilimnion
CE-Oct18-156	5.769	d__Bacteria;p__Actinobacteriota;c__Actinobacteria;o__Actinomycetales;f__Microbacteriaceae;g__Aquiluna;s__	Constance	Epilimnion
CE-Oct18-158	8.59	d__Bacteria;p__Bacteroidota;c__Bacteroidia;o__Sphingobacteriales;f__;g__;s__	Constance	Epilimnion
CE-Oct18-159	7.364	d__Bacteria;p__Proteobacteria;c__Alphaproteobacteria;o__Rhodobacterales;f__Rhodobacteraceae;g__UBA1943;s__	Constance	Epilimnion
CE-Oct18-165	13.854	d__Bacteria;p__Bacteroidota;c__Bacteroidia;o__Cytophagales;f__Spirosomaceae;g__UBA6715;s__	Constance	Epilimnion
CE-Oct18-167	6.777	d__Bacteria;p__Verrucomicrobiota;c__Verrucomicrobiae;o__Opitutales;f__Opitutaceae;g__Lacunisphaera;s__	Constance	Epilimnion
CE-Oct18-175	7.052	d__Bacteria;p__Bacteroidota;c__Bacteroidia;o__Flavobacteriales;f__UA16;g__;s__	Constance	Epilimnion
CE-Oct18-177	12.254	d__Bacteria;p__Bacteroidota;c__Bacteroidia;o__UBA7662;f__UBA7662;g__;s__	Constance	Epilimnion
CE-Oct18-179	17.581	d__Bacteria;p__Bacteroidota;c__Bacteroidia;o__Chitinophagales;f__Chitinophagaceae;g__;s__	Constance	Epilimnion
CE-Oct18-180	4.828	d__Bacteria;p__Bacteroidota;c__Bacteroidia;o__Sphingobacteriales;f__Sphingobacteriaceae;g__Pedobacter_A;s__	Constance	Epilimnion
CE-Oct18-181	7.485	d__Bacteria;p__Proteobacteria;c__Gammaproteobacteria;o__Burkholderiales;f__Burkholderiaceae;g__Polynucleobacter;s__	Constance	Epilimnion
CE-Oct18-184	14.514	d__Bacteria;p__Acidobacteriota;c__Holophagae;o__Holophagales;f__Holophagaceae;g__UBA12189;s__	Constance	Epilimnion
CE-Oct18-191	15.743	d__Bacteria;p__Proteobacteria;c__Gammaproteobacteria;o__Pseudomonadales;f__Pseudohongiellaceae;g__UBA5078;s__	Constance	Epilimnion
CE-Oct18-192	12.624	d__Bacteria;p__Actinobacteriota;c__Acidimicrobiia;o__Microtrichales;f__Ilumatobacteraceae;g__BACL27;s__	Constance	Epilimnion
CE-Oct18-2	5.667	d__Bacteria;p__Proteobacteria;c__Gammaproteobacteria;o__Burkholderiales;f__Burkholderiaceae;g__Rhodoferax;s__	Constance	Epilimnion
CE-Oct18-204	19.058	d__Bacteria;p__Actinobacteriota;c__Acidimicrobiia;o__Microtrichales;f__Ilumatobacteraceae;g__UBA3006;s__	Constance	Epilimnion
CE-Oct18-206	55.734	d__Bacteria;p__Verrucomicrobiota;c__Verrucomicrobiae;o__Opitutales;f__Opitutaceae;g__Tous-C4FEB;s__Tous-C4FEB sp002304445	Constance	Epilimnion
CE-Oct18-22	6.062	d__Bacteria;p__Verrucomicrobiota;c__Verrucomicrobiae;o__Verrucomicrobiales;f__Verrucomicrobiaceae;g__Prosthecobacter;s__	Constance	Epilimnion
CE-Oct18-25	9.203	d__Bacteria;p__Actinobacteriota;c__Acidimicrobiia;o__Microtrichales;f__Ilumatobacteraceae;g__UBA3006;s__	Constance	Epilimnion
CE-Oct18-40	4.716	d__Bacteria;p__Proteobacteria;c__Alphaproteobacteria;o__Acetobacterales;f__Acetobacteraceae;g__Ga0074136;s__	Constance	Epilimnion
CE-Oct18-49	8.433	d__Bacteria;p__Proteobacteria;c__Gammaproteobacteria;o__Burkholderiales;f__Burkholderiaceae;g__;s__	Constance	Epilimnion
CE-Oct18-60	19.215	d__Bacteria;p__Verrucomicrobiota;c__Verrucomicrobiae;o__Pedosphaerales;f__UBA9464;g__UBA6176;s__	Constance	Epilimnion
CE-Oct18-61	19.727	d__Bacteria;p__Bdellovibrionota;c__Bacteriovoracia;o__Bacteriovoracales;f__Bacteriovoracaceae;g__UBA4096;s__	Constance	Epilimnion
CE-Oct18-79	6.221	d__Bacteria;p__Bacteroidota;c__Bacteroidia;o__Cytophagales;f__Cyclobacteriaceae;g__Algoriphagus;s__	Constance	Epilimnion
CE-Oct18-8	42.848	d__Bacteria;p__Chloroflexota_A;c__Ellin6529;o__CSP1-4;f__UBA10416;g__UBA10416;s__	Constance	Epilimnion
CE-Oct18-89	24.735	d__Bacteria;p__Proteobacteria;c__Gammaproteobacteria;o__Pseudomonadales;f__Pseudohongiellaceae;g__UBA5078;s__	Constance	Epilimnion
CE-Oct18-9	11.954	d__Bacteria;p__Bacteroidota;c__Bacteroidia;o__NS11-12g;f__UBA955;g__UBA955;s__	Constance	Epilimnion
CE-Oct18-91	14.572	d__Bacteria;p__Verrucomicrobiota;c__Verrucomicrobiae;o__Opitutales;f__UBA953;g__UBA953;s__UBA953 sp002293065	Constance	Epilimnion
CE-Oct18-95	5.597	d__Bacteria;p__Bacteroidota;c__Bacteroidia;o__Flavobacteriales;f__UA16;g__;s__	Constance	Epilimnion
CH-Jul18-100	209.709	d__Bacteria;p__Nitrospirota;c__Nitrospiria;o__Nitrospirales;f__Nitrospiraceae;g__Palsa-1315;s__	Constance	Hypolimnion
CH-Jul18-101	34.532	d__Bacteria;p__Acidobacteriota;c__Vicinamibacteria;o__Vicinamibacterales;f__SCN-69-37;g__;s__	Constance	Hypolimnion
CH-Jul18-102	5.651	d__Bacteria;p__Proteobacteria;c__Alphaproteobacteria;o__UBA1301;f__UBA1301;g__;s__	Constance	Hypolimnion
CH-Jul18-103	35.587	d__Bacteria;p__Proteobacteria;c__Alphaproteobacteria;o__Reyranellales;f__Reyranellaceae;g__Reyranella;s__	Constance	Hypolimnion
CH-Jul18-104	4.665	d__Bacteria;p__Planctomycetota;c__UBA11346;o__UBA11346;f__UBA11346;g__BOG-1363;s__	Constance	Hypolimnion
CH-Jul18-105	7.449	d__Bacteria;p__Myxococcota;c__Bradimonadia;o__Bradymonadales;f__;g__;s__	Constance	Hypolimnion
CH-Jul18-107	9.224	d__Bacteria;p__Proteobacteria;c__Gammaproteobacteria;o__Burkholderiales;f__Nitrosomonadaceae;g__;s__	Constance	Hypolimnion
CH-Jul18-108	13.666	d__Bacteria;p__Proteobacteria;c__Gammaproteobacteria;o__Burkholderiales;f__Burkholderiaceae;g__SCGC-AAA027-K21;s__	Constance	Hypolimnion
CH-Jul18-110	8.38	d__Bacteria;p__Chloroflexota;c__UBA2235;o__UBA12225;f__UBA12225;g__UBA12225;s__	Constance	Hypolimnion
CH-Jul18-111	16.289	d__Bacteria;p__Bacteroidota;c__Bacteroidia;o__Sphingobacteriales;f__Sphingobacteriaceae;g__Pedobacter_A;s__	Constance	Hypolimnion
CH-Jul18-112	5.645	d__Bacteria;p__Gemmatimonadota;c__Gemmatimonadetes;o__SG8-23;f__UBA6960;g__UBA2988;s__	Constance	Hypolimnion
CH-Jul18-113	59.626	d__Bacteria;p__Planctomycetota;c__Phycisphaerae;o__Phycisphaerales;f__SM1A02;g__;s__	Constance	Hypolimnion
CH-Jul18-114	5.852	d__Bacteria;p__Actinobacteriota;c__Actinobacteria;o__Mycobacteriales;f__Mycobacteriaceae;g__Mycolicibacterium;s__	Constance	Hypolimnion
CH-Jul18-116	9.692	d__Bacteria;p__Proteobacteria;c__Gammaproteobacteria;o__GCA-2729495;f__GCA-2729495;g__;s__	Constance	Hypolimnion
CH-Jul18-118	18.509	d__Bacteria;p__Bacteroidota;c__Bacteroidia;o__Chitinophagales;f__Chitinophagaceae;g__UBA8137;s__	Constance	Hypolimnion
CH-Jul18-119	6.877	d__Bacteria;p__Chloroflexota;c__Dehalococcoidia;o__UBA2979;f__UBA2979;g__;s__	Constance	Hypolimnion
CH-Jul18-12	7.993	d__Bacteria;p__Planctomycetota;c__Planctomycetes;o__Gemmatales;f__Gemmataceae;g__UBA969;s__	Constance	Hypolimnion
CH-Jul18-120	12.714	d__Bacteria;p__Actinobacteriota;c__Actinobacteria;o__Nanopelagicales;f__Nanopelagicaceae;g__Planktophila;s__	Constance	Hypolimnion
CH-Jul18-121	23.343	d__Bacteria;p__Verrucomicrobiota;c__Verrucomicrobiae;o__Opitutales;f__Opitutaceae;g__Opitutus;s__	Constance	Hypolimnion
CH-Jul18-122	4.504	d__Bacteria;p__Proteobacteria;c__Alphaproteobacteria;o__Rhizobiales;f__Beijerinckiaceae;g__28-YEA-48;s__	Constance	Hypolimnion
CH-Jul18-123	52.235	d__Bacteria;p__Actinobacteriota;c__Acidimicrobiia;o__IMCC26256;f__PALSA-555;g__;s__	Constance	Hypolimnion
CH-Jul18-124	24.43	d__Bacteria;p__Proteobacteria;c__Gammaproteobacteria;o__Pseudomonadales;f__Pseudohongiellaceae;g__UBA9145;s__	Constance	Hypolimnion
CH-Jul18-125	12.307	d__Bacteria;p__Proteobacteria;c__Alphaproteobacteria;o__Acetobacterales;f__Acetobacteraceae;g__UBA6159;s__	Constance	Hypolimnion
CH-Jul18-126	10.759	d__Bacteria;p__Acidobacteriota;c__Vicinamibacteria;o__Vicinamibacterales;f__UBA2999;g__;s__	Constance	Hypolimnion
CH-Jul18-127	45.621	d__Bacteria;p__Verrucomicrobiota;c__Verrucomicrobiae;o__Pedosphaerales;f__Palsa-1400;g__;s__	Constance	Hypolimnion
CH-Jul18-128	25.937	d__Bacteria;p__Actinobacteriota;c__Actinobacteria;o__Nanopelagicales;f__Nanopelagicaceae;g__Nanopelagicus;s__Nanopelagicus hibericus	Constance	Hypolimnion
CH-Jul18-129	4.659	d__Bacteria;p__Binatota;c__Binatia;o__UBA9968;f__;g__;s__	Constance	Hypolimnion
CH-Jul18-131	8.558	d__Bacteria;p__Acidobacteriota;c__Vicinamibacteria;o__Vicinamibacterales;f__UBA2999;g__Gp6-AA40;s__	Constance	Hypolimnion
CH-Jul18-132	24.027	d__Bacteria;p__Acidobacteriota;c__Vicinamibacteria;o__Vicinamibacterales;f__UBA2999;g__2-12-FULL-68-19;s__	Constance	Hypolimnion
CH-Jul18-133	4.391	d__Bacteria;p__Proteobacteria;c__Alphaproteobacteria;o__UBA828;f__;g__;s__	Constance	Hypolimnion
CH-Jul18-135	4.985	d__Bacteria;p__Proteobacteria;c__Gammaproteobacteria;o__Ga0077536;f__Ga0077536;g__Ga0077536;s__	Constance	Hypolimnion
CH-Jul18-138	4.389	d__Bacteria;p__Myxococcota;c__UBA796;o__UBA796;f__;g__;s__	Constance	Hypolimnion
CH-Jul18-139	5.42	d__Bacteria;p__Planctomycetota;c__Planctomycetes;o__Planctomycetales;f__Planctomycetaceae;g__Fuerstia;s__	Constance	Hypolimnion
CH-Jul18-14	17.165	d__Bacteria;p__Planctomycetota;c__Phycisphaerae;o__Phycisphaerales;f__SM1A02;g__;s__	Constance	Hypolimnion
CH-Jul18-142	5.486	d__Bacteria;p__Actinobacteriota;c__Acidimicrobiia;o__Microtrichales;f__;g__;s__	Constance	Hypolimnion
CH-Jul18-145	16.673	d__Bacteria;p__Verrucomicrobiota;c__Verrucomicrobiae;o__Pedosphaerales;f__UBA1319;g__;s__	Constance	Hypolimnion
CH-Jul18-148	19.325	d__Bacteria;p__Actinobacteriota;c__Acidimicrobiia;o__Microtrichales;f__UBA8139;g__;s__	Constance	Hypolimnion
CH-Jul18-15	4.866	d__Bacteria;p__Proteobacteria;c__Alphaproteobacteria;o__Rhodospirillales_C;f__Rhodospirillaceae_A;g__;s__	Constance	Hypolimnion
CH-Jul18-150	33.469	d__Bacteria;p__Planctomycetota;c__Phycisphaerae;o__Phycisphaerales;f__SM1A02;g__;s__	Constance	Hypolimnion
CH-Jul18-151	4.863	d__Bacteria;p__Planctomycetota;c__Planctomycetes;o__Pirellulales;f__UBA1268;g__BAIKAL-G1-2R;s__	Constance	Hypolimnion
CH-Jul18-152	8.585	d__Bacteria;p__Acidobacteriota;c__Acidobacteriae;o__Bryobacterales;f__Bryobacteraceae;g__BOG-234;s__	Constance	Hypolimnion
CH-Jul18-153	14.184	d__Bacteria;p__Proteobacteria;c__Gammaproteobacteria;o__Burkholderiales;f__SG8-39;g__2-02-FULL-62-17;s__	Constance	Hypolimnion
CH-Jul18-158	13.952	d__Bacteria;p__Planctomycetota;c__Phycisphaerae;o__Phycisphaerales;f__SM1A02;g__;s__	Constance	Hypolimnion
CH-Jul18-159	9.429	d__Bacteria;p__Proteobacteria;c__Alphaproteobacteria;o__UBA1301;f__UBA1301;g__UBA6038;s__	Constance	Hypolimnion
CH-Jul18-163	9.904	d__Bacteria;p__Actinobacteriota;c__Thermoleophilia;o__20CM-4-69-9;f__20CM-4-69-9;g__;s__	Constance	Hypolimnion
CH-Jul18-164	10.655	d__Bacteria;p__Verrucomicrobiota;c__Verrucomicrobiae;o__Pedosphaerales;f__UBA9464;g__UBA6176;s__	Constance	Hypolimnion
CH-Jul18-167	5.404	d__Bacteria;p__Proteobacteria;c__Gammaproteobacteria;o__UBA4486;f__UBA4486;g__;s__	Constance	Hypolimnion
CH-Jul18-170	11.068	d__Bacteria;p__Proteobacteria;c__Gammaproteobacteria;o__Burkholderiales;f__Burkholderiaceae;g__Limnohabitans;s__	Constance	Hypolimnion
CH-Jul18-172	59.529	d__Bacteria;p__Bacteroidota;c__UBA10030;o__UBA10030;f__UBA8401;g__;s__	Constance	Hypolimnion
CH-Jul18-174	56.561	d__Bacteria;p__Planctomycetota;c__Phycisphaerae;o__Phycisphaerales;f__SM1A02;g__;s__	Constance	Hypolimnion
CH-Jul18-176	7.87	d__Bacteria;p__Proteobacteria;c__Alphaproteobacteria;o__Rhodospirillales_C;f__Rhodospirillaceae_A;g__;s__	Constance	Hypolimnion
CH-Jul18-177	11.859	d__Bacteria;p__Binatota;c__Binatia;o__UBA12015;f__UBA12015;g__;s__	Constance	Hypolimnion
CH-Jul18-18	5.325	d__Bacteria;p__Acidobacteriota;c__Acidobacteriae;o__Bryobacterales;f__Bryobacteraceae;g__Palsa-187;s__	Constance	Hypolimnion
CH-Jul18-180	7.856	d__Bacteria;p__Myxococcota;c__UBA727;o__UBA727;f__;g__;s__	Constance	Hypolimnion
CH-Jul18-181	7.55	d__Bacteria;p__Planctomycetota;c__Planctomycetes;o__Planctomycetales;f__Planctomycetaceae;g__Fuerstia;s__	Constance	Hypolimnion
CH-Jul18-182	82.82	d__Bacteria;p__Planctomycetota;c__Phycisphaerae;o__Phycisphaerales;f__SM1A02;g__;s__	Constance	Hypolimnion
CH-Jul18-183	12.686	d__Bacteria;p__Bacteroidota;c__Bacteroidia;o__NS11-12g;f__UBA955;g__UBA955;s__UBA955 sp002737625	Constance	Hypolimnion
CH-Jul18-186	4.699	d__Bacteria;p__Verrucomicrobiota;c__Verrucomicrobiae;o__Chthoniobacterales;f__Chthoniobacteraceae;g__;s__	Constance	Hypolimnion
CH-Jul18-188	27.002	d__Bacteria;p__Acidobacteriota;c__Holophagae;o__Holophagales;f__Holophagaceae;g__UBA12189;s__	Constance	Hypolimnion
CH-Jul18-195	4.987	d__Bacteria;p__Proteobacteria;c__Gammaproteobacteria;o__Legionellales;f__Legionellaceae;g__;s__	Constance	Hypolimnion
CH-Jul18-196	5.035	d__Bacteria;p__Verrucomicrobiota_A;c__Chlamydiia;o__Parachlamydiales;f__Ga0074140;g__;s__	Constance	Hypolimnion
CH-Jul18-197	10.857	d__Bacteria;p__Bacteroidota;c__Bacteroidia;o__Chitinophagales;f__Chitinophagaceae;g__;s__	Constance	Hypolimnion
CH-Jul18-198	28.601	d__Bacteria;p__Proteobacteria;c__Alphaproteobacteria;o__UBA2966;f__;g__;s__	Constance	Hypolimnion
CH-Jul18-2	673.814	d__Archaea;p__Crenarchaeota;c__Nitrososphaeria;o__Nitrososphaerales;f__Nitrosopumilaceae;g__Nitrosopumilus;s__Nitrosopumilus sp002737455	Constance	Hypolimnion
CH-Jul18-20	6.354	d__Bacteria;p__Proteobacteria;c__Alphaproteobacteria;o__Elsterales;f__URHD0088;g__;s__	Constance	Hypolimnion
CH-Jul18-200	7.254	d__Bacteria;p__Proteobacteria;c__Gammaproteobacteria;o__Pseudomonadales;f__UBA5518;g__UBA5518;s__	Constance	Hypolimnion
CH-Jul18-201	15.687	d__Bacteria;p__Proteobacteria;c__Gammaproteobacteria;o__Pseudomonadales;f__Pseudohongiellaceae;g__;s__	Constance	Hypolimnion
CH-Jul18-202	44.25	d__Bacteria;p__Acidobacteriota;c__Vicinamibacteria;o__Vicinamibacterales;f__UBA2999;g__12-FULL-67-14b;s__12-FULL-67-14b sp002737365	Constance	Hypolimnion
CH-Jul18-203	8.075	d__Bacteria;p__Bacteroidota;c__Bacteroidia;o__NS11-12g;f__UKL13-3;g__;s__	Constance	Hypolimnion
CH-Jul18-204	8.18	d__Bacteria;p__Verrucomicrobiota_A;c__Chlamydiia;o__Parachlamydiales;f__GCA-2709385;g__;s__	Constance	Hypolimnion
CH-Jul18-205	5.879	d__Bacteria;p__Proteobacteria;c__Alphaproteobacteria;o__UBA1301;f__UBA1301;g__UBA6038;s__	Constance	Hypolimnion
CH-Jul18-206	11.331	d__Bacteria;p__Proteobacteria;c__Gammaproteobacteria;o__Burkholderiales;f__SG8-41;g__PALSA-1004;s__	Constance	Hypolimnion
CH-Jul18-207	6.711	d__Bacteria;p__Bacteroidota;c__Bacteroidia;o__AKYH767;f__UBA4408;g__;s__	Constance	Hypolimnion
CH-Jul18-209	10.878	d__Bacteria;p__Chloroflexota;c__Dehalococcoidia;o__UBA2979;f__UBA2979;g__;s__	Constance	Hypolimnion
CH-Jul18-21	11.505	d__Bacteria;p__Margulisbacteria;c__ZB3;o__UBA817;f__;g__;s__	Constance	Hypolimnion
CH-Jul18-210	11.454	d__Bacteria;p__Proteobacteria;c__Alphaproteobacteria;o__Reyranellales;f__Reyranellaceae;g__Reyranella;s__	Constance	Hypolimnion
CH-Jul18-211	6.795	d__Bacteria;p__Patescibacteria;c__Paceibacteria;o__UBA9983_A;f__UBA11359;g__;s__	Constance	Hypolimnion
CH-Jul18-212	5.807	d__Bacteria;p__Patescibacteria;c__Paceibacteria;o__UBA9983_A;f__;g__;s__	Constance	Hypolimnion
CH-Jul18-213	92.449	d__Bacteria;p__Chloroflexota_A;c__Ellin6529;o__CSP1-4;f__UBA10416;g__UBA10416;s__	Constance	Hypolimnion
CH-Jul18-214	40.887	d__Bacteria;p__Planctomycetota;c__Planctomycetes;o__Gemmatales;f__Gemmataceae;g__;s__	Constance	Hypolimnion
CH-Jul18-215	89.708	d__Bacteria;p__Verrucomicrobiota;c__Verrucomicrobiae;o__Pedosphaerales;f__UBA1100;g__;s__	Constance	Hypolimnion
CH-Jul18-216	14.837	d__Bacteria;p__Bdellovibrionota_A;c__UBA2651;o__UBA2651;f__UBA2651;g__UBA2651;s__	Constance	Hypolimnion
CH-Jul18-217	7.676	d__Bacteria;p__Proteobacteria;c__Alphaproteobacteria;o__Pelagibacterales;f__Pelagibacteraceae;g__Pelagibacter;s__	Constance	Hypolimnion
CH-Jul18-218	15.417	d__Bacteria;p__Actinobacteriota;c__Thermoleophilia;o__20CM-4-69-9;f__;g__;s__	Constance	Hypolimnion
CH-Jul18-22	8.104	d__Bacteria;p__Bdellovibrionota_B;c__Oligoflexia;o__Oligoflexales;f__;g__;s__	Constance	Hypolimnion
CH-Jul18-23	17.797	d__Bacteria;p__Myxococcota;c__UBA796;o__UBA796;f__;g__;s__	Constance	Hypolimnion
CH-Jul18-25	4.823	d__Bacteria;p__Proteobacteria;c__Gammaproteobacteria;o__Burkholderiales;f__Burkholderiaceae;g__SCGC-AAA027-K21;s__	Constance	Hypolimnion
CH-Jul18-27	7.658	d__Bacteria;p__Proteobacteria;c__Gammaproteobacteria;o__Burkholderiales;f__SG8-41;g__PALSA-1004;s__	Constance	Hypolimnion
CH-Jul18-29	5.474	d__Bacteria;p__Proteobacteria;c__Alphaproteobacteria;o__Rhodospirillales_A;f__2-12-FULL-67-15;g__;s__	Constance	Hypolimnion
CH-Jul18-3	9.027	d__Bacteria;p__Planctomycetota;c__Phycisphaerae;o__Phycisphaerales;f__SM1A02;g__;s__	Constance	Hypolimnion
CH-Jul18-30	34.209	d__Bacteria;p__Verrucomicrobiota;c__Verrucomicrobiae;o__Opitutales;f__UBA953;g__UBA953;s__	Constance	Hypolimnion
CH-Jul18-31	4.961	d__Bacteria;p__Patescibacteria;c__Saccharimonadia;o__Saccharimonadales;f__UBA10212;g__;s__	Constance	Hypolimnion
CH-Jul18-32	5.016	d__Bacteria;p__Bacteroidota;c__Bacteroidia;o__Bacteroidales;f__Paludibacteraceae;g__Paludibacter;s__	Constance	Hypolimnion
CH-Jul18-33	79.78	d__Bacteria;p__Gemmatimonadota;c__Gemmatimonadetes;o__Gemmatimonadales;f__Gemmatimonadaceae;g__Fen-1231;s__	Constance	Hypolimnion
CH-Jul18-37	40.074	d__Bacteria;p__Verrucomicrobiota;c__Verrucomicrobiae;o__Opitutales;f__Opitutaceae;g__Lacunisphaera;s__	Constance	Hypolimnion
CH-Jul18-38	12.607	d__Bacteria;p__Planctomycetota;c__Planctomycetes;o__Pirellulales;f__UBA1268;g__BAIKAL-G1-2R;s__BAIKAL-G1-2R sp002737405	Constance	Hypolimnion
CH-Jul18-40	5.165	d__Bacteria;p__Proteobacteria;c__Gammaproteobacteria;o__Burkholderiales;f__Burkholderiaceae;g__;s__	Constance	Hypolimnion
CH-Jul18-41	20.452	d__Bacteria;p__Proteobacteria;c__Alphaproteobacteria;o__Pelagibacterales;f__Pelagibacteraceae;g__;s__	Constance	Hypolimnion
CH-Jul18-43	10.351	d__Bacteria;p__Proteobacteria;c__Alphaproteobacteria;o__Acetobacterales;f__Acetobacteraceae;g__UBA6159;s__	Constance	Hypolimnion
CH-Jul18-44	9.965	d__Bacteria;p__Gemmatimonadota;c__Gemmatimonadetes;o__Gemmatimonadales;f__GWC2-71-9;g__;s__	Constance	Hypolimnion
CH-Jul18-45	32.623	d__Bacteria;p__Actinobacteriota;c__Actinobacteria;o__Nanopelagicales;f__Nanopelagicaceae;g__Nanopelagicus;s__	Constance	Hypolimnion
CH-Jul18-46	14.886	d__Bacteria;p__Chloroflexota;c__Dehalococcoidia;o__UBA2979;f__;g__;s__	Constance	Hypolimnion
CH-Jul18-47	4.992	d__Bacteria;p__Bacteroidota;c__Bacteroidia;o__Flavobacteriales;f__BACL11;g__BACL11;s__	Constance	Hypolimnion
CH-Jul18-5	6.052	d__Bacteria;p__Proteobacteria;c__Gammaproteobacteria;o__Burkholderiales;f__SG8-39;g__;s__	Constance	Hypolimnion
CH-Jul18-52	32.208	d__Bacteria;p__Actinobacteriota;c__Thermoleophilia;o__Ga0077560;f__Ga0077560;g__;s__	Constance	Hypolimnion
CH-Jul18-57	5.794	d__Bacteria;p__Planctomycetota;c__Planctomycetes;o__Pirellulales;f__UBA1268;g__BAIKAL-G1-2R;s__	Constance	Hypolimnion
CH-Jul18-58	7.783	d__Bacteria;p__Myxococcota;c__UBA727;o__UBA727;f__GCA-2721815;g__;s__	Constance	Hypolimnion
CH-Jul18-59	4.689	d__Bacteria;p__Proteobacteria;c__Gammaproteobacteria;o__Burkholderiales;f__SG8-41;g__PALSA-1004;s__	Constance	Hypolimnion
CH-Jul18-6	4.611	d__Bacteria;p__Proteobacteria;c__Alphaproteobacteria;o__;f__;g__;s__	Constance	Hypolimnion
CH-Jul18-60	15.206	d__Bacteria;p__Proteobacteria;c__Alphaproteobacteria;o__Acetobacterales;f__Acetobacteraceae;g__70-18;s__	Constance	Hypolimnion
CH-Jul18-63	7.844	d__Bacteria;p__Chloroflexota;c__Dehalococcoidia;o__UBA2979;f__;g__;s__	Constance	Hypolimnion
CH-Jul18-64	4.555	d__Bacteria;p__Proteobacteria;c__Alphaproteobacteria;o__Rhodospirillales_A;f__2-12-FULL-67-15;g__;s__	Constance	Hypolimnion
CH-Jul18-67	22.864	d__Bacteria;p__Proteobacteria;c__Gammaproteobacteria;o__Burkholderiales;f__SG8-41;g__UBA5216;s__	Constance	Hypolimnion
CH-Jul18-69	4.565	d__Bacteria;p__Proteobacteria;c__Gammaproteobacteria;o__Burkholderiales;f__SG8-41;g__PALSA-1004;s__	Constance	Hypolimnion
CH-Jul18-7	8.742	d__Bacteria;p__Bacteroidota;c__Bacteroidia;o__Chitinophagales;f__Chitinophagaceae;g__Ferruginibacter;s__	Constance	Hypolimnion
CH-Jul18-70	51.737	d__Bacteria;p__Planctomycetota;c__Phycisphaerae;o__Phycisphaerales;f__SM1A02;g__;s__	Constance	Hypolimnion
CH-Jul18-71	202.994	d__Bacteria;p__Nitrospirota;c__Nitrospiria;o__Nitrospirales;f__Nitrospiraceae;g__Palsa-1315;s__Palsa-1315 sp002737345	Constance	Hypolimnion
CH-Jul18-72	5.027	d__Bacteria;p__Bacteroidota;c__Bacteroidia;o__Chitinophagales;f__Chitinophagaceae;g__Ferruginibacter;s__	Constance	Hypolimnion
CH-Jul18-74	6.531	d__Bacteria;p__Proteobacteria;c__Alphaproteobacteria;o__Rhodospirillales_C;f__Rhodospirillaceae_A;g__;s__	Constance	Hypolimnion
CH-Jul18-76	5.573	d__Bacteria;p__Gemmatimonadota;c__Gemmatimonadetes;o__SG8-23;f__UBA6960;g__UBA2982;s__	Constance	Hypolimnion
CH-Jul18-77	93.457	d__Bacteria;p__Actinobacteriota;c__Acidimicrobiia;o__Microtrichales;f__Ilumatobacteraceae;g__BACL27;s__	Constance	Hypolimnion
CH-Jul18-78	12.702	d__Bacteria;p__Planctomycetota;c__Phycisphaerae;o__Phycisphaerales;f__SM1A02;g__;s__	Constance	Hypolimnion
CH-Jul18-79	22.373	d__Bacteria;p__Proteobacteria;c__Gammaproteobacteria;o__Burkholderiales;f__SG8-39;g__;s__	Constance	Hypolimnion
CH-Jul18-80	6.337	d__Bacteria;p__Bacteroidota;c__Bacteroidia;o__NS11-12g;f__;g__;s__	Constance	Hypolimnion
CH-Jul18-81	9.77	d__Bacteria;p__Verrucomicrobiota;c__Verrucomicrobiae;o__Pedosphaerales;f__Palsa-1400;g__;s__	Constance	Hypolimnion
CH-Jul18-84	5.559	d__Bacteria;p__Dependentiae;c__Babeliae;o__Babeliales;f__RVW-14;g__;s__	Constance	Hypolimnion
CH-Jul18-85	38.723	d__Bacteria;p__Actinobacteriota;c__Acidimicrobiia;o__Microtrichales;f__Ilumatobacteraceae;g__Casp-actino8;s__	Constance	Hypolimnion
CH-Jul18-88	11.13	d__Bacteria;p__Verrucomicrobiota;c__Verrucomicrobiae;o__Pedosphaerales;f__;g__;s__	Constance	Hypolimnion
CH-Jul18-89	11.345	d__Bacteria;p__Acidobacteriota;c__Acidobacteriae;o__Bryobacterales;f__Bryobacteraceae;g__Palsa-187;s__	Constance	Hypolimnion
CH-Jul18-9	23.623	d__Bacteria;p__Planctomycetota;c__Phycisphaerae;o__Phycisphaerales;f__SM1A02;g__;s__	Constance	Hypolimnion
CH-Jul18-90	5.681	d__Bacteria;p__Verrucomicrobiota;c__Verrucomicrobiae;o__Verrucomicrobiales;f__;g__;s__	Constance	Hypolimnion
CH-Jul18-92	9.435	d__Bacteria;p__Proteobacteria;c__Alphaproteobacteria;o__Rhodospirillales_C;f__Rhodospirillaceae_A;g__GCA-2737725;s__GCA-2737725 sp002737725	Constance	Hypolimnion
CH-Jul18-93	22.683	d__Bacteria;p__Patescibacteria;c__ABY1;o__SG8-24;f__UBA9934;g__UBA11707;s__	Constance	Hypolimnion
CH-Jul18-97	60.414	d__Bacteria;p__Proteobacteria;c__Gammaproteobacteria;o__Burkholderiales;f__SG8-39;g__RBG-16-66-20;s__	Constance	Hypolimnion
CH-Jul18-98	16.868	d__Bacteria;p__Nitrospirota;c__Nitrospiria;o__Nitrospirales;f__Nitrospiraceae;g__Palsa-1315;s__	Constance	Hypolimnion
CH-Jul18-99	6.868	d__Bacteria;p__Patescibacteria;c__Paceibacteria;o__UBA9983_A;f__UBA2163;g__UBA10103;s__	Constance	Hypolimnion
CH-Oct18-1	20.326	d__Bacteria;p__Planctomycetota;c__Phycisphaerae;o__Phycisphaerales;f__SM1A02;g__;s__	Constance	Hypolimnion
CH-Oct18-10	6.452	d__Bacteria;p__Bdellovibrionota_B;c__Oligoflexia;o__Oligoflexales;f__Bog-1112;g__;s__	Constance	Hypolimnion
CH-Oct18-100	5.608	d__Bacteria;p__Patescibacteria;c__Paceibacteria;o__UBA9983_A;f__;g__;s__	Constance	Hypolimnion
CH-Oct18-101	8.54	d__Bacteria;p__Proteobacteria;c__Gammaproteobacteria;o__Burkholderiales;f__Nitrosomonadaceae;g__;s__	Constance	Hypolimnion
CH-Oct18-102	9.329	d__Bacteria;p__Actinobacteriota;c__Actinobacteria;o__Nanopelagicales;f__Nanopelagicaceae;g__Planktophila;s__	Constance	Hypolimnion
CH-Oct18-103	11.481	d__Bacteria;p__Acidobacteriota;c__Acidobacteriae;o__Bryobacterales;f__Bryobacteraceae;g__Ga0077553;s__	Constance	Hypolimnion
CH-Oct18-109	12.685	d__Bacteria;p__Verrucomicrobiota;c__Verrucomicrobiae;o__Pedosphaerales;f__Palsa-1400;g__;s__	Constance	Hypolimnion
CH-Oct18-11	50.21	d__Bacteria;p__Planctomycetota;c__Phycisphaerae;o__Phycisphaerales;f__SM1A02;g__;s__	Constance	Hypolimnion
CH-Oct18-113	32.854	d__Bacteria;p__Verrucomicrobiota;c__Verrucomicrobiae;o__Opitutales;f__Opitutaceae;g__Lacunisphaera;s__	Constance	Hypolimnion
CH-Oct18-116	6.812	d__Bacteria;p__Bacteroidota;c__Bacteroidia;o__Sphingobacteriales;f__Sphingobacteriaceae;g__Pedobacter_A;s__	Constance	Hypolimnion
CH-Oct18-117	25.914	d__Bacteria;p__Verrucomicrobiota;c__Verrucomicrobiae;o__Opitutales;f__Opitutaceae;g__Tous-C4FEB;s__	Constance	Hypolimnion
CH-Oct18-118	9.317	d__Bacteria;p__Patescibacteria;c__Paceibacteria;o__UBA9983_A;f__UBA2163;g__UBA10103;s__	Constance	Hypolimnion
CH-Oct18-119	9.993	d__Bacteria;p__Proteobacteria;c__Gammaproteobacteria;o__Burkholderiales;f__Burkholderiaceae;g__Limnohabitans;s__	Constance	Hypolimnion
CH-Oct18-121	4.847	d__Bacteria;p__Proteobacteria;c__Alphaproteobacteria;o__UBA1301;f__UBA1301;g__UBA6038;s__	Constance	Hypolimnion
CH-Oct18-123	9.869	d__Bacteria;p__Myxococcota;c__UBA796;o__UBA796;f__GCA-2862545;g__;s__	Constance	Hypolimnion
CH-Oct18-125	5.911	d__Bacteria;p__Acidobacteriota;c__Vicinamibacteria;o__Vicinamibacterales;f__UBA2999;g__;s__	Constance	Hypolimnion
CH-Oct18-127	226.804	d__Bacteria;p__Nitrospirota;c__Nitrospiria;o__Nitrospirales;f__Nitrospiraceae;g__Palsa-1315;s__Palsa-1315 sp002737345	Constance	Hypolimnion
CH-Oct18-129	1371.48	d__Archaea;p__Crenarchaeota;c__Nitrososphaeria;o__Nitrososphaerales;f__Nitrosopumilaceae;g__Nitrosopumilus;s__Nitrosopumilus sp002737455	Constance	Hypolimnion
CH-Oct18-130	34.449	d__Bacteria;p__Proteobacteria;c__Gammaproteobacteria;o__Burkholderiales;f__Nitrosomonadaceae;g__;s__	Constance	Hypolimnion
CH-Oct18-131	6.147	d__Bacteria;p__Planctomycetota;c__Planctomycetes;o__Planctomycetales;f__Planctomycetaceae;g__Fuerstia;s__	Constance	Hypolimnion
CH-Oct18-132	4.329	d__Bacteria;p__Bacteroidota;c__Bacteroidia;o__Flavobacteriales;f__BACL11;g__BACL11;s__	Constance	Hypolimnion
CH-Oct18-134	60.868	d__Bacteria;p__Actinobacteriota;c__Acidimicrobiia;o__Microtrichales;f__Ilumatobacteraceae;g__BACL27;s__	Constance	Hypolimnion
CH-Oct18-137	5.989	d__Bacteria;p__Planctomycetota;c__Phycisphaerae;o__Phycisphaerales;f__SM1A02;g__;s__	Constance	Hypolimnion
CH-Oct18-139	13.052	d__Bacteria;p__Verrucomicrobiota;c__Verrucomicrobiae;o__Pedosphaerales;f__UBA1319;g__;s__	Constance	Hypolimnion
CH-Oct18-141	7.456	d__Bacteria;p__Proteobacteria;c__Alphaproteobacteria;o__Acetobacterales;f__Acetobacteraceae;g__UBA6159;s__	Constance	Hypolimnion
CH-Oct18-142	17.759	d__Bacteria;p__Actinobacteriota;c__Acidimicrobiia;o__IMCC26256;f__PALSA-555;g__;s__	Constance	Hypolimnion
CH-Oct18-143	14.487	d__Bacteria;p__Acidobacteriota;c__Holophagae;o__Holophagales;f__Holophagaceae;g__UBA12189;s__	Constance	Hypolimnion
CH-Oct18-146	10.848	d__Bacteria;p__Bacteroidota;c__Bacteroidia;o__NS11-12g;f__UBA955;g__UBA955;s__UBA955 sp002737625	Constance	Hypolimnion
CH-Oct18-147	4.44	d__Bacteria;p__Bacteroidota;c__Bacteroidia;o__AKYH767;f__2-12-FULL-35-15;g__;s__	Constance	Hypolimnion
CH-Oct18-153	84.427	d__Bacteria;p__Myxococcota;c__UBA796;o__UBA796;f__;g__;s__	Constance	Hypolimnion
CH-Oct18-155	9.057	d__Bacteria;p__Bacteroidota;c__Bacteroidia;o__AKYH767;f__;g__;s__	Constance	Hypolimnion
CH-Oct18-156	7.627	d__Bacteria;p__Chloroflexota;c__UBA2235;o__UBA12225;f__UBA12225;g__UBA12225;s__	Constance	Hypolimnion
CH-Oct18-159	182.097	d__Bacteria;p__Verrucomicrobiota;c__Verrucomicrobiae;o__Pedosphaerales;f__UBA1100;g__;s__	Constance	Hypolimnion
CH-Oct18-16	4.16	d__Bacteria;p__Binatota;c__Binatia;o__UBA12015;f__UBA12015;g__;s__	Constance	Hypolimnion
CH-Oct18-160	28.114	d__Bacteria;p__Actinobacteriota;c__Actinobacteria;o__Nanopelagicales;f__Nanopelagicaceae;g__Nanopelagicus;s__	Constance	Hypolimnion
CH-Oct18-163	6.562	d__Bacteria;p__Proteobacteria;c__Gammaproteobacteria;o__Burkholderiales;f__Burkholderiaceae;g__SCGC-AAA027-K21;s__	Constance	Hypolimnion
CH-Oct18-164	44.152	d__Bacteria;p__Planctomycetota;c__Phycisphaerae;o__Phycisphaerales;f__SM1A02;g__;s__	Constance	Hypolimnion
CH-Oct18-165	7.901	d__Bacteria;p__Planctomycetota;c__UBA1135;o__UBA2386;f__UBA2386;g__UBA2386;s__	Constance	Hypolimnion
CH-Oct18-169	18.715	d__Bacteria;p__Nitrospirota;c__Nitrospiria;o__Nitrospirales;f__Nitrospiraceae;g__Palsa-1315;s__	Constance	Hypolimnion
CH-Oct18-17	7.757	d__Bacteria;p__Myxococcota;c__Bradimonadia;o__UBA7976;f__;g__;s__	Constance	Hypolimnion
CH-Oct18-170	15.219	d__Bacteria;p__Proteobacteria;c__Gammaproteobacteria;o__Pseudomonadales;f__Pseudohongiellaceae;g__UBA9145;s__	Constance	Hypolimnion
CH-Oct18-174	29.048	d__Bacteria;p__Planctomycetota;c__Planctomycetes;o__Gemmatales;f__Gemmataceae;g__;s__	Constance	Hypolimnion
CH-Oct18-19	27.233	d__Bacteria;p__Chloroflexota_A;c__Ellin6529;o__CSP1-4;f__UBA10416;g__UBA10416;s__	Constance	Hypolimnion
CH-Oct18-20	19.965	d__Bacteria;p__Acidobacteriota;c__Vicinamibacteria;o__Vicinamibacterales;f__UBA2999;g__12-FULL-67-14b;s__12-FULL-67-14b sp002737365	Constance	Hypolimnion
CH-Oct18-21	7.786	d__Bacteria;p__Proteobacteria;c__Alphaproteobacteria;o__Acetobacterales;f__Acetobacteraceae;g__UBA6159;s__	Constance	Hypolimnion
CH-Oct18-22	7.076	d__Bacteria;p__Proteobacteria;c__Gammaproteobacteria;o__Burkholderiales;f__SG8-39;g__;s__	Constance	Hypolimnion
CH-Oct18-24	30.594	d__Bacteria;p__Proteobacteria;c__Gammaproteobacteria;o__Burkholderiales;f__Burkholderiaceae;g__Rhodoferax;s__	Constance	Hypolimnion
CH-Oct18-25	4.593	d__Bacteria;p__Proteobacteria;c__Gammaproteobacteria;o__Burkholderiales;f__SG8-41;g__UBA5216;s__	Constance	Hypolimnion
CH-Oct18-27	5.482	d__Bacteria;p__Verrucomicrobiota;c__Verrucomicrobiae;o__Opitutales;f__Opitutaceae;g__Opitutus;s__	Constance	Hypolimnion
CH-Oct18-29	6.588	d__Bacteria;p__Proteobacteria;c__Alphaproteobacteria;o__UBA2966;f__;g__;s__	Constance	Hypolimnion
CH-Oct18-31	21.432	d__Bacteria;p__Verrucomicrobiota;c__Verrucomicrobiae;o__Opitutales;f__UBA953;g__UBA953;s__	Constance	Hypolimnion
CH-Oct18-32	9.938	d__Bacteria;p__Planctomycetota;c__Planctomycetes;o__Planctomycetales;f__Planctomycetaceae;g__Fuerstia;s__	Constance	Hypolimnion
CH-Oct18-33	17.491	d__Bacteria;p__Proteobacteria;c__Alphaproteobacteria;o__Pelagibacterales;f__Pelagibacteraceae;g__Pelagibacter;s__	Constance	Hypolimnion
CH-Oct18-34	10.286	d__Bacteria;p__Planctomycetota;c__Phycisphaerae;o__Phycisphaerales;f__SM1A02;g__;s__	Constance	Hypolimnion
CH-Oct18-35	6.496	d__Bacteria;p__Proteobacteria;c__Alphaproteobacteria;o__Acetobacterales;f__Acetobacteraceae;g__70-18;s__	Constance	Hypolimnion
CH-Oct18-37	57.671	d__Bacteria;p__Proteobacteria;c__Alphaproteobacteria;o__Pelagibacterales;f__Pelagibacteraceae;g__;s__	Constance	Hypolimnion
CH-Oct18-39	5.867	d__Bacteria;p__Patescibacteria;c__Gracilibacteria;o__UBA1369;f__GCA-2718715;g__;s__	Constance	Hypolimnion
CH-Oct18-4	14.674	d__Bacteria;p__Planctomycetota;c__Planctomycetes;o__Gemmatales;f__Gemmataceae;g__UBA969;s__	Constance	Hypolimnion
CH-Oct18-40	10.858	d__Bacteria;p__Verrucomicrobiota;c__Verrucomicrobiae;o__Verrucomicrobiales;f__Akkermansiaceae;g__UBA1315;s__	Constance	Hypolimnion
CH-Oct18-44	198.625	d__Bacteria;p__Nitrospirota;c__Nitrospiria;o__Nitrospirales;f__Nitrospiraceae;g__Palsa-1315;s__	Constance	Hypolimnion
CH-Oct18-45	4.71	d__Bacteria;p__Proteobacteria;c__Gammaproteobacteria;o__GCA-2729495;f__GCA-2729495;g__;s__	Constance	Hypolimnion
CH-Oct18-48	14.817	d__Bacteria;p__Bacteroidota;c__Bacteroidia;o__Flavobacteriales;f__GCA-002722245;g__;s__	Constance	Hypolimnion
CH-Oct18-5	26.493	d__Bacteria;p__Gemmatimonadota;c__Gemmatimonadetes;o__Gemmatimonadales;f__Gemmatimonadaceae;g__Fen-1231;s__	Constance	Hypolimnion
CH-Oct18-50	6.094	d__Bacteria;p__Patescibacteria;c__ABY1;o__SG8-24;f__UBA9934;g__UBA11707;s__	Constance	Hypolimnion
CH-Oct18-52	32.157	d__Bacteria;p__Planctomycetota;c__Phycisphaerae;o__Phycisphaerales;f__SM1A02;g__;s__	Constance	Hypolimnion
CH-Oct18-53	6.585	d__Bacteria;p__Proteobacteria;c__Gammaproteobacteria;o__Burkholderiales;f__SG8-39;g__2-02-FULL-62-17;s__	Constance	Hypolimnion
CH-Oct18-55	12.792	d__Bacteria;p__Proteobacteria;c__Gammaproteobacteria;o__Methylococcales;f__Methylomonadaceae;g__UBA10906;s__	Constance	Hypolimnion
CH-Oct18-57	5.4	d__Bacteria;p__Verrucomicrobiota_A;c__Chlamydiia;o__Parachlamydiales;f__Ga0074140;g__;s__	Constance	Hypolimnion
CH-Oct18-58	5.747	d__Bacteria;p__Bdellovibrionota_A;c__UBA2651;o__UBA2651;f__UBA2651;g__UBA2651;s__	Constance	Hypolimnion
CH-Oct18-59	11.262	d__Bacteria;p__Verrucomicrobiota;c__Verrucomicrobiae;o__Pedosphaerales;f__;g__;s__	Constance	Hypolimnion
CH-Oct18-62	9.316	d__Bacteria;p__Proteobacteria;c__Alphaproteobacteria;o__Reyranellales;f__Reyranellaceae;g__Reyranella;s__	Constance	Hypolimnion
CH-Oct18-63	12.096	d__Bacteria;p__Verrucomicrobiota;c__Verrucomicrobiae;o__Pedosphaerales;f__UBA9464;g__UBA6176;s__	Constance	Hypolimnion
CH-Oct18-66	10.807	d__Bacteria;p__Bacteroidota;c__Bacteroidia;o__Flavobacteriales;f__Crocinitomicaceae;g__UBA952;s__	Constance	Hypolimnion
CH-Oct18-69	5.962	d__Bacteria;p__Bacteroidota;c__Bacteroidia;o__AKYH767;f__UBA4408;g__;s__	Constance	Hypolimnion
CH-Oct18-70	6.754	d__Bacteria;p__Bdellovibrionota_B;c__Oligoflexia;o__Oligoflexales;f__;g__;s__	Constance	Hypolimnion
CH-Oct18-72	7.322	d__Bacteria;p__Acidobacteriota;c__Vicinamibacteria;o__Vicinamibacterales;f__SCN-69-37;g__;s__	Constance	Hypolimnion
CH-Oct18-73	25.655	d__Bacteria;p__Planctomycetota;c__Phycisphaerae;o__Phycisphaerales;f__SM1A02;g__;s__	Constance	Hypolimnion
CH-Oct18-74	52.997	d__Bacteria;p__Planctomycetota;c__Phycisphaerae;o__Phycisphaerales;f__SM1A02;g__;s__	Constance	Hypolimnion
CH-Oct18-75	9.89	d__Bacteria;p__Patescibacteria;c__Paceibacteria;o__UBA9983_A;f__UBA11359;g__;s__	Constance	Hypolimnion
CH-Oct18-76	6.599	d__Bacteria;p__Patescibacteria;c__Paceibacteria;o__Ryanbacterales;f__GWA2-47-10b;g__GWA2-47-10b;s__	Constance	Hypolimnion
CH-Oct18-77	10.177	d__Bacteria;p__Bacteroidota;c__Bacteroidia;o__Chitinophagales;f__UBA10324;g__UBA10324;s__	Constance	Hypolimnion
CH-Oct18-79	5.853	d__Archaea;p__Nanoarchaeota;c__Nanoarchaeia;o__Pacearchaeales;f__UBA73;g__ARS50;s__	Constance	Hypolimnion
CH-Oct18-81	19.485	d__Bacteria;p__Planctomycetota;c__Phycisphaerae;o__Phycisphaerales;f__SM1A02;g__;s__	Constance	Hypolimnion
CH-Oct18-83	7.158	d__Bacteria;p__Verrucomicrobiota;c__Verrucomicrobiae;o__Opitutales;f__Opitutaceae;g__Opitutus;s__	Constance	Hypolimnion
CH-Oct18-84	26.707	d__Bacteria;p__Verrucomicrobiota;c__Verrucomicrobiae;o__Pedosphaerales;f__UBA9464;g__;s__	Constance	Hypolimnion
CH-Oct18-85	21.076	d__Bacteria;p__Proteobacteria;c__Gammaproteobacteria;o__Burkholderiales;f__SG8-39;g__RBG-16-66-20;s__	Constance	Hypolimnion
CH-Oct18-87	6.726	d__Bacteria;p__Omnitrophota;c__koll11;o__2-02-FULL-51-18;f__;g__;s__	Constance	Hypolimnion
CH-Oct18-88	12.507	d__Bacteria;p__Bdellovibrionota_B;c__UBA2361;o__UBA2361;f__;g__;s__	Constance	Hypolimnion
CH-Oct18-89	7.355	d__Bacteria;p__Bacteroidota;c__Bacteroidia;o__Flavobacteriales;f__UBA2798;g__;s__	Constance	Hypolimnion
CH-Oct18-90	5.282	d__Bacteria;p__Proteobacteria;c__Gammaproteobacteria;o__Pseudomonadales;f__Pseudohongiellaceae;g__;s__	Constance	Hypolimnion
CH-Oct18-91	85.051	d__Bacteria;p__Bacteroidota;c__UBA10030;o__UBA10030;f__UBA8401;g__;s__	Constance	Hypolimnion
CH-Oct18-93	8.608	d__Bacteria;p__Actinobacteriota;c__Acidimicrobiia;o__Microtrichales;f__Ilumatobacteraceae;g__Casp-actino8;s__	Constance	Hypolimnion
CH-Oct18-94	15.441	d__Bacteria;p__Planctomycetota;c__Phycisphaerae;o__Phycisphaerales;f__SM1A02;g__;s__	Constance	Hypolimnion
CH-Oct18-95	6.221	d__Bacteria;p__Patescibacteria;c__Paceibacteria;o__UBA9983_A;f__UBA2163;g__;s__	Constance	Hypolimnion
CH-Oct18-96	8.882	d__Bacteria;p__Patescibacteria;c__Paceibacteria;o__UBA9983_A;f__;g__;s__	Constance	Hypolimnion
CH-Oct18-97	21.507	d__Bacteria;p__Verrucomicrobiota;c__Verrucomicrobiae;o__Pedosphaerales;f__Palsa-1400;g__;s__	Constance	Hypolimnion
CH-Oct18-99	8.428	d__Bacteria;p__Bacteroidota;c__Bacteroidia;o__Chitinophagales;f__Chitinophagaceae;g__UBA8137;s__	Constance	Hypolimnion
Jr-03apr18-13	77.627	d__Bacteria;p__Proteobacteria;c__Gammaproteobacteria;o__Burkholderiales;f__Burkholderiaceae;g__Polaromonas;s__	Jiricka	Epilimnion
Jr-03apr18-15	13.005	d__Bacteria;p__Bacteroidota;c__Bacteroidia;o__Flavobacteriales;f__Flavobacteriaceae;g__Flavobacterium;s__	Jiricka	Epilimnion
Jr-03apr18-27	8.877	d__Bacteria;p__Proteobacteria;c__Gammaproteobacteria;o__Burkholderiales;f__Burkholderiaceae;g__Polaromonas;s__	Jiricka	Epilimnion
Jr-03apr18-29	10.792	d__Bacteria;p__Actinobacteriota;c__Actinobacteria;o__Actinomycetales;f__Microbacteriaceae;g__Agreia;s__	Jiricka	Epilimnion
Jr-03apr18-30	15.537	d__Bacteria;p__Bacteroidota;c__Bacteroidia;o__Flavobacteriales;f__Flavobacteriaceae;g__Flavobacterium;s__	Jiricka	Epilimnion
Jr-03apr18-32	10.489	d__Bacteria;p__Proteobacteria;c__Gammaproteobacteria;o__Burkholderiales;f__Burkholderiaceae;g__Polynucleobacter;s__	Jiricka	Epilimnion
Jr-03apr18-37	15.966	d__Bacteria;p__Proteobacteria;c__Gammaproteobacteria;o__Burkholderiales;f__Burkholderiaceae;g__Polaromonas;s__	Jiricka	Epilimnion
Jr-03apr18-4	9.036	d__Bacteria;p__Proteobacteria;c__Gammaproteobacteria;o__Burkholderiales;f__Burkholderiaceae;g__Rhodoferax;s__	Jiricka	Epilimnion
Jr-03apr18-41	4.467	d__Bacteria;p__Proteobacteria;c__Alphaproteobacteria;o__Sphingomonadales;f__Sphingomonadaceae;g__Novosphingobium;s__	Jiricka	Epilimnion
Jr-03apr18-43	24.065	d__Bacteria;p__Proteobacteria;c__Alphaproteobacteria;o__Sphingomonadales;f__Sphingomonadaceae;g__Sphingomonas;s__Sphingomonas melonis	Jiricka	Epilimnion
Jr-03apr18-46	62.617	d__Bacteria;p__Proteobacteria;c__Gammaproteobacteria;o__Burkholderiales;f__Burkholderiaceae;g__Polaromonas;s__	Jiricka	Epilimnion
Jr-03apr18-48	16.918	d__Bacteria;p__Proteobacteria;c__Gammaproteobacteria;o__Burkholderiales;f__Burkholderiaceae;g__;s__	Jiricka	Epilimnion
Jr-03apr18-52	6.377	d__Bacteria;p__Actinobacteriota;c__Actinobacteria;o__Actinomycetales;f__Microbacteriaceae;g__Aurantimicrobium;s__	Jiricka	Epilimnion
Jr-03apr18-55	30.347	d__Bacteria;p__Bacteroidota;c__Bacteroidia;o__Flavobacteriales;f__Flavobacteriaceae;g__Flavobacterium;s__	Jiricka	Epilimnion
Jr-03apr18-56	35.447	d__Bacteria;p__Bacteroidota;c__Bacteroidia;o__Flavobacteriales;f__Flavobacteriaceae;g__Flavobacterium;s__	Jiricka	Epilimnion
Jr-03apr18-58	4.646	d__Bacteria;p__Bacteroidota;c__Bacteroidia;o__Chitinophagales;f__Chitinophagaceae;g__UBA8137;s__	Jiricka	Epilimnion
Jr-03apr18-63	8.005	d__Bacteria;p__Bdellovibrionota;c__Bdellovibrionia;o__Bdellovibrionales;f__UBA1609;g__;s__	Jiricka	Epilimnion
Jr-03apr18-65	6.196	d__Bacteria;p__Proteobacteria;c__Gammaproteobacteria;o__Burkholderiales;f__Burkholderiaceae;g__Herminiimonas;s__	Jiricka	Epilimnion
Jr-03apr18-71	6.25	d__Bacteria;p__Bacteroidota;c__Bacteroidia;o__Flavobacteriales;f__Flavobacteriaceae;g__Flavobacterium;s__	Jiricka	Epilimnion
Jr-03apr18-77	17.228	d__Bacteria;p__Proteobacteria;c__Alphaproteobacteria;o__Rhizobiales;f__Beijerinckiaceae;g__Methylobacterium;s__	Jiricka	Epilimnion
Jr-03apr18-78	9.929	d__Bacteria;p__Proteobacteria;c__Gammaproteobacteria;o__Burkholderiales;f__Burkholderiaceae;g__Limnohabitans;s__	Jiricka	Epilimnion
Jr-03apr18-87	19.281	d__Bacteria;p__Proteobacteria;c__Gammaproteobacteria;o__Burkholderiales;f__Burkholderiaceae;g__Polynucleobacter;s__	Jiricka	Epilimnion
Jr-08jan18-12	26.79	d__Bacteria;p__Proteobacteria;c__Gammaproteobacteria;o__Burkholderiales;f__Burkholderiaceae;g__Polaromonas;s__	Jiricka	Epilimnion
Jr-08jan18-15	6.655	d__Bacteria;p__Bacteroidota;c__Bacteroidia;o__Flavobacteriales;f__Flavobacteriaceae;g__Flavobacterium;s__	Jiricka	Epilimnion
Jr-08jan18-18	5.368	d__Bacteria;p__Bacteroidota;c__Bacteroidia;o__AKYH767;f__2-12-FULL-35-15;g__2-12-FULL-35-15;s__	Jiricka	Epilimnion
Jr-08jan18-19	6.063	d__Bacteria;p__Verrucomicrobiota_A;c__Chlamydiia;o__Parachlamydiales;f__Ga0074140;g__PSRO01;s__	Jiricka	Epilimnion
Jr-08jan18-20	8.391	d__Bacteria;p__Proteobacteria;c__Gammaproteobacteria;o__Burkholderiales;f__Methylophilaceae;g__Methylotenera;s__	Jiricka	Epilimnion
Jr-08jan18-31	25.643	d__Bacteria;p__Proteobacteria;c__Gammaproteobacteria;o__Burkholderiales;f__Burkholderiaceae;g__Polaromonas;s__	Jiricka	Epilimnion
Jr-08jan18-34	5.71	d__Bacteria;p__Bacteroidota;c__Bacteroidia;o__Flavobacteriales;f__Flavobacteriaceae;g__Flavobacterium;s__	Jiricka	Epilimnion
Jr-08jan18-35	11.558	d__Bacteria;p__Proteobacteria;c__Gammaproteobacteria;o__Burkholderiales;f__Burkholderiaceae;g__Rhodoferax;s__	Jiricka	Epilimnion
Jr-08jan18-40	4.905	d__Bacteria;p__Proteobacteria;c__Gammaproteobacteria;o__Burkholderiales;f__Burkholderiaceae;g__PHCI01;s__	Jiricka	Epilimnion
Jr-08jan18-52	6.774	d__Bacteria;p__Verrucomicrobiota_A;c__Chlamydiia;o__Parachlamydiales;f__SM23-39;g__;s__	Jiricka	Epilimnion
Jr-11dec17-12	5.867	d__Bacteria;p__Proteobacteria;c__Gammaproteobacteria;o__Burkholderiales;f__Burkholderiaceae;g__Limnohabitans;s__	Jiricka	Epilimnion
Jr-11dec17-22	19.382	d__Bacteria;p__Proteobacteria;c__Gammaproteobacteria;o__Burkholderiales;f__Burkholderiaceae;g__Herminiimonas;s__	Jiricka	Epilimnion
Jr-11dec17-25	5.122	d__Bacteria;p__Proteobacteria;c__Alphaproteobacteria;o__Rhizobiales;f__Beijerinckiaceae;g__Methylobacterium;s__	Jiricka	Epilimnion
Jr-11dec17-26	17.586	d__Bacteria;p__Proteobacteria;c__Gammaproteobacteria;o__Burkholderiales;f__Burkholderiaceae;g__PALSA-998;s__	Jiricka	Epilimnion
Jr-11dec17-35	6.359	d__Bacteria;p__Bacteroidota;c__Bacteroidia;o__Flavobacteriales;f__Flavobacteriaceae;g__Flavobacterium;s__	Jiricka	Epilimnion
Jr-11dec17-39	20.674	d__Bacteria;p__Proteobacteria;c__Gammaproteobacteria;o__Burkholderiales;f__Burkholderiaceae;g__Paucibacter;s__	Jiricka	Epilimnion
Jr-11dec17-43	4.585	d__Bacteria;p__Bacteroidota;c__Bacteroidia;o__Chitinophagales;f__Chitinophagaceae;g__UBA8137;s__	Jiricka	Epilimnion
Jr-11dec17-44	16.392	d__Bacteria;p__Proteobacteria;c__Gammaproteobacteria;o__Burkholderiales;f__Burkholderiaceae;g__Rhodoferax;s__	Jiricka	Epilimnion
Jr-11dec17-45	126.188	d__Bacteria;p__Proteobacteria;c__Gammaproteobacteria;o__Burkholderiales;f__Burkholderiaceae;g__Polaromonas;s__	Jiricka	Epilimnion
Jr-11dec17-48	6.362	d__Bacteria;p__Proteobacteria;c__Gammaproteobacteria;o__Burkholderiales;f__Burkholderiaceae;g__Polaromonas;s__	Jiricka	Epilimnion
Jr-11dec17-5	6.956	d__Bacteria;p__Proteobacteria;c__Gammaproteobacteria;o__Burkholderiales;f__Methylophilaceae;g__Methylotenera;s__	Jiricka	Epilimnion
Jr-11dec17-51	13.826	d__Bacteria;p__Proteobacteria;c__Alphaproteobacteria;o__Sphingomonadales;f__Sphingomonadaceae;g__Sphingomonas;s__Sphingomonas melonis	Jiricka	Epilimnion
Jr-11dec17-52	11.7	d__Bacteria;p__Proteobacteria;c__Gammaproteobacteria;o__Burkholderiales;f__Burkholderiaceae;g__RS62;s__	Jiricka	Epilimnion
Jr-11dec17-54	11.199	d__Bacteria;p__Proteobacteria;c__Gammaproteobacteria;o__Burkholderiales;f__Burkholderiaceae;g__;s__	Jiricka	Epilimnion
Jr-11dec17-55	24.067	d__Bacteria;p__Proteobacteria;c__Gammaproteobacteria;o__Burkholderiales;f__Methylophilaceae;g__Methylotenera;s__	Jiricka	Epilimnion
Jr-11dec17-6	16.864	d__Bacteria;p__Proteobacteria;c__Gammaproteobacteria;o__Burkholderiales;f__Burkholderiaceae;g__Polynucleobacter;s__	Jiricka	Epilimnion
Jr-11dec17-61	7.646	d__Bacteria;p__Proteobacteria;c__Gammaproteobacteria;o__Burkholderiales;f__Gallionellaceae;g__Gallionella;s__	Jiricka	Epilimnion
Jr-11dec17-63	7.633	d__Bacteria;p__Bacteroidota;c__Bacteroidia;o__Flavobacteriales;f__Flavobacteriaceae;g__Flavobacterium;s__	Jiricka	Epilimnion
Jr-11dec17-66	14.304	d__Bacteria;p__Proteobacteria;c__Gammaproteobacteria;o__Burkholderiales;f__Burkholderiaceae;g__Limnohabitans;s__	Jiricka	Epilimnion
Jr-11dec17-67	18.046	d__Bacteria;p__Proteobacteria;c__Gammaproteobacteria;o__Burkholderiales;f__Burkholderiaceae;g__Polaromonas;s__	Jiricka	Epilimnion
Jr-11dec17-7	4.986	d__Bacteria;p__Proteobacteria;c__Gammaproteobacteria;o__Burkholderiales;f__Burkholderiaceae;g__Herminiimonas;s__	Jiricka	Epilimnion
Jr-11dec17-70	5.661	d__Bacteria;p__Proteobacteria;c__Gammaproteobacteria;o__Burkholderiales;f__Burkholderiaceae;g__Undibacterium;s__	Jiricka	Epilimnion
Jr-11dec17-74	73.385	d__Bacteria;p__Proteobacteria;c__Gammaproteobacteria;o__Burkholderiales;f__Burkholderiaceae;g__Polaromonas;s__	Jiricka	Epilimnion
Jr-11dec17-75	172.003	d__Bacteria;p__Proteobacteria;c__Gammaproteobacteria;o__Burkholderiales;f__Burkholderiaceae;g__Polaromonas;s__	Jiricka	Epilimnion
Jr-11dec17-76	55.538	d__Bacteria;p__Bacteroidota;c__Bacteroidia;o__Flavobacteriales;f__Flavobacteriaceae;g__Flavobacterium;s__	Jiricka	Epilimnion
Jr-11dec17-79	8.374	d__Bacteria;p__Proteobacteria;c__Gammaproteobacteria;o__Burkholderiales;f__Burkholderiaceae;g__Rhodoferax;s__	Jiricka	Epilimnion
Jr-11dec17-86	14.241	d__Bacteria;p__Bacteroidota;c__Bacteroidia;o__AKYH767;f__2-12-FULL-35-15;g__2-12-FULL-35-15;s__	Jiricka	Epilimnion
Jr-11dec17-9	8.728	d__Bacteria;p__Bacteroidota;c__Bacteroidia;o__Flavobacteriales;f__Flavobacteriaceae;g__Flavobacterium;s__	Jiricka	Epilimnion
Jr-11may16-02	22.473	d__Bacteria;p__Proteobacteria;c__Gammaproteobacteria;o__Burkholderiales;f__Burkholderiaceae;g__JOSHI-001;s__	Jiricka	Epilimnion
Jr-11may16-03	8.796	d__Bacteria;p__Actinobacteriota;c__Actinobacteria;o__Actinomycetales;f__Microbacteriaceae;g__Rhodoluna;s__	Jiricka	Epilimnion
Jr-11may16-04	144.127	d__Bacteria;p__Actinobacteriota;c__Actinobacteria;o__Actinomycetales;f__Microbacteriaceae;g__Rhodoluna;s__	Jiricka	Epilimnion
Jr-11may16-05	93.149	d__Bacteria;p__Bacteroidota;c__Bacteroidia;o__Chitinophagales;f__Chitinophagaceae;g__UBA8137;s__	Jiricka	Epilimnion
Jr-11may16-07	10.466	d__Bacteria;p__Bacteroidota;c__Bacteroidia;o__Chitinophagales;f__Chitinophagaceae;g__Taibaiella_B;s__	Jiricka	Epilimnion
Jr-11may16-08	10.807	d__Bacteria;p__Actinobacteriota;c__Actinobacteria;o__Nanopelagicales;f__S36-B12;g__;s__	Jiricka	Epilimnion
Jr-11may16-09	18.964	d__Bacteria;p__Actinobacteriota;c__Actinobacteria;o__Nanopelagicales;f__Nanopelagicaceae;g__PALSA-747;s__	Jiricka	Epilimnion
Jr-11may16-1	5.12	d__Bacteria;p__Proteobacteria;c__Alphaproteobacteria;o__Zavarziniales;f__Zavarziniaceae;g__;s__	Jiricka	Epilimnion
Jr-11may16-10	14.092	d__Bacteria;p__Bacteroidota;c__Bacteroidia;o__AKYH767;f__b-17BO;g__;s__	Jiricka	Epilimnion
Jr-11may16-11	78.328	d__Bacteria;p__Proteobacteria;c__Gammaproteobacteria;o__Burkholderiales;f__Burkholderiaceae;g__Polynucleobacter;s__	Jiricka	Epilimnion
Jr-11may16-111	9.578	d__Bacteria;p__Proteobacteria;c__Gammaproteobacteria;o__Burkholderiales;f__Burkholderiaceae;g__Rubrivivax;s__	Jiricka	Epilimnion
Jr-11may16-112	25.064	d__Bacteria;p__Proteobacteria;c__Alphaproteobacteria;o__Rhizobiales;f__Beijerinckiaceae;g__Alsobacter;s__	Jiricka	Epilimnion
Jr-11may16-115	15.983	d__Bacteria;p__Proteobacteria;c__Gammaproteobacteria;o__Burkholderiales;f__Burkholderiaceae;g__SCGC-AAA027-K21;s__	Jiricka	Epilimnion
Jr-11may16-116	27.589	d__Bacteria;p__Proteobacteria;c__Gammaproteobacteria;o__Burkholderiales;f__Burkholderiaceae;g__Limnohabitans;s__	Jiricka	Epilimnion
Jr-11may16-126	16.137	d__Bacteria;p__Proteobacteria;c__Gammaproteobacteria;o__Burkholderiales;f__Burkholderiaceae;g__Rhodoferax;s__	Jiricka	Epilimnion
Jr-11may16-13	8.121	d__Bacteria;p__Actinobacteriota;c__Acidimicrobiia;o__Acidimicrobiales;f__RAAP-2;g__;s__	Jiricka	Epilimnion
Jr-11may16-131	48.617	d__Bacteria;p__Bacteroidota;c__Bacteroidia;o__Chitinophagales;f__Chitinophagaceae;g__UBA1930;s__	Jiricka	Epilimnion
Jr-11may16-132	24.865	d__Bacteria;p__Proteobacteria;c__Alphaproteobacteria;o__Sphingomonadales;f__Sphingomonadaceae;g__Novosphingobium;s__	Jiricka	Epilimnion
Jr-11may16-133	49.746	d__Bacteria;p__Proteobacteria;c__Gammaproteobacteria;o__Burkholderiales;f__Burkholderiaceae;g__Limnohabitans;s__	Jiricka	Epilimnion
Jr-11may16-135	6.59	d__Bacteria;p__Proteobacteria;c__Alphaproteobacteria;o__Rhizobiales;f__Beijerinckiaceae;g__28-YEA-48;s__	Jiricka	Epilimnion
Jr-11may16-137	6.865	d__Bacteria;p__Bacteroidota;c__Bacteroidia;o__NS11-12g;f__UBA955;g__;s__	Jiricka	Epilimnion
Jr-11may16-140	8.519	d__Bacteria;p__Proteobacteria;c__Gammaproteobacteria;o__Burkholderiales;f__Burkholderiaceae;g__;s__	Jiricka	Epilimnion
Jr-11may16-142	65.623	d__Bacteria;p__Proteobacteria;c__Alphaproteobacteria;o__Paracaedibacterales;f__UBA11393;g__;s__	Jiricka	Epilimnion
Jr-11may16-143	6.443	d__Bacteria;p__Bacteroidota;c__Bacteroidia;o__Chitinophagales;f__Chitinophagaceae;g__Ferruginibacter;s__	Jiricka	Epilimnion
Jr-11may16-145	32.843	d__Bacteria;p__Proteobacteria;c__Alphaproteobacteria;o__Caulobacterales;f__Caulobacteraceae;g__BOG-938;s__	Jiricka	Epilimnion
Jr-11may16-146	25.932	d__Bacteria;p__Proteobacteria;c__Gammaproteobacteria;o__Burkholderiales;f__Burkholderiaceae;g__Rhodoferax;s__	Jiricka	Epilimnion
Jr-11may16-148	55.289	d__Bacteria;p__Bacteroidota;c__Bacteroidia;o__Chitinophagales;f__Chitinophagaceae;g__UBA8137;s__	Jiricka	Epilimnion
Jr-11may16-149	22.832	d__Bacteria;p__Proteobacteria;c__Gammaproteobacteria;o__Burkholderiales;f__Burkholderiaceae;g__JOSHI-001;s__	Jiricka	Epilimnion
Jr-11may16-15	25.164	d__Bacteria;p__Proteobacteria;c__Gammaproteobacteria;o__Burkholderiales;f__Burkholderiaceae;g__Rhodoferax;s__	Jiricka	Epilimnion
Jr-11may16-151	11.088	d__Bacteria;p__Bacteroidota;c__Bacteroidia;o__Chitinophagales;f__Chitinophagaceae;g__Taibaiella_B;s__	Jiricka	Epilimnion
Jr-11may16-152	45.324	d__Bacteria;p__Verrucomicrobiota;c__Verrucomicrobiae;o__Opitutales;f__UBA953;g__UBA953;s__	Jiricka	Epilimnion
Jr-11may16-156	32.226	d__Bacteria;p__Proteobacteria;c__Alphaproteobacteria;o__Acetobacterales;f__Acetobacteraceae;g__70-18;s__	Jiricka	Epilimnion
Jr-11may16-159	115.171	d__Bacteria;p__Actinobacteriota;c__Acidimicrobiia;o__Acidimicrobiales;f__RAAP-2;g__RAAP-2;s__	Jiricka	Epilimnion
Jr-11may16-160	23.448	d__Bacteria;p__Bacteroidota;c__Bacteroidia;o__Flavobacteriales;f__Flavobacteriaceae;g__Flavobacterium;s__	Jiricka	Epilimnion
Jr-11may16-162	55.691	d__Bacteria;p__Proteobacteria;c__Gammaproteobacteria;o__Burkholderiales;f__Burkholderiaceae;g__Limnohabitans;s__	Jiricka	Epilimnion
Jr-11may16-163	21.699	d__Bacteria;p__Proteobacteria;c__Gammaproteobacteria;o__Burkholderiales;f__Burkholderiaceae;g__UBA6679;s__	Jiricka	Epilimnion
Jr-11may16-164	43.245	d__Bacteria;p__Proteobacteria;c__Gammaproteobacteria;o__Burkholderiales;f__Burkholderiaceae;g__Rhodoferax;s__	Jiricka	Epilimnion
Jr-11may16-165	5.384	d__Bacteria;p__Bdellovibrionota;c__Bacteriovoracia;o__Bacteriovoracales;f__Bacteriovoracaceae;g__Bacteriovorax;s__	Jiricka	Epilimnion
Jr-11may16-169	17.492	d__Bacteria;p__Proteobacteria;c__Gammaproteobacteria;o__Burkholderiales;f__Burkholderiaceae;g__Limnohabitans;s__	Jiricka	Epilimnion
Jr-11may16-17	33.948	d__Bacteria;p__Proteobacteria;c__Gammaproteobacteria;o__Burkholderiales;f__Burkholderiaceae;g__Limnohabitans;s__	Jiricka	Epilimnion
Jr-11may16-173	11.557	d__Bacteria;p__Bacteroidota;c__Bacteroidia;o__Chitinophagales;f__Chitinophagaceae;g__BSSC1;s__	Jiricka	Epilimnion
Jr-11may16-174	70.03	d__Bacteria;p__Proteobacteria;c__Gammaproteobacteria;o__Burkholderiales;f__Burkholderiaceae;g__Limnohabitans;s__	Jiricka	Epilimnion
Jr-11may16-176	71.065	d__Bacteria;p__Proteobacteria;c__Gammaproteobacteria;o__Burkholderiales;f__Burkholderiaceae;g__Limnohabitans;s__	Jiricka	Epilimnion
Jr-11may16-182	17.149	d__Bacteria;p__Bacteroidota;c__Bacteroidia;o__AKYH767;f__b-17BO;g__UBA4416;s__	Jiricka	Epilimnion
Jr-11may16-183	68.69	d__Bacteria;p__Proteobacteria;c__Gammaproteobacteria;o__Burkholderiales;f__Burkholderiaceae;g__Limnohabitans;s__	Jiricka	Epilimnion
Jr-11may16-184	18.115	d__Bacteria;p__Bacteroidota;c__Bacteroidia;o__Chitinophagales;f__Chitinophagaceae;g__UBA8137;s__	Jiricka	Epilimnion
Jr-11may16-187	45.432	d__Bacteria;p__Proteobacteria;c__Alphaproteobacteria;o__Rhizobiales;f__Beijerinckiaceae;g__28-YEA-48;s__	Jiricka	Epilimnion
Jr-11may16-188	68.803	d__Bacteria;p__Proteobacteria;c__Gammaproteobacteria;o__Burkholderiales;f__Burkholderiaceae;g__Polynucleobacter;s__	Jiricka	Epilimnion
Jr-11may16-190	284.346	d__Bacteria;p__Proteobacteria;c__Gammaproteobacteria;o__Burkholderiales;f__Burkholderiaceae;g__Polynucleobacter;s__Polynucleobacter sp900176405	Jiricka	Epilimnion
Jr-11may16-191	23.97	d__Bacteria;p__Bacteroidota;c__Bacteroidia;o__Cytophagales;f__Spirosomaceae;g__UBA6715;s__	Jiricka	Epilimnion
Jr-11may16-198	35.678	d__Bacteria;p__Proteobacteria;c__Gammaproteobacteria;o__Burkholderiales;f__Burkholderiaceae;g__Limnohabitans;s__	Jiricka	Epilimnion
Jr-11may16-20	38.155	d__Bacteria;p__Bacteroidota;c__Bacteroidia;o__Chitinophagales;f__Chitinophagaceae;g__UBA8137;s__	Jiricka	Epilimnion
Jr-11may16-200	31.654	d__Bacteria;p__Bacteroidota;c__Bacteroidia;o__Flavobacteriales;f__Flavobacteriaceae;g__Flavobacterium;s__	Jiricka	Epilimnion
Jr-11may16-201	18.143	d__Bacteria;p__Bacteroidota;c__Bacteroidia;o__Chitinophagales;f__Chitinophagaceae;g__UBA1930;s__	Jiricka	Epilimnion
Jr-11may16-207	80.213	d__Bacteria;p__Bacteroidota;c__Bacteroidia;o__Flavobacteriales;f__Crocinitomicaceae;g__40-80;s__	Jiricka	Epilimnion
Jr-11may16-217	5.309	d__Bacteria;p__Proteobacteria;c__Alphaproteobacteria;o__Acetobacterales;f__Acetobacteraceae;g__;s__	Jiricka	Epilimnion
Jr-11may16-218	25.075	d__Bacteria;p__Proteobacteria;c__Gammaproteobacteria;o__Burkholderiales;f__Burkholderiaceae;g__Rhodoferax;s__	Jiricka	Epilimnion
Jr-11may16-220	8.615	d__Bacteria;p__Bacteroidota;c__Bacteroidia;o__Chitinophagales;f__Chitinophagaceae;g__UBA8137;s__	Jiricka	Epilimnion
Jr-11may16-222	19.511	d__Bacteria;p__Proteobacteria;c__Gammaproteobacteria;o__Burkholderiales;f__Burkholderiaceae;g__Rhodoferax;s__	Jiricka	Epilimnion
Jr-11may16-225	16.038	d__Bacteria;p__Bacteroidota;c__Bacteroidia;o__Chitinophagales;f__Chitinophagaceae;g__Taibaiella_B;s__	Jiricka	Epilimnion
Jr-11may16-226	20.742	d__Bacteria;p__Proteobacteria;c__Alphaproteobacteria;o__Rhizobiales;f__Beijerinckiaceae;g__Alsobacter;s__	Jiricka	Epilimnion
Jr-11may16-227	18.036	d__Bacteria;p__Bacteroidota;c__Bacteroidia;o__Flavobacteriales;f__Flavobacteriaceae;g__Flavobacterium;s__	Jiricka	Epilimnion
Jr-11may16-229	15.537	d__Bacteria;p__Proteobacteria;c__Gammaproteobacteria;o__Burkholderiales;f__Burkholderiaceae;g__Rhodoferax;s__	Jiricka	Epilimnion
Jr-11may16-230	16.314	d__Bacteria;p__Bdellovibrionota;c__Bacteriovoracia;o__Bacteriovoracales;f__Bacteriovoracaceae;g__Bacteriovorax;s__	Jiricka	Epilimnion
Jr-11may16-232	4.883	d__Bacteria;p__Bdellovibrionota;c__Bacteriovoracia;o__Bacteriovoracales;f__Bacteriovoracaceae;g__UBA4096;s__	Jiricka	Epilimnion
Jr-11may16-236	7.653	d__Bacteria;p__Proteobacteria;c__Gammaproteobacteria;o__Burkholderiales;f__Burkholderiaceae;g__Rhodoferax;s__	Jiricka	Epilimnion
Jr-11may16-238	12.267	d__Bacteria;p__Proteobacteria;c__Gammaproteobacteria;o__Burkholderiales;f__Burkholderiaceae;g__Rhodoferax;s__	Jiricka	Epilimnion
Jr-11may16-24	10.06	d__Bacteria;p__Actinobacteriota;c__Actinobacteria;o__Nanopelagicales;f__Nanopelagicaceae;g__AAA044-D11;s__	Jiricka	Epilimnion
Jr-11may16-242	5.504	d__Bacteria;p__Actinobacteriota;c__Actinobacteria;o__Nanopelagicales;f__UBA5976;g__;s__	Jiricka	Epilimnion
Jr-11may16-244	12.838	d__Bacteria;p__Proteobacteria;c__Gammaproteobacteria;o__Steroidobacterales;f__Steroidobacteraceae;g__;s__	Jiricka	Epilimnion
Jr-11may16-247	17.598	d__Bacteria;p__Bacteroidota;c__Bacteroidia;o__Flavobacteriales;f__UA16;g__;s__	Jiricka	Epilimnion
Jr-11may16-251	110.963	d__Bacteria;p__Bacteroidota;c__Bacteroidia;o__Flavobacteriales;f__Flavobacteriaceae;g__Flavobacterium;s__	Jiricka	Epilimnion
Jr-11may16-259	136.724	d__Bacteria;p__Proteobacteria;c__Gammaproteobacteria;o__Burkholderiales;f__Burkholderiaceae;g__Polynucleobacter;s__	Jiricka	Epilimnion
Jr-11may16-260	109.559	d__Bacteria;p__Actinobacteriota;c__Actinobacteria;o__Nanopelagicales;f__Nanopelagicaceae;g__PALSA-747;s__	Jiricka	Epilimnion
Jr-11may16-263	8.197	d__Bacteria;p__Bacteroidota;c__Bacteroidia;o__Chitinophagales;f__Chitinophagaceae;g__UBA1930;s__	Jiricka	Epilimnion
Jr-11may16-265	8.435	d__Bacteria;p__Proteobacteria;c__Gammaproteobacteria;o__Burkholderiales;f__Burkholderiaceae;g__Polaromonas;s__	Jiricka	Epilimnion
Jr-11may16-266	40.738	d__Bacteria;p__Proteobacteria;c__Gammaproteobacteria;o__Burkholderiales;f__Burkholderiaceae;g__Polynucleobacter;s__	Jiricka	Epilimnion
Jr-11may16-27	6.12	d__Bacteria;p__Bacteroidota;c__Bacteroidia;o__Chitinophagales;f__Chitinophagaceae;g__UBA1930;s__	Jiricka	Epilimnion
Jr-11may16-273	27.859	d__Bacteria;p__Actinobacteriota;c__Actinobacteria;o__Nanopelagicales;f__Nanopelagicaceae;g__PALSA-747;s__	Jiricka	Epilimnion
Jr-11may16-277	34.142	d__Bacteria;p__Proteobacteria;c__Gammaproteobacteria;o__Burkholderiales;f__Burkholderiaceae;g__Limnohabitans;s__	Jiricka	Epilimnion
Jr-11may16-278	90.343	d__Bacteria;p__Bacteroidota;c__Bacteroidia;o__Chitinophagales;f__Chitinophagaceae;g__;s__	Jiricka	Epilimnion
Jr-11may16-285	6.587	d__Bacteria;p__Bacteroidota;c__Bacteroidia;o__Cytophagales;f__Spirosomaceae;g__UBA6715;s__	Jiricka	Epilimnion
Jr-11may16-287	104.835	d__Bacteria;p__Proteobacteria;c__Gammaproteobacteria;o__Burkholderiales;f__Burkholderiaceae;g__Polynucleobacter;s__	Jiricka	Epilimnion
Jr-11may16-290	12.288	d__Bacteria;p__Bdellovibrionota;c__Bacteriovoracia;o__UBA1018;f__UBA1018;g__;s__	Jiricka	Epilimnion
Jr-11may16-293	13.14	d__Bacteria;p__Actinobacteriota;c__Actinobacteria;o__Nanopelagicales;f__UBA5976;g__UBA5976;s__	Jiricka	Epilimnion
Jr-11may16-3	23.801	d__Bacteria;p__Bacteroidota;c__Bacteroidia;o__NS11-12g;f__UKL13-3;g__B1;s__	Jiricka	Epilimnion
Jr-11may16-302	7.058	d__Bacteria;p__Proteobacteria;c__Alphaproteobacteria;o__Sphingomonadales;f__Sphingomonadaceae;g__Novosphingobium;s__	Jiricka	Epilimnion
Jr-11may16-303	98.035	d__Bacteria;p__Bacteroidota;c__Bacteroidia;o__Chitinophagales;f__Chitinophagaceae;g__BSSC1;s__	Jiricka	Epilimnion
Jr-11may16-307	33.322	d__Bacteria;p__Bacteroidota;c__Bacteroidia;o__Chitinophagales;f__Chitinophagaceae;g__UBA8137;s__	Jiricka	Epilimnion
Jr-11may16-308	16.014	d__Bacteria;p__Bacteroidota;c__Bacteroidia;o__Chitinophagales;f__Chitinophagaceae;g__Taibaiella_B;s__	Jiricka	Epilimnion
Jr-11may16-31	6.176	d__Bacteria;p__Proteobacteria;c__Alphaproteobacteria;o__Sphingomonadales;f__Sphingomonadaceae;g__UBA1936;s__	Jiricka	Epilimnion
Jr-11may16-312	4.787	d__Bacteria;p__Proteobacteria;c__Alphaproteobacteria;o__Acetobacterales;f__Acetobacteraceae;g__;s__	Jiricka	Epilimnion
Jr-11may16-315	4.744	d__Bacteria;p__Bacteroidota;c__Bacteroidia;o__Cytophagales;f__UBA9547;g__;s__	Jiricka	Epilimnion
Jr-11may16-317	16.498	d__Bacteria;p__Actinobacteriota;c__Actinobacteria;o__Actinomycetales;f__Microbacteriaceae;g__Rhodoluna;s__	Jiricka	Epilimnion
Jr-11may16-32	25.813	d__Bacteria;p__Proteobacteria;c__Gammaproteobacteria;o__Burkholderiales;f__Burkholderiaceae;g__Rhizobacter;s__	Jiricka	Epilimnion
Jr-11may16-36	12.444	d__Bacteria;p__Bacteroidota;c__Bacteroidia;o__Chitinophagales;f__Chitinophagaceae;g__UBA8137;s__	Jiricka	Epilimnion
Jr-11may16-4	7.402	d__Bacteria;p__Proteobacteria;c__Gammaproteobacteria;o__Burkholderiales;f__Burkholderiaceae;g__Paucibacter;s__	Jiricka	Epilimnion
Jr-11may16-47	21.221	d__Bacteria;p__Actinobacteriota;c__Actinobacteria;o__Actinomycetales;f__Microbacteriaceae;g__Rhodoluna;s__	Jiricka	Epilimnion
Jr-11may16-56	15.966	d__Bacteria;p__Actinobacteriota;c__Actinobacteria;o__Nanopelagicales;f__Nanopelagicaceae;g__;s__	Jiricka	Epilimnion
Jr-11may16-63	44.119	d__Bacteria;p__Actinobacteriota;c__Actinobacteria;o__Nanopelagicales;f__Nanopelagicaceae;g__PALSA-747;s__	Jiricka	Epilimnion
Jr-11may16-70	89.803	d__Bacteria;p__Proteobacteria;c__Gammaproteobacteria;o__Burkholderiales;f__Burkholderiaceae;g__SCGC-AAA027-K21;s__	Jiricka	Epilimnion
Jr-11may16-73	19.358	d__Bacteria;p__Proteobacteria;c__Gammaproteobacteria;o__Burkholderiales;f__Burkholderiaceae;g__Polynucleobacter;s__	Jiricka	Epilimnion
Jr-11may16-74	56.566	d__Bacteria;p__Actinobacteriota;c__Actinobacteria;o__Nanopelagicales;f__Nanopelagicaceae;g__Planktophila;s__	Jiricka	Epilimnion
Jr-11may16-75	667.737	d__Bacteria;p__Actinobacteriota;c__Actinobacteria;o__Nanopelagicales;f__Nanopelagicaceae;g__Planktophila;s__	Jiricka	Epilimnion
Jr-11may16-76	30.54	d__Bacteria;p__Proteobacteria;c__Alphaproteobacteria;o__Caulobacterales;f__Caulobacteraceae;g__BOG-938;s__	Jiricka	Epilimnion
Jr-11may16-79	19.584	d__Bacteria;p__Proteobacteria;c__Gammaproteobacteria;o__Steroidobacterales;f__Steroidobacteraceae;g__ZC4RG30;s__	Jiricka	Epilimnion
Jr-11may16-80	11.227	d__Bacteria;p__Actinobacteriota;c__Actinobacteria;o__Nanopelagicales;f__Nanopelagicaceae;g__AAA044-D11;s__	Jiricka	Epilimnion
Jr-11may16-83	4.006	d__Bacteria;p__Actinobacteriota;c__Actinobacteria;o__Nanopelagicales;f__;g__;s__	Jiricka	Epilimnion
Jr-11may16-84	110.856	d__Bacteria;p__Bacteroidota;c__Bacteroidia;o__Chitinophagales;f__Chitinophagaceae;g__UBA8137;s__	Jiricka	Epilimnion
Jr-11may16-88	26.674	d__Bacteria;p__Actinobacteriota;c__Actinobacteria;o__Nanopelagicales;f__Nanopelagicaceae;g__PALSA-747;s__	Jiricka	Epilimnion
Jr-11may16-90	28.548	d__Bacteria;p__Actinobacteriota;c__Actinobacteria;o__Nanopelagicales;f__Nanopelagicaceae;g__AAA044-D11;s__	Jiricka	Epilimnion
Jr-11may16-95	34.965	d__Bacteria;p__Proteobacteria;c__Gammaproteobacteria;o__Burkholderiales;f__Burkholderiaceae;g__Limnohabitans;s__	Jiricka	Epilimnion
Jr-11may16-97	28.006	d__Bacteria;p__Bacteroidota;c__Bacteroidia;o__Chitinophagales;f__Chitinophagaceae;g__Ferruginibacter;s__	Jiricka	Epilimnion
Jr-11may16-99	14	d__Bacteria;p__Actinobacteriota;c__Actinobacteria;o__Nanopelagicales;f__UBA5976;g__UBA5976;s__	Jiricka	Epilimnion
Jr-12mar18-11	12.61	d__Bacteria;p__Bacteroidota;c__Bacteroidia;o__Flavobacteriales;f__Flavobacteriaceae;g__Flavobacterium;s__	Jiricka	Epilimnion
Jr-12mar18-12	51.839	d__Bacteria;p__Bacteroidota;c__Bacteroidia;o__Flavobacteriales;f__Flavobacteriaceae;g__Flavobacterium;s__	Jiricka	Epilimnion
Jr-12mar18-16	20.205	d__Bacteria;p__Proteobacteria;c__Gammaproteobacteria;o__Burkholderiales;f__Burkholderiaceae;g__Paucibacter;s__	Jiricka	Epilimnion
Jr-12mar18-17	6.599	d__Bacteria;p__Proteobacteria;c__Gammaproteobacteria;o__Burkholderiales;f__Burkholderiaceae;g__Polynucleobacter;s__	Jiricka	Epilimnion
Jr-12mar18-20	78.914	d__Bacteria;p__Proteobacteria;c__Gammaproteobacteria;o__Burkholderiales;f__Burkholderiaceae;g__Polaromonas;s__	Jiricka	Epilimnion
Jr-12mar18-21	55.259	d__Bacteria;p__Proteobacteria;c__Gammaproteobacteria;o__Burkholderiales;f__Burkholderiaceae;g__Polaromonas;s__	Jiricka	Epilimnion
Jr-12mar18-24	17.639	d__Bacteria;p__Proteobacteria;c__Gammaproteobacteria;o__Burkholderiales;f__Burkholderiaceae;g__Rhodoferax;s__	Jiricka	Epilimnion
Jr-12mar18-25	23.187	d__Bacteria;p__Bacteroidota;c__Bacteroidia;o__Flavobacteriales;f__Flavobacteriaceae;g__Flavobacterium;s__	Jiricka	Epilimnion
Jr-12mar18-30	39.747	d__Bacteria;p__Proteobacteria;c__Gammaproteobacteria;o__Burkholderiales;f__Burkholderiaceae;g__Rhodoferax;s__	Jiricka	Epilimnion
Jr-12mar18-33	32.824	d__Bacteria;p__Proteobacteria;c__Gammaproteobacteria;o__Burkholderiales;f__Burkholderiaceae;g__Rhodoferax;s__	Jiricka	Epilimnion
Jr-12mar18-41	12.668	d__Bacteria;p__Bacteroidota;c__Bacteroidia;o__Flavobacteriales;f__Flavobacteriaceae;g__Flavobacterium;s__	Jiricka	Epilimnion
Jr-12mar18-43	6.629	d__Bacteria;p__Bacteroidota;c__Bacteroidia;o__Flavobacteriales;f__Flavobacteriaceae;g__Flavobacterium;s__	Jiricka	Epilimnion
Jr-12mar18-45	9.697	d__Bacteria;p__Proteobacteria;c__Gammaproteobacteria;o__Burkholderiales;f__Burkholderiaceae;g__Rhodoferax;s__	Jiricka	Epilimnion
Jr-12mar18-47	8.912	d__Bacteria;p__Proteobacteria;c__Gammaproteobacteria;o__Burkholderiales;f__Burkholderiaceae;g__PHCI01;s__	Jiricka	Epilimnion
Jr-12mar18-49	70.02	d__Bacteria;p__Bacteroidota;c__Bacteroidia;o__Flavobacteriales;f__Flavobacteriaceae;g__Flavobacterium;s__	Jiricka	Epilimnion
Jr-12mar18-5	10.41	d__Bacteria;p__Proteobacteria;c__Gammaproteobacteria;o__Diplorickettsiales;f__Diplorickettsiaceae;g__Rickettsiella;s__	Jiricka	Epilimnion
Jr-12mar18-6	13.05	d__Bacteria;p__Proteobacteria;c__Gammaproteobacteria;o__Burkholderiales;f__Burkholderiaceae;g__Lampropedia;s__	Jiricka	Epilimnion
Jr-14may18-100	8.034	d__Bacteria;p__Bacteroidota;c__Bacteroidia;o__Chitinophagales;f__Chitinophagaceae;g__Ferruginibacter;s__	Jiricka	Epilimnion
Jr-14may18-105	46.061	d__Bacteria;p__Proteobacteria;c__Alphaproteobacteria;o__Rhizobiales;f__Beijerinckiaceae;g__Alsobacter;s__	Jiricka	Epilimnion
Jr-14may18-106	21.622	d__Bacteria;p__Proteobacteria;c__Gammaproteobacteria;o__Methylococcales;f__Methylomonadaceae;g__KS41;s__	Jiricka	Epilimnion
Jr-14may18-107	10.848	d__Bacteria;p__Proteobacteria;c__Gammaproteobacteria;o__Burkholderiales;f__Burkholderiaceae;g__Limnohabitans;s__	Jiricka	Epilimnion
Jr-14may18-109	14.428	d__Bacteria;p__Proteobacteria;c__Gammaproteobacteria;o__Burkholderiales;f__Burkholderiaceae;g__Limnohabitans;s__	Jiricka	Epilimnion
Jr-14may18-113	32.939	d__Bacteria;p__Bacteroidota;c__Bacteroidia;o__AKYH767;f__2-12-FULL-35-15;g__2-12-FULL-35-15;s__	Jiricka	Epilimnion
Jr-14may18-117	69.912	d__Bacteria;p__Actinobacteriota;c__Actinobacteria;o__Nanopelagicales;f__UBA5976;g__UBA5976;s__	Jiricka	Epilimnion
Jr-14may18-124	29.288	d__Bacteria;p__Bacteroidota;c__Bacteroidia;o__Flavobacteriales;f__UA16;g__;s__	Jiricka	Epilimnion
Jr-14may18-127	63.405	d__Bacteria;p__Proteobacteria;c__Gammaproteobacteria;o__Burkholderiales;f__Burkholderiaceae;g__Limnohabitans;s__Limnohabitans sp001412575	Jiricka	Epilimnion
Jr-14may18-128	41.052	d__Bacteria;p__Verrucomicrobiota;c__Verrucomicrobiae;o__Opitutales;f__UBA953;g__UBA953;s__	Jiricka	Epilimnion
Jr-14may18-13	63.662	d__Bacteria;p__Actinobacteriota;c__Acidimicrobiia;o__Microtrichales;f__Ilumatobacteraceae;g__UBA2093;s__	Jiricka	Epilimnion
Jr-14may18-133	15.314	d__Bacteria;p__Bacteroidota;c__Bacteroidia;o__Flavobacteriales;f__Flavobacteriaceae;g__Flavobacterium;s__	Jiricka	Epilimnion
Jr-14may18-134	9.052	d__Bacteria;p__Proteobacteria;c__Gammaproteobacteria;o__Burkholderiales;f__Burkholderiaceae;g__Rhodoferax;s__	Jiricka	Epilimnion
Jr-14may18-135	8.55	d__Bacteria;p__Bacteroidota;c__Bacteroidia;o__Cytophagales;f__Spirosomaceae;g__UBA6715;s__	Jiricka	Epilimnion
Jr-14may18-136	19.091	d__Bacteria;p__Bacteroidota;c__Bacteroidia;o__AKYH767-A;f__OLB10;g__;s__	Jiricka	Epilimnion
Jr-14may18-139	84.491	d__Bacteria;p__Actinobacteriota;c__Actinobacteria;o__Actinomycetales;f__Microbacteriaceae;g__Rhodoluna;s__	Jiricka	Epilimnion
Jr-14may18-141	8.229	d__Bacteria;p__Bdellovibrionota;c__Bacteriovoracia;o__Bacteriovoracales;f__Bacteriovoracaceae;g__UBA4096;s__	Jiricka	Epilimnion
Jr-14may18-143	34.364	d__Bacteria;p__Bacteroidota;c__Bacteroidia;o__AKYH767;f__b-17BO;g__UBA4416;s__	Jiricka	Epilimnion
Jr-14may18-145	18.069	d__Bacteria;p__Proteobacteria;c__Gammaproteobacteria;o__Burkholderiales;f__SG8-39;g__2-02-FULL-62-17;s__	Jiricka	Epilimnion
Jr-14may18-148	39.618	d__Bacteria;p__Proteobacteria;c__Gammaproteobacteria;o__Burkholderiales;f__Burkholderiaceae;g__Polynucleobacter;s__	Jiricka	Epilimnion
Jr-14may18-152	23.298	d__Bacteria;p__Proteobacteria;c__Gammaproteobacteria;o__Burkholderiales;f__Burkholderiaceae;g__Herminiimonas;s__	Jiricka	Epilimnion
Jr-14may18-153	11.529	d__Bacteria;p__Actinobacteriota;c__Actinobacteria;o__Actinomycetales;f__Microbacteriaceae;g__Rhodoluna;s__	Jiricka	Epilimnion
Jr-14may18-154	17.694	d__Bacteria;p__Actinobacteriota;c__Actinobacteria;o__Actinomycetales;f__Microbacteriaceae;g__Rhodoluna;s__	Jiricka	Epilimnion
Jr-14may18-157	30.161	d__Bacteria;p__Actinobacteriota;c__Acidimicrobiia;o__Microtrichales;f__UBA8139;g__;s__	Jiricka	Epilimnion
Jr-14may18-158	25.683	d__Bacteria;p__Proteobacteria;c__Gammaproteobacteria;o__Burkholderiales;f__Burkholderiaceae;g__Limnohabitans;s__	Jiricka	Epilimnion
Jr-14may18-160	18.656	d__Bacteria;p__Cyanobacteria;c__Cyanobacteriia;o__Synechococcales;f__Cyanobiaceae;g__;s__	Jiricka	Epilimnion
Jr-14may18-164	8.156	d__Bacteria;p__Bacteroidota;c__Bacteroidia;o__Chitinophagales;f__Chitinophagaceae;g__;s__	Jiricka	Epilimnion
Jr-14may18-169	11.031	d__Bacteria;p__Bacteroidota;c__Bacteroidia;o__Chitinophagales;f__Chitinophagaceae;g__UBA8137;s__	Jiricka	Epilimnion
Jr-14may18-173	27.112	d__Bacteria;p__Proteobacteria;c__Gammaproteobacteria;o__Steroidobacterales;f__Steroidobacteraceae;g__;s__	Jiricka	Epilimnion
Jr-14may18-175	10.378	d__Bacteria;p__Bacteroidota;c__Bacteroidia;o__Chitinophagales;f__Chitinophagaceae;g__;s__	Jiricka	Epilimnion
Jr-14may18-178	7.555	d__Bacteria;p__Proteobacteria;c__Gammaproteobacteria;o__Burkholderiales;f__Burkholderiaceae;g__Polynucleobacter;s__Polynucleobacter sp900176405	Jiricka	Epilimnion
Jr-14may18-18	7.119	d__Bacteria;p__Bdellovibrionota;c__Bacteriovoracia;o__UBA1018;f__UBA1018;g__;s__	Jiricka	Epilimnion
Jr-14may18-180	20.422	d__Bacteria;p__Bacteroidota;c__Bacteroidia;o__Chitinophagales;f__Chitinophagaceae;g__UBA8137;s__	Jiricka	Epilimnion
Jr-14may18-182	9.841	d__Bacteria;p__Bacteroidota;c__Bacteroidia;o__AKYH767-A;f__;g__;s__	Jiricka	Epilimnion
Jr-14may18-185	88.653	d__Bacteria;p__Bacteroidota;c__Bacteroidia;o__Chitinophagales;f__Chitinophagaceae;g__UBA8137;s__	Jiricka	Epilimnion
Jr-14may18-186	13.514	d__Bacteria;p__Actinobacteriota;c__Actinobacteria;o__Nanopelagicales;f__S36-B12;g__;s__	Jiricka	Epilimnion
Jr-14may18-19	15.481	d__Bacteria;p__Bacteroidota;c__Bacteroidia;o__Cytophagales;f__Spirosomaceae;g__UBA6715;s__	Jiricka	Epilimnion
Jr-14may18-193	8.336	d__Bacteria;p__Proteobacteria;c__Gammaproteobacteria;o__Steroidobacterales;f__Steroidobacteraceae;g__;s__	Jiricka	Epilimnion
Jr-14may18-195	18.258	d__Bacteria;p__Proteobacteria;c__Gammaproteobacteria;o__Burkholderiales;f__Burkholderiaceae;g__Polynucleobacter;s__	Jiricka	Epilimnion
Jr-14may18-2	22.999	d__Bacteria;p__Actinobacteriota;c__Actinobacteria;o__Actinomycetales;f__Microbacteriaceae;g__Aurantimicrobium;s__	Jiricka	Epilimnion
Jr-14may18-201	96.162	d__Bacteria;p__Proteobacteria;c__Alphaproteobacteria;o__Rhizobiales;f__Beijerinckiaceae;g__Alsobacter;s__	Jiricka	Epilimnion
Jr-14may18-205	18.049	d__Bacteria;p__Proteobacteria;c__Gammaproteobacteria;o__Burkholderiales;f__Burkholderiaceae;g__Ramlibacter;s__	Jiricka	Epilimnion
Jr-14may18-207	8.887	d__Bacteria;p__Actinobacteriota;c__Acidimicrobiia;o__Microtrichales;f__UBA8139;g__;s__	Jiricka	Epilimnion
Jr-14may18-21	22.382	d__Bacteria;p__Proteobacteria;c__Gammaproteobacteria;o__Burkholderiales;f__UBA11063;g__UBA11063;s__	Jiricka	Epilimnion
Jr-14may18-210	11.816	d__Bacteria;p__Proteobacteria;c__Alphaproteobacteria;o__Rhizobiales;f__Beijerinckiaceae;g__28-YEA-48;s__	Jiricka	Epilimnion
Jr-14may18-218	68.633	d__Bacteria;p__Bacteroidota;c__Bacteroidia;o__Chitinophagales;f__Chitinophagaceae;g__Ferruginibacter;s__	Jiricka	Epilimnion
Jr-14may18-219	26.212	d__Bacteria;p__Actinobacteriota;c__Acidimicrobiia;o__Microtrichales;f__UBA8139;g__;s__	Jiricka	Epilimnion
Jr-14may18-221	16.089	d__Bacteria;p__Bacteroidota;c__Bacteroidia;o__Chitinophagales;f__Chitinophagaceae;g__Ferruginibacter;s__	Jiricka	Epilimnion
Jr-14may18-228	17.881	d__Bacteria;p__Proteobacteria;c__Gammaproteobacteria;o__Burkholderiales;f__Burkholderiaceae;g__SCGC-AAA027-K21;s__	Jiricka	Epilimnion
Jr-14may18-23	7.792	d__Bacteria;p__Bacteroidota;c__Bacteroidia;o__Chitinophagales;f__Chitinophagaceae;g__Ferruginibacter;s__	Jiricka	Epilimnion
Jr-14may18-234	79.807	d__Bacteria;p__Verrucomicrobiota;c__Verrucomicrobiae;o__Opitutales;f__UBA953;g__UBA953;s__	Jiricka	Epilimnion
Jr-14may18-237	6.663	d__Bacteria;p__Actinobacteriota;c__Actinobacteria;o__Actinomycetales;f__Microbacteriaceae;g__Rhodoluna;s__	Jiricka	Epilimnion
Jr-14may18-239	19.835	d__Bacteria;p__Proteobacteria;c__Gammaproteobacteria;o__Burkholderiales;f__Burkholderiaceae;g__Polynucleobacter;s__	Jiricka	Epilimnion
Jr-14may18-240	125.621	d__Bacteria;p__Bacteroidota;c__Bacteroidia;o__Chitinophagales;f__Chitinophagaceae;g__UBA8137;s__	Jiricka	Epilimnion
Jr-14may18-241	16.382	d__Bacteria;p__Proteobacteria;c__Gammaproteobacteria;o__Burkholderiales;f__Burkholderiaceae;g__Rhodoferax;s__	Jiricka	Epilimnion
Jr-14may18-246	11.678	d__Bacteria;p__Proteobacteria;c__Gammaproteobacteria;o__Burkholderiales;f__Burkholderiaceae;g__Polaromonas;s__	Jiricka	Epilimnion
Jr-14may18-249	57.867	d__Bacteria;p__Proteobacteria;c__Alphaproteobacteria;o__Rhizobiales;f__Beijerinckiaceae;g__Alsobacter;s__	Jiricka	Epilimnion
Jr-14may18-250	19.543	d__Bacteria;p__Proteobacteria;c__Gammaproteobacteria;o__Burkholderiales;f__Burkholderiaceae;g__Limnohabitans;s__	Jiricka	Epilimnion
Jr-14may18-251	25.555	d__Bacteria;p__Proteobacteria;c__Gammaproteobacteria;o__Burkholderiales;f__Burkholderiaceae;g__UBA6679;s__	Jiricka	Epilimnion
Jr-14may18-253	144.104	d__Bacteria;p__Verrucomicrobiota;c__Verrucomicrobiae;o__Opitutales;f__UBA953;g__UBA953;s__	Jiricka	Epilimnion
Jr-14may18-254	18.763	d__Bacteria;p__Bacteroidota;c__Bacteroidia;o__Flavobacteriales;f__Flavobacteriaceae;g__Flavobacterium;s__	Jiricka	Epilimnion
Jr-14may18-258	16.315	d__Bacteria;p__Proteobacteria;c__Alphaproteobacteria;o__Paracaedibacterales;f__;g__;s__	Jiricka	Epilimnion
Jr-14may18-260	7.705	d__Bacteria;p__Actinobacteriota;c__Actinobacteria;o__Nanopelagicales;f__UBA5976;g__UBA5976;s__	Jiricka	Epilimnion
Jr-14may18-264	33.839	d__Bacteria;p__Proteobacteria;c__Gammaproteobacteria;o__Burkholderiales;f__Burkholderiaceae;g__Polynucleobacter;s__	Jiricka	Epilimnion
Jr-14may18-265	22.985	d__Bacteria;p__Proteobacteria;c__Gammaproteobacteria;o__Burkholderiales;f__Burkholderiaceae;g__Polynucleobacter;s__	Jiricka	Epilimnion
Jr-14may18-272	9.311	d__Bacteria;p__Proteobacteria;c__Gammaproteobacteria;o__Burkholderiales;f__Burkholderiaceae;g__JOSHI-001;s__	Jiricka	Epilimnion
Jr-14may18-274	6.242	d__Bacteria;p__Proteobacteria;c__Alphaproteobacteria;o__Acetobacterales;f__Acetobacteraceae;g__;s__	Jiricka	Epilimnion
Jr-14may18-28	10.529	d__Bacteria;p__Actinobacteriota;c__Actinobacteria;o__Nanopelagicales;f__Nanopelagicaceae;g__;s__	Jiricka	Epilimnion
Jr-14may18-286	35.45	d__Bacteria;p__Actinobacteriota;c__Actinobacteria;o__Nanopelagicales;f__Nanopelagicaceae;g__AAA044-D11;s__	Jiricka	Epilimnion
Jr-14may18-289	18.737	d__Bacteria;p__Bacteroidota;c__Bacteroidia;o__Chitinophagales;f__Chitinophagaceae;g__UBA8137;s__	Jiricka	Epilimnion
Jr-14may18-29	30.842	d__Bacteria;p__Proteobacteria;c__Gammaproteobacteria;o__Burkholderiales;f__Burkholderiaceae;g__Limnohabitans;s__	Jiricka	Epilimnion
Jr-14may18-290	11.315	d__Bacteria;p__Proteobacteria;c__Gammaproteobacteria;o__Burkholderiales;f__Burkholderiaceae;g__Limnohabitans;s__	Jiricka	Epilimnion
Jr-14may18-291	54.934	d__Bacteria;p__Actinobacteriota;c__Actinobacteria;o__Actinomycetales;f__Microbacteriaceae;g__Rhodoluna;s__	Jiricka	Epilimnion
Jr-14may18-294	26.023	d__Bacteria;p__Proteobacteria;c__Gammaproteobacteria;o__Burkholderiales;f__Burkholderiaceae;g__Limnohabitans;s__	Jiricka	Epilimnion
Jr-14may18-296	22.131	d__Bacteria;p__Bacteroidota;c__Bacteroidia;o__Chitinophagales;f__Chitinophagaceae;g__BSSC1;s__	Jiricka	Epilimnion
Jr-14may18-298	6.203	d__Bacteria;p__Proteobacteria;c__Gammaproteobacteria;o__Burkholderiales;f__Burkholderiaceae;g__Limnohabitans;s__	Jiricka	Epilimnion
Jr-14may18-302	25.741	d__Bacteria;p__Bacteroidota;c__Bacteroidia;o__Chitinophagales;f__Chitinophagaceae;g__UBA8137;s__	Jiricka	Epilimnion
Jr-14may18-304	33.781	d__Bacteria;p__Actinobacteriota;c__Acidimicrobiia;o__Microtrichales;f__Ilumatobacteraceae;g__Casp-actino8;s__	Jiricka	Epilimnion
Jr-14may18-308	121.611	d__Bacteria;p__Actinobacteriota;c__Actinobacteria;o__Nanopelagicales;f__Nanopelagicaceae;g__PALSA-747;s__	Jiricka	Epilimnion
Jr-14may18-311	22.571	d__Bacteria;p__Actinobacteriota;c__Actinobacteria;o__Actinomycetales;f__Microbacteriaceae;g__Rhodoluna;s__	Jiricka	Epilimnion
Jr-14may18-312	11.802	d__Bacteria;p__Bacteroidota;c__Bacteroidia;o__Chitinophagales;f__Chitinophagaceae;g__BSSC1;s__	Jiricka	Epilimnion
Jr-14may18-316	37.546	d__Bacteria;p__Bacteroidota;c__Bacteroidia;o__Chitinophagales;f__Chitinophagaceae;g__UBA8137;s__	Jiricka	Epilimnion
Jr-14may18-320	29.786	d__Bacteria;p__Bacteroidota;c__Bacteroidia;o__Chitinophagales;f__Chitinophagaceae;g__UBA8137;s__	Jiricka	Epilimnion
Jr-14may18-324	35.13	d__Bacteria;p__Chloroflexota;c__Chloroflexia;o__Chloroflexales;f__Roseiflexaceae;g__UBA965;s__	Jiricka	Epilimnion
Jr-14may18-326	95.259	d__Bacteria;p__Actinobacteriota;c__Acidimicrobiia;o__Acidimicrobiales;f__RAAP-2;g__RAAP-2;s__	Jiricka	Epilimnion
Jr-14may18-35	19.391	d__Bacteria;p__Proteobacteria;c__Gammaproteobacteria;o__Burkholderiales;f__Burkholderiaceae;g__Polynucleobacter;s__	Jiricka	Epilimnion
Jr-14may18-39	21.112	d__Bacteria;p__Proteobacteria;c__Gammaproteobacteria;o__Burkholderiales;f__Burkholderiaceae;g__Polynucleobacter;s__	Jiricka	Epilimnion
Jr-14may18-41	6.44	d__Bacteria;p__Proteobacteria;c__Gammaproteobacteria;o__Ga0077536;f__Ga0077536;g__Ga0077536;s__	Jiricka	Epilimnion
Jr-14may18-42	9.8	d__Bacteria;p__Bacteroidota;c__Bacteroidia;o__NS11-12g;f__UKL13-3;g__;s__	Jiricka	Epilimnion
Jr-14may18-50	7.072	d__Bacteria;p__Actinobacteriota;c__Actinobacteria;o__Nanopelagicales;f__Nanopelagicaceae;g__Planktophila;s__	Jiricka	Epilimnion
Jr-14may18-51	11.4	d__Bacteria;p__Proteobacteria;c__Gammaproteobacteria;o__Burkholderiales;f__Burkholderiaceae;g__Rhizobacter;s__	Jiricka	Epilimnion
Jr-14may18-52	75.573	d__Bacteria;p__Actinobacteriota;c__Actinobacteria;o__Nanopelagicales;f__Nanopelagicaceae;g__AAA044-D11;s__	Jiricka	Epilimnion
Jr-14may18-55	6.49	d__Bacteria;p__Bacteroidota;c__Bacteroidia;o__AKYH767;f__b-17BO;g__UBA2475;s__	Jiricka	Epilimnion
Jr-14may18-57	6.574	d__Bacteria;p__Actinobacteriota;c__Actinobacteria;o__Nanopelagicales;f__S36-B12;g__UBA11398;s__	Jiricka	Epilimnion
Jr-14may18-62	122.025	d__Bacteria;p__Actinobacteriota;c__Actinobacteria;o__Nanopelagicales;f__Nanopelagicaceae;g__Planktophila;s__	Jiricka	Epilimnion
Jr-14may18-63	58.92	d__Bacteria;p__Proteobacteria;c__Gammaproteobacteria;o__Burkholderiales;f__Burkholderiaceae;g__Polynucleobacter;s__	Jiricka	Epilimnion
Jr-14may18-66	17.326	d__Bacteria;p__Planctomycetota;c__Planctomycetes;o__Pirellulales;f__UBA1268;g__BAIKAL-G1-2R;s__	Jiricka	Epilimnion
Jr-14may18-69	23.107	d__Bacteria;p__Proteobacteria;c__Gammaproteobacteria;o__Burkholderiales;f__Burkholderiaceae;g__Limnohabitans;s__	Jiricka	Epilimnion
Jr-14may18-7	67.934	d__Bacteria;p__Actinobacteriota;c__Actinobacteria;o__Actinomycetales;f__Microbacteriaceae;g__Rhodoluna;s__	Jiricka	Epilimnion
Jr-14may18-70	34.385	d__Bacteria;p__Proteobacteria;c__Gammaproteobacteria;o__Burkholderiales;f__Burkholderiaceae;g__Rhodoferax;s__	Jiricka	Epilimnion
Jr-14may18-74	14.623	d__Bacteria;p__Bacteroidota;c__Bacteroidia;o__Chitinophagales;f__;g__;s__	Jiricka	Epilimnion
Jr-14may18-80	95.792	d__Bacteria;p__Actinobacteriota;c__Actinobacteria;o__Nanopelagicales;f__Nanopelagicaceae;g__Planktophila;s__	Jiricka	Epilimnion
Jr-14may18-81	5.727	d__Bacteria;p__Proteobacteria;c__Alphaproteobacteria;o__Rhodobacterales;f__Rhodobacteraceae;g__;s__	Jiricka	Epilimnion
Jr-14may18-87	8.737	d__Bacteria;p__Proteobacteria;c__Alphaproteobacteria;o__Acetobacterales;f__Acetobacteraceae;g__70-18;s__	Jiricka	Epilimnion
Jr-14may18-9	7.338	d__Bacteria;p__Verrucomicrobiota;c__Verrucomicrobiae;o__Chthoniobacterales;f__Chthoniobacteraceae;g__;s__	Jiricka	Epilimnion
Jr-14may18-92	11.931	d__Bacteria;p__Actinobacteriota;c__Acidimicrobiia;o__Microtrichales;f__Ilumatobacteraceae;g__UBA2093;s__	Jiricka	Epilimnion
Jr-16oct17-02	8.78	d__Bacteria;p__Proteobacteria;c__Alphaproteobacteria;o__Sphingomonadales;f__Sphingomonadaceae;g__Novosphingobium;s__	Jiricka	Epilimnion
Jr-16oct17-04	12.948	d__Bacteria;p__Proteobacteria;c__Alphaproteobacteria;o__Caulobacterales;f__Caulobacteraceae;g__Caulobacter;s__	Jiricka	Epilimnion
Jr-16oct17-05	9.741	d__Bacteria;p__Proteobacteria;c__Gammaproteobacteria;o__Steroidobacterales;f__Steroidobacteraceae;g__ZC4RG30;s__	Jiricka	Epilimnion
Jr-16oct17-08	8.784	d__Bacteria;p__Proteobacteria;c__Gammaproteobacteria;o__Burkholderiales;f__Burkholderiaceae;g__Polynucleobacter;s__	Jiricka	Epilimnion
Jr-16oct17-09	8.842	d__Bacteria;p__Actinobacteriota;c__Actinobacteria;o__Actinomycetales;f__Microbacteriaceae;g__MWH-TA3;s__	Jiricka	Epilimnion
Jr-16oct17-10	38.53	d__Bacteria;p__Actinobacteriota;c__Actinobacteria;o__Nanopelagicales;f__Nanopelagicaceae;g__Planktophila;s__	Jiricka	Epilimnion
Jr-16oct17-117	79.276	d__Bacteria;p__Bacteroidota;c__Bacteroidia;o__Chitinophagales;f__Chitinophagaceae;g__UBA8137;s__	Jiricka	Epilimnion
Jr-16oct17-118	8.367	d__Bacteria;p__Proteobacteria;c__Gammaproteobacteria;o__Burkholderiales;f__Burkholderiaceae;g__Limnohabitans;s__	Jiricka	Epilimnion
Jr-16oct17-12	155.328	d__Bacteria;p__Verrucomicrobiota;c__Verrucomicrobiae;o__Opitutales;f__UBA953;g__UBA953;s__	Jiricka	Epilimnion
Jr-16oct17-123	5.715	d__Bacteria;p__Proteobacteria;c__Gammaproteobacteria;o__Steroidobacterales;f__Steroidobacteraceae;g__ZC4RG30;s__	Jiricka	Epilimnion
Jr-16oct17-126	15.797	d__Bacteria;p__Proteobacteria;c__Gammaproteobacteria;o__Methylococcales;f__Methylomonadaceae;g__KS41;s__	Jiricka	Epilimnion
Jr-16oct17-129	29.534	d__Bacteria;p__Proteobacteria;c__Gammaproteobacteria;o__Burkholderiales;f__Burkholderiaceae;g__Limnohabitans;s__	Jiricka	Epilimnion
Jr-16oct17-13	8.363	d__Bacteria;p__Proteobacteria;c__Gammaproteobacteria;o__Burkholderiales;f__Burkholderiaceae;g__UBA6679;s__	Jiricka	Epilimnion
Jr-16oct17-132	4.726	d__Bacteria;p__Proteobacteria;c__Alphaproteobacteria;o__Sphingomonadales;f__Sphingomonadaceae;g__Novosphingobium;s__	Jiricka	Epilimnion
Jr-16oct17-135	11.199	d__Bacteria;p__Proteobacteria;c__Gammaproteobacteria;o__Burkholderiales;f__SG8-41;g__Ga0077527;s__	Jiricka	Epilimnion
Jr-16oct17-136	6.985	d__Bacteria;p__Proteobacteria;c__Gammaproteobacteria;o__Steroidobacterales;f__Steroidobacteraceae;g__;s__	Jiricka	Epilimnion
Jr-16oct17-137	11.296	d__Bacteria;p__Proteobacteria;c__Gammaproteobacteria;o__Burkholderiales;f__Burkholderiaceae;g__Polaromonas;s__	Jiricka	Epilimnion
Jr-16oct17-138	18.573	d__Bacteria;p__Verrucomicrobiota;c__Verrucomicrobiae;o__Pedosphaerales;f__Pedosphaeraceae;g__UBA11358;s__	Jiricka	Epilimnion
Jr-16oct17-140	7.379	d__Bacteria;p__Bacteroidota;c__Bacteroidia;o__Chitinophagales;f__Chitinophagaceae;g__Ferruginibacter;s__	Jiricka	Epilimnion
Jr-16oct17-141	15.321	d__Bacteria;p__Proteobacteria;c__Gammaproteobacteria;o__Burkholderiales;f__Burkholderiaceae;g__Limnohabitans;s__	Jiricka	Epilimnion
Jr-16oct17-145	5.036	d__Bacteria;p__Armatimonadota;c__Fimbriimonadia;o__Fimbriimonadales;f__Fimbriimonadaceae;g__Fimbriimonas;s__	Jiricka	Epilimnion
Jr-16oct17-146	21.944	d__Bacteria;p__Actinobacteriota;c__Actinobacteria;o__Nanopelagicales;f__S36-B12;g__;s__	Jiricka	Epilimnion
Jr-16oct17-147	15.761	d__Bacteria;p__Bacteroidota;c__Bacteroidia;o__Flavobacteriales;f__Crocinitomicaceae;g__UBA952;s__	Jiricka	Epilimnion
Jr-16oct17-15	54.87	d__Bacteria;p__Actinobacteriota;c__Actinobacteria;o__Nanopelagicales;f__Nanopelagicaceae;g__AAA044-D11;s__	Jiricka	Epilimnion
Jr-16oct17-151	40.719	d__Bacteria;p__Bacteroidota;c__Bacteroidia;o__Chitinophagales;f__Chitinophagaceae;g__UBA8137;s__	Jiricka	Epilimnion
Jr-16oct17-156	22.051	d__Bacteria;p__Proteobacteria;c__Gammaproteobacteria;o__Burkholderiales;f__Burkholderiaceae;g__Rhodoferax;s__	Jiricka	Epilimnion
Jr-16oct17-158	7.973	d__Bacteria;p__Actinobacteriota;c__Actinobacteria;o__Actinomycetales;f__Microbacteriaceae;g__Rhodoluna;s__	Jiricka	Epilimnion
Jr-16oct17-159	16.059	d__Bacteria;p__Proteobacteria;c__Gammaproteobacteria;o__Burkholderiales;f__Burkholderiaceae;g__Limnohabitans;s__	Jiricka	Epilimnion
Jr-16oct17-160	181.895	d__Bacteria;p__Verrucomicrobiota;c__Verrucomicrobiae;o__Opitutales;f__UBA953;g__UBA953;s__	Jiricka	Epilimnion
Jr-16oct17-161	17.039	d__Bacteria;p__Proteobacteria;c__Gammaproteobacteria;o__Burkholderiales;f__Burkholderiaceae;g__Polynucleobacter;s__	Jiricka	Epilimnion
Jr-16oct17-163	11.195	d__Bacteria;p__Verrucomicrobiota;c__Verrucomicrobiae;o__Opitutales;f__UBA953;g__UBA953;s__	Jiricka	Epilimnion
Jr-16oct17-164	12.615	d__Bacteria;p__Bacteroidota;c__Bacteroidia;o__AKYH767;f__2-12-FULL-35-15;g__2-12-FULL-35-15;s__	Jiricka	Epilimnion
Jr-16oct17-165	10.744	d__Bacteria;p__Actinobacteriota;c__Actinobacteria;o__Nanopelagicales;f__Nanopelagicaceae;g__Planktophila;s__	Jiricka	Epilimnion
Jr-16oct17-166	33.022	d__Bacteria;p__Bacteroidota;c__Bacteroidia;o__Cytophagales;f__Spirosomaceae;g__UBA6715;s__	Jiricka	Epilimnion
Jr-16oct17-168	28.372	d__Bacteria;p__Actinobacteriota;c__Actinobacteria;o__Nanopelagicales;f__Nanopelagicaceae;g__PALSA-747;s__	Jiricka	Epilimnion
Jr-16oct17-170	36.448	d__Bacteria;p__Proteobacteria;c__Gammaproteobacteria;o__Burkholderiales;f__Burkholderiaceae;g__Polynucleobacter;s__	Jiricka	Epilimnion
Jr-16oct17-171	30.916	d__Bacteria;p__Proteobacteria;c__Gammaproteobacteria;o__Burkholderiales;f__Burkholderiaceae;g__Polynucleobacter;s__	Jiricka	Epilimnion
Jr-16oct17-172	16.996	d__Bacteria;p__Bacteroidota;c__Bacteroidia;o__Chitinophagales;f__Chitinophagaceae;g__UBA8137;s__	Jiricka	Epilimnion
Jr-16oct17-173	197.74	d__Bacteria;p__Verrucomicrobiota;c__Verrucomicrobiae;o__Opitutales;f__UBA953;g__UBA953;s__	Jiricka	Epilimnion
Jr-16oct17-179	39.902	d__Bacteria;p__Verrucomicrobiota;c__Verrucomicrobiae;o__Opitutales;f__UBA953;g__UBA953;s__	Jiricka	Epilimnion
Jr-16oct17-183	50.287	d__Bacteria;p__Verrucomicrobiota;c__Verrucomicrobiae;o__Opitutales;f__UBA953;g__UBA953;s__	Jiricka	Epilimnion
Jr-16oct17-184	15.737	d__Bacteria;p__Verrucomicrobiota;c__Verrucomicrobiae;o__Opitutales;f__Opitutaceae;g__Tous-C4FEB;s__	Jiricka	Epilimnion
Jr-16oct17-185	20.416	d__Bacteria;p__Bacteroidota;c__Bacteroidia;o__Chitinophagales;f__Chitinophagaceae;g__Ferruginibacter;s__	Jiricka	Epilimnion
Jr-16oct17-189	12.366	d__Bacteria;p__Bacteroidota;c__Bacteroidia;o__Chitinophagales;f__Chitinophagaceae;g__Ferruginibacter;s__	Jiricka	Epilimnion
Jr-16oct17-190	6.743	d__Bacteria;p__Actinobacteriota;c__Actinobacteria;o__Nanopelagicales;f__UBA5976;g__;s__	Jiricka	Epilimnion
Jr-16oct17-192	7.116	d__Bacteria;p__Actinobacteriota;c__Acidimicrobiia;o__Acidimicrobiales;f__RAAP-2;g__RAAP-2;s__	Jiricka	Epilimnion
Jr-16oct17-193	30.275	d__Bacteria;p__Actinobacteriota;c__Actinobacteria;o__Nanopelagicales;f__Nanopelagicaceae;g__Planktophila;s__	Jiricka	Epilimnion
Jr-16oct17-194	10.7	d__Bacteria;p__Proteobacteria;c__Gammaproteobacteria;o__Burkholderiales;f__Burkholderiaceae;g__Polynucleobacter;s__	Jiricka	Epilimnion
Jr-16oct17-195	8.113	d__Bacteria;p__Proteobacteria;c__Gammaproteobacteria;o__Burkholderiales;f__SG8-41;g__UBA5216;s__	Jiricka	Epilimnion
Jr-16oct17-197	12.773	d__Bacteria;p__Bacteroidota;c__Bacteroidia;o__Flavobacteriales;f__Crocinitomicaceae;g__40-80;s__	Jiricka	Epilimnion
Jr-16oct17-199	31.773	d__Bacteria;p__Actinobacteriota;c__Acidimicrobiia;o__Microtrichales;f__Ilumatobacteraceae;g__Casp-actino8;s__	Jiricka	Epilimnion
Jr-16oct17-200	14.522	d__Bacteria;p__Bdellovibrionota;c__Bacteriovoracia;o__Bacteriovoracales;f__Bacteriovoracaceae;g__Bacteriovorax;s__	Jiricka	Epilimnion
Jr-16oct17-201	15.567	d__Bacteria;p__Verrucomicrobiota;c__Verrucomicrobiae;o__Opitutales;f__Opitutaceae;g__Tous-C4FEB;s__	Jiricka	Epilimnion
Jr-16oct17-203	32.414	d__Bacteria;p__Bacteroidota;c__Bacteroidia;o__Chitinophagales;f__Chitinophagaceae;g__;s__	Jiricka	Epilimnion
Jr-16oct17-204	21.602	d__Bacteria;p__Proteobacteria;c__Gammaproteobacteria;o__Burkholderiales;f__Burkholderiaceae;g__Limnohabitans;s__	Jiricka	Epilimnion
Jr-16oct17-205	20.687	d__Bacteria;p__Actinobacteriota;c__Acidimicrobiia;o__Microtrichales;f__Ilumatobacteraceae;g__;s__	Jiricka	Epilimnion
Jr-16oct17-210	11.169	d__Bacteria;p__Chloroflexota;c__Chloroflexia;o__Chloroflexales;f__Roseiflexaceae;g__UBA965;s__	Jiricka	Epilimnion
Jr-16oct17-212	51.999	d__Bacteria;p__Actinobacteriota;c__Actinobacteria;o__Nanopelagicales;f__Nanopelagicaceae;g__;s__	Jiricka	Epilimnion
Jr-16oct17-213	12.142	d__Bacteria;p__Verrucomicrobiota;c__Verrucomicrobiae;o__Opitutales;f__Opitutaceae;g__Opitutus;s__	Jiricka	Epilimnion
Jr-16oct17-219	14.158	d__Bacteria;p__Proteobacteria;c__Gammaproteobacteria;o__Pseudomonadales;f__Pseudohongiellaceae;g__;s__	Jiricka	Epilimnion
Jr-16oct17-222	20.258	d__Bacteria;p__Proteobacteria;c__Gammaproteobacteria;o__Burkholderiales;f__Burkholderiaceae;g__Polynucleobacter;s__	Jiricka	Epilimnion
Jr-16oct17-223	18.69	d__Bacteria;p__Actinobacteriota;c__Acidimicrobiia;o__Acidimicrobiales;f__RAAP-2;g__RAAP-2;s__	Jiricka	Epilimnion
Jr-16oct17-225	14.504	d__Bacteria;p__Proteobacteria;c__Gammaproteobacteria;o__Burkholderiales;f__Burkholderiaceae;g__Limnohabitans;s__Limnohabitans sp001412575	Jiricka	Epilimnion
Jr-16oct17-230	166.834	d__Bacteria;p__Bacteroidota;c__Bacteroidia;o__Chitinophagales;f__Chitinophagaceae;g__UBA8137;s__	Jiricka	Epilimnion
Jr-16oct17-231	5	d__Bacteria;p__Proteobacteria;c__Gammaproteobacteria;o__Steroidobacterales;f__Steroidobacteraceae;g__;s__	Jiricka	Epilimnion
Jr-16oct17-234	12.882	d__Bacteria;p__Bacteroidota;c__Bacteroidia;o__Flavobacteriales;f__Crocinitomicaceae;g__UBA2040;s__	Jiricka	Epilimnion
Jr-16oct17-235	7.19	d__Bacteria;p__Actinobacteriota;c__Actinobacteria;o__Nanopelagicales;f__Nanopelagicaceae;g__PALSA-747;s__	Jiricka	Epilimnion
Jr-16oct17-240	5.024	d__Bacteria;p__Actinobacteriota;c__Acidimicrobiia;o__Microtrichales;f__UBA8139;g__;s__	Jiricka	Epilimnion
Jr-16oct17-243	24.394	d__Bacteria;p__Proteobacteria;c__Gammaproteobacteria;o__Burkholderiales;f__Burkholderiaceae;g__Limnohabitans;s__	Jiricka	Epilimnion
Jr-16oct17-246	23.081	d__Bacteria;p__Proteobacteria;c__Gammaproteobacteria;o__Burkholderiales;f__Burkholderiaceae;g__Polynucleobacter;s__	Jiricka	Epilimnion
Jr-16oct17-247	6.467	d__Bacteria;p__Proteobacteria;c__Alphaproteobacteria;o__Rhodobacterales;f__Rhodobacteraceae;g__Pseudorhodobacter_A;s__	Jiricka	Epilimnion
Jr-16oct17-251	11.222	d__Bacteria;p__Verrucomicrobiota;c__Verrucomicrobiae;o__Chthoniobacterales;f__Chthoniobacteraceae;g__;s__	Jiricka	Epilimnion
Jr-16oct17-252	4.284	d__Bacteria;p__Bacteroidota;c__Bacteroidia;o__Flavobacteriales;f__Crocinitomicaceae;g__;s__	Jiricka	Epilimnion
Jr-16oct17-253	41.57	d__Bacteria;p__Proteobacteria;c__Gammaproteobacteria;o__Burkholderiales;f__Burkholderiaceae;g__Polynucleobacter;s__	Jiricka	Epilimnion
Jr-16oct17-254	9.803	d__Bacteria;p__Bacteroidota;c__Bacteroidia;o__Chitinophagales;f__;g__;s__	Jiricka	Epilimnion
Jr-16oct17-255	4.845	d__Bacteria;p__Proteobacteria;c__Alphaproteobacteria;o__Acetobacterales;f__Acetobacteraceae;g__;s__	Jiricka	Epilimnion
Jr-16oct17-258	36.588	d__Bacteria;p__Proteobacteria;c__Gammaproteobacteria;o__Burkholderiales;f__Burkholderiaceae;g__Polynucleobacter;s__	Jiricka	Epilimnion
Jr-16oct17-259	60.772	d__Bacteria;p__Proteobacteria;c__Gammaproteobacteria;o__Burkholderiales;f__Burkholderiaceae;g__Polynucleobacter;s__	Jiricka	Epilimnion
Jr-16oct17-260	8.915	d__Bacteria;p__Bacteroidota;c__Bacteroidia;o__Chitinophagales;f__Chitinophagaceae;g__UBA8137;s__	Jiricka	Epilimnion
Jr-16oct17-265	16.625	d__Bacteria;p__Proteobacteria;c__Gammaproteobacteria;o__Burkholderiales;f__Burkholderiaceae;g__Rhodoferax;s__	Jiricka	Epilimnion
Jr-16oct17-274	5.05	d__Bacteria;p__Actinobacteriota;c__Actinobacteria;o__Actinomycetales;f__Microbacteriaceae;g__Rhodoluna;s__	Jiricka	Epilimnion
Jr-16oct17-275	24.826	d__Bacteria;p__Actinobacteriota;c__Acidimicrobiia;o__Acidimicrobiales;f__RAAP-2;g__;s__	Jiricka	Epilimnion
Jr-16oct17-279	13.904	d__Bacteria;p__Actinobacteriota;c__Actinobacteria;o__Nanopelagicales;f__Nanopelagicaceae;g__PALSA-747;s__	Jiricka	Epilimnion
Jr-16oct17-282	33.011	d__Bacteria;p__Bacteroidota;c__Bacteroidia;o__AKYH767;f__b-17BO;g__UBA4416;s__	Jiricka	Epilimnion
Jr-16oct17-283	10.951	d__Bacteria;p__Bacteroidota;c__Bacteroidia;o__NS11-12g;f__UBA955;g__;s__	Jiricka	Epilimnion
Jr-16oct17-284	25.299	d__Bacteria;p__Bacteroidota;c__Bacteroidia;o__AKYH767;f__b-17BO;g__;s__	Jiricka	Epilimnion
Jr-16oct17-285	11.127	d__Bacteria;p__Actinobacteriota;c__Actinobacteria;o__Actinomycetales;f__Microbacteriaceae;g__Aurantimicrobium;s__	Jiricka	Epilimnion
Jr-16oct17-287	9.343	d__Bacteria;p__Bacteroidota;c__Bacteroidia;o__NS11-12g;f__UBA955;g__;s__	Jiricka	Epilimnion
Jr-16oct17-290	8.054	d__Bacteria;p__Bacteroidota;c__Bacteroidia;o__AKYH767-A;f__;g__;s__	Jiricka	Epilimnion
Jr-16oct17-291	13.74	d__Bacteria;p__Verrucomicrobiota;c__Verrucomicrobiae;o__Opitutales;f__Opitutaceae;g__Opitutus;s__	Jiricka	Epilimnion
Jr-16oct17-292	12.845	d__Bacteria;p__Bdellovibrionota;c__Bdellovibrionia;o__Bdellovibrionales;f__Bdellovibrionaceae;g__Bdellovibrio;s__	Jiricka	Epilimnion
Jr-16oct17-294	100.034	d__Bacteria;p__Actinobacteriota;c__Actinobacteria;o__Nanopelagicales;f__Nanopelagicaceae;g__Planktophila;s__	Jiricka	Epilimnion
Jr-16oct17-296	119.978	d__Bacteria;p__Proteobacteria;c__Gammaproteobacteria;o__Burkholderiales;f__Burkholderiaceae;g__Polynucleobacter;s__	Jiricka	Epilimnion
Jr-16oct17-298	270.745	d__Bacteria;p__Verrucomicrobiota;c__Verrucomicrobiae;o__Opitutales;f__UBA953;g__UBA953;s__	Jiricka	Epilimnion
Jr-16oct17-3	19.1	d__Bacteria;p__Actinobacteriota;c__Actinobacteria;o__Actinomycetales;f__Microbacteriaceae;g__Aurantimicrobium;s__	Jiricka	Epilimnion
Jr-16oct17-30	19.1	d__Bacteria;p__Proteobacteria;c__Gammaproteobacteria;o__Burkholderiales;f__Burkholderiaceae;g__SCGC-AAA027-K21;s__	Jiricka	Epilimnion
Jr-16oct17-300	8.746	d__Bacteria;p__Proteobacteria;c__Alphaproteobacteria;o__Rhizobiales;f__Beijerinckiaceae;g__Alsobacter;s__	Jiricka	Epilimnion
Jr-16oct17-301	6.621	d__Bacteria;p__Proteobacteria;c__Gammaproteobacteria;o__Burkholderiales;f__Burkholderiaceae;g__Limnohabitans;s__	Jiricka	Epilimnion
Jr-16oct17-304	7.859	d__Bacteria;p__Actinobacteriota;c__Acidimicrobiia;o__Acidimicrobiales;f__RAAP-2;g__;s__	Jiricka	Epilimnion
Jr-16oct17-305	12.884	d__Bacteria;p__Bacteroidota;c__Bacteroidia;o__Flavobacteriales;f__UA16;g__;s__	Jiricka	Epilimnion
Jr-16oct17-306	65.788	d__Bacteria;p__Proteobacteria;c__Gammaproteobacteria;o__Burkholderiales;f__Burkholderiaceae;g__Limnohabitans;s__	Jiricka	Epilimnion
Jr-16oct17-307	21.815	d__Bacteria;p__Proteobacteria;c__Gammaproteobacteria;o__Burkholderiales;f__Burkholderiaceae;g__Rhodoferax;s__	Jiricka	Epilimnion
Jr-16oct17-309	539.57	d__Bacteria;p__Actinobacteriota;c__Actinobacteria;o__Nanopelagicales;f__Nanopelagicaceae;g__Planktophila;s__	Jiricka	Epilimnion
Jr-16oct17-311	9.669	d__Bacteria;p__Proteobacteria;c__Gammaproteobacteria;o__Burkholderiales;f__Burkholderiaceae;g__Rhodoferax;s__	Jiricka	Epilimnion
Jr-16oct17-313	5.628	d__Bacteria;p__Actinobacteriota;c__Actinobacteria;o__Nanopelagicales;f__UBA5976;g__UBA5976;s__	Jiricka	Epilimnion
Jr-16oct17-314	20.87	d__Bacteria;p__Verrucomicrobiota;c__Verrucomicrobiae;o__Opitutales;f__UBA953;g__UBA953;s__	Jiricka	Epilimnion
Jr-16oct17-315	39.688	d__Bacteria;p__Bacteroidota;c__Bacteroidia;o__Chitinophagales;f__Chitinophagaceae;g__UBA8137;s__	Jiricka	Epilimnion
Jr-16oct17-316	4.799	d__Bacteria;p__Verrucomicrobiota;c__Verrucomicrobiae;o__Pedosphaerales;f__UBA9464;g__UBA9464;s__	Jiricka	Epilimnion
Jr-16oct17-317	20.623	d__Bacteria;p__Proteobacteria;c__Gammaproteobacteria;o__Burkholderiales;f__Burkholderiaceae;g__Polynucleobacter;s__	Jiricka	Epilimnion
Jr-16oct17-323	6.978	d__Bacteria;p__Actinobacteriota;c__Actinobacteria;o__Nanopelagicales;f__Nanopelagicaceae;g__PALSA-747;s__	Jiricka	Epilimnion
Jr-16oct17-325	50.518	d__Bacteria;p__Actinobacteriota;c__Actinobacteria;o__Nanopelagicales;f__Nanopelagicaceae;g__AAA044-D11;s__	Jiricka	Epilimnion
Jr-16oct17-326	138.049	d__Bacteria;p__Actinobacteriota;c__Actinobacteria;o__Nanopelagicales;f__Nanopelagicaceae;g__PALSA-747;s__	Jiricka	Epilimnion
Jr-16oct17-327	15.418	d__Bacteria;p__Proteobacteria;c__Gammaproteobacteria;o__Burkholderiales;f__SG8-41;g__PALSA-1004;s__	Jiricka	Epilimnion
Jr-16oct17-329	9.652	d__Bacteria;p__Proteobacteria;c__Gammaproteobacteria;o__Burkholderiales;f__Burkholderiaceae;g__Rhodoferax;s__	Jiricka	Epilimnion
Jr-16oct17-33	13.308	d__Bacteria;p__Proteobacteria;c__Gammaproteobacteria;o__Burkholderiales;f__Burkholderiaceae;g__Polynucleobacter;s__Polynucleobacter sp900176405	Jiricka	Epilimnion
Jr-16oct17-330	23.46	d__Bacteria;p__Proteobacteria;c__Gammaproteobacteria;o__Burkholderiales;f__Burkholderiaceae;g__Limnohabitans;s__	Jiricka	Epilimnion
Jr-16oct17-332	133.039	d__Bacteria;p__Actinobacteriota;c__Actinobacteria;o__Nanopelagicales;f__Nanopelagicaceae;g__AAA044-D11;s__	Jiricka	Epilimnion
Jr-16oct17-333	4.505	d__Bacteria;p__Bacteroidota;c__Bacteroidia;o__Chitinophagales;f__Chitinophagaceae;g__Taibaiella_B;s__	Jiricka	Epilimnion
Jr-16oct17-34	52.778	d__Bacteria;p__Bacteroidota;c__Bacteroidia;o__NS11-12g;f__UKL13-3;g__B1;s__	Jiricka	Epilimnion
Jr-16oct17-35	91.683	d__Bacteria;p__Bacteroidota;c__Bacteroidia;o__Cytophagales;f__Spirosomaceae;g__UBA6715;s__	Jiricka	Epilimnion
Jr-16oct17-37	4.943	d__Bacteria;p__Proteobacteria;c__Alphaproteobacteria;o__Rhizobiales;f__Beijerinckiaceae;g__28-YEA-48;s__	Jiricka	Epilimnion
Jr-16oct17-39	38.15	d__Bacteria;p__Bacteroidota;c__Bacteroidia;o__NS11-12g;f__UKL13-3;g__B1;s__	Jiricka	Epilimnion
Jr-16oct17-42	5.712	d__Bacteria;p__Bacteroidota;c__Bacteroidia;o__Flavobacteriales;f__Flavobacteriaceae;g__Flavobacterium;s__	Jiricka	Epilimnion
Jr-16oct17-47	6.634	d__Bacteria;p__Proteobacteria;c__Gammaproteobacteria;o__Methylococcales;f__Methylomonadaceae;g__KS41;s__	Jiricka	Epilimnion
Jr-16oct17-49	15.404	d__Bacteria;p__Bacteroidota;c__Bacteroidia;o__NS11-12g;f__UBA955;g__;s__	Jiricka	Epilimnion
Jr-16oct17-51	9.035	d__Bacteria;p__Actinobacteriota;c__Acidimicrobiia;o__Microtrichales;f__Ilumatobacteraceae;g__UBA2093;s__	Jiricka	Epilimnion
Jr-16oct17-53	4.83	d__Bacteria;p__Actinobacteriota;c__Acidimicrobiia;o__Microtrichales;f__UBA8139;g__;s__	Jiricka	Epilimnion
Jr-16oct17-55	9.552	d__Bacteria;p__Actinobacteriota;c__Actinobacteria;o__Nanopelagicales;f__UBA12327;g__AcAMD-2;s__	Jiricka	Epilimnion
Jr-16oct17-57	11.465	d__Bacteria;p__Proteobacteria;c__Gammaproteobacteria;o__Burkholderiales;f__Burkholderiaceae;g__Rhizobacter;s__	Jiricka	Epilimnion
Jr-16oct17-58	5.614	d__Bacteria;p__Proteobacteria;c__Gammaproteobacteria;o__Ga0077536;f__Ga0077536;g__Ga0077536;s__	Jiricka	Epilimnion
Jr-16oct17-59	91.909	d__Bacteria;p__Bacteroidota;c__Bacteroidia;o__Chitinophagales;f__Chitinophagaceae;g__BSSC1;s__	Jiricka	Epilimnion
Jr-16oct17-61	13.7	d__Bacteria;p__Bacteroidota;c__Bacteroidia;o__Chitinophagales;f__;g__;s__	Jiricka	Epilimnion
Jr-16oct17-65	169.783	d__Bacteria;p__Actinobacteriota;c__Actinobacteria;o__Nanopelagicales;f__Nanopelagicaceae;g__PALSA-747;s__	Jiricka	Epilimnion
Jr-16oct17-66	11.675	d__Bacteria;p__Bacteroidota;c__Bacteroidia;o__NS11-12g;f__UBA955;g__;s__	Jiricka	Epilimnion
Jr-16oct17-69	12.35	d__Bacteria;p__Bacteroidota;c__Bacteroidia;o__Chitinophagales;f__Chitinophagaceae;g__Ferruginibacter;s__	Jiricka	Epilimnion
Jr-16oct17-7	14.088	d__Bacteria;p__Proteobacteria;c__Alphaproteobacteria;o__Sphingomonadales;f__Sphingomonadaceae;g__Novosphingobium;s__	Jiricka	Epilimnion
Jr-16oct17-71	53.137	d__Bacteria;p__Proteobacteria;c__Gammaproteobacteria;o__Burkholderiales;f__Burkholderiaceae;g__Limnohabitans;s__	Jiricka	Epilimnion
Jr-16oct17-76	18.818	d__Bacteria;p__Proteobacteria;c__Gammaproteobacteria;o__Burkholderiales;f__Burkholderiaceae;g__Limnohabitans;s__	Jiricka	Epilimnion
Jr-16oct17-77	8.956	d__Bacteria;p__Proteobacteria;c__Gammaproteobacteria;o__Burkholderiales;f__Burkholderiaceae;g__;s__	Jiricka	Epilimnion
Jr-16oct17-78	91.335	d__Bacteria;p__Verrucomicrobiota;c__Verrucomicrobiae;o__Opitutales;f__UBA953;g__UBA953;s__	Jiricka	Epilimnion
Jr-16oct17-79	6.483	d__Bacteria;p__Proteobacteria;c__Gammaproteobacteria;o__Burkholderiales;f__SG8-39;g__2-02-FULL-62-17;s__	Jiricka	Epilimnion
Jr-16oct17-84	26.646	d__Bacteria;p__Proteobacteria;c__Gammaproteobacteria;o__Steroidobacterales;f__Steroidobacteraceae;g__ZC4RG30;s__	Jiricka	Epilimnion
Jr-16oct17-87	52.976	d__Bacteria;p__Bacteroidota;c__Bacteroidia;o__Chitinophagales;f__Chitinophagaceae;g__UBA8137;s__	Jiricka	Epilimnion
Jr-16oct17-89	13.922	d__Bacteria;p__Actinobacteriota;c__Actinobacteria;o__Nanopelagicales;f__Nanopelagicaceae;g__AAA044-D11;s__	Jiricka	Epilimnion
Jr-16oct17-9	11.49	d__Bacteria;p__Bacteroidota;c__Bacteroidia;o__Flavobacteriales;f__Crocinitomicaceae;g__40-80;s__	Jiricka	Epilimnion
Jr-16oct17-90	43.517	d__Bacteria;p__Proteobacteria;c__Gammaproteobacteria;o__Burkholderiales;f__Burkholderiaceae;g__Limnohabitans;s__	Jiricka	Epilimnion
Jr-16oct17-92	25.004	d__Bacteria;p__Proteobacteria;c__Gammaproteobacteria;o__Burkholderiales;f__Burkholderiaceae;g__Limnohabitans;s__	Jiricka	Epilimnion
Jr-16oct17-93	21.85	d__Bacteria;p__Bacteroidota;c__Bacteroidia;o__NS11-12g;f__UBA955;g__;s__	Jiricka	Epilimnion
Jr-16oct17-95	6.028	d__Bacteria;p__Actinobacteriota;c__Actinobacteria;o__Nanopelagicales;f__S36-B12;g__UBA11398;s__	Jiricka	Epilimnion
Jr-16oct17-98	27.28	d__Bacteria;p__Bacteroidota;c__Bacteroidia;o__Chitinophagales;f__Chitinophagaceae;g__BSSC1;s__	Jiricka	Epilimnion
Jr-19feb18-11	13.247	d__Bacteria;p__Bacteroidota;c__Bacteroidia;o__Flavobacteriales;f__Flavobacteriaceae;g__Flavobacterium;s__	Jiricka	Epilimnion
Jr-19feb18-13	6.472	d__Bacteria;p__Proteobacteria;c__Gammaproteobacteria;o__Burkholderiales;f__Burkholderiaceae;g__Polaromonas;s__	Jiricka	Epilimnion
Jr-19feb18-15	14.483	d__Bacteria;p__Proteobacteria;c__Gammaproteobacteria;o__Burkholderiales;f__Burkholderiaceae;g__Polaromonas;s__	Jiricka	Epilimnion
Jr-19feb18-23	6.009	d__Bacteria;p__Proteobacteria;c__Alphaproteobacteria;o__Rhizobiales;f__Beijerinckiaceae;g__Methylobacterium;s__Methylobacterium aquaticum_B	Jiricka	Epilimnion
Jr-19feb18-24	6.121	d__Bacteria;p__Bacteroidota;c__Bacteroidia;o__Flavobacteriales;f__Flavobacteriaceae;g__Flavobacterium;s__	Jiricka	Epilimnion
Jr-19feb18-27	12.564	d__Bacteria;p__Proteobacteria;c__Gammaproteobacteria;o__Burkholderiales;f__Burkholderiaceae;g__Limnohabitans;s__	Jiricka	Epilimnion
Jr-19feb18-29	73.981	d__Bacteria;p__Bacteroidota;c__Bacteroidia;o__Flavobacteriales;f__Flavobacteriaceae;g__Flavobacterium;s__	Jiricka	Epilimnion
Jr-19feb18-33	173.019	d__Bacteria;p__Proteobacteria;c__Gammaproteobacteria;o__Burkholderiales;f__Burkholderiaceae;g__Polaromonas;s__	Jiricka	Epilimnion
Jr-19feb18-34	10.335	d__Bacteria;p__Proteobacteria;c__Gammaproteobacteria;o__Burkholderiales;f__Methylophilaceae;g__Methylotenera;s__	Jiricka	Epilimnion
Jr-19feb18-39	90.499	d__Bacteria;p__Proteobacteria;c__Gammaproteobacteria;o__Burkholderiales;f__Burkholderiaceae;g__Polaromonas;s__	Jiricka	Epilimnion
Jr-19feb18-40	20.391	d__Bacteria;p__Proteobacteria;c__Gammaproteobacteria;o__Burkholderiales;f__Burkholderiaceae;g__Rhodoferax;s__	Jiricka	Epilimnion
Jr-19feb18-42	19.257	d__Bacteria;p__Proteobacteria;c__Gammaproteobacteria;o__Burkholderiales;f__Burkholderiaceae;g__;s__	Jiricka	Epilimnion
Jr-19feb18-43	8.681	d__Bacteria;p__Bacteroidota;c__Bacteroidia;o__AKYH767;f__2-12-FULL-35-15;g__2-12-FULL-35-15;s__	Jiricka	Epilimnion
Jr-19feb18-47	29.07	d__Bacteria;p__Proteobacteria;c__Gammaproteobacteria;o__Burkholderiales;f__Methylophilaceae;g__Methylotenera;s__	Jiricka	Epilimnion
Jr-19feb18-48	165.41	d__Bacteria;p__Proteobacteria;c__Gammaproteobacteria;o__Burkholderiales;f__Burkholderiaceae;g__Polaromonas;s__	Jiricka	Epilimnion
Jr-19feb18-49	11.224	d__Bacteria;p__Proteobacteria;c__Gammaproteobacteria;o__Burkholderiales;f__Burkholderiaceae;g__Limnohabitans;s__	Jiricka	Epilimnion
Jr-19feb18-50	10.64	d__Bacteria;p__Proteobacteria;c__Alphaproteobacteria;o__Sphingomonadales;f__Sphingomonadaceae;g__Sphingomonas;s__Sphingomonas melonis	Jiricka	Epilimnion
Jr-19feb18-57	5.357	d__Bacteria;p__Patescibacteria;c__Saccharimonadia;o__Saccharimonadales;f__Saccharimonadaceae;g__UBA1547;s__	Jiricka	Epilimnion
Jr-19feb18-58	10.948	d__Bacteria;p__Actinobacteriota;c__Actinobacteria;o__Actinomycetales;f__Microbacteriaceae;g__Microbacterium;s__	Jiricka	Epilimnion
Jr-19feb18-60	54.017	d__Bacteria;p__Bacteroidota;c__Bacteroidia;o__Flavobacteriales;f__Flavobacteriaceae;g__Flavobacterium;s__	Jiricka	Epilimnion
Jr-19feb18-65	141.977	d__Bacteria;p__Proteobacteria;c__Gammaproteobacteria;o__Burkholderiales;f__Burkholderiaceae;g__Polaromonas;s__	Jiricka	Epilimnion
Jr-19feb18-66	6.102	d__Bacteria;p__Bdellovibrionota;c__Bacteriovoracia;o__Bacteriovoracales;f__Bacteriovoracaceae;g__;s__	Jiricka	Epilimnion
Jr-19feb18-67	7.172	d__Bacteria;p__Patescibacteria;c__Paceibacteria;o__UBA9983_A;f__UBA9973;g__UBA9973;s__	Jiricka	Epilimnion
Jr-19feb18-69	6.044	d__Bacteria;p__Proteobacteria;c__Gammaproteobacteria;o__Burkholderiales;f__Burkholderiaceae;g__Paucibacter;s__	Jiricka	Epilimnion
Jr-19feb18-7	34.843	d__Bacteria;p__Proteobacteria;c__Gammaproteobacteria;o__Burkholderiales;f__Burkholderiaceae;g__Rhodoferax;s__	Jiricka	Epilimnion
Jr-19feb18-71	33.141	d__Bacteria;p__Bacteroidota;c__Bacteroidia;o__Flavobacteriales;f__Flavobacteriaceae;g__Flavobacterium;s__	Jiricka	Epilimnion
Jr-19feb18-72	4.501	d__Bacteria;p__Myxococcota;c__Polyangia;o__Polyangiales;f__Polyangiaceae;g__;s__	Jiricka	Epilimnion
Jr-20nov17-10	19.841	d__Bacteria;p__Proteobacteria;c__Gammaproteobacteria;o__Burkholderiales;f__Burkholderiaceae;g__Limnohabitans;s__	Jiricka	Epilimnion
Jr-20nov17-100	10.933	d__Bacteria;p__Actinobacteriota;c__Acidimicrobiia;o__Acidimicrobiales;f__RAAP-2;g__RAAP-2;s__	Jiricka	Epilimnion
Jr-20nov17-105	22.665	d__Bacteria;p__Proteobacteria;c__Gammaproteobacteria;o__Burkholderiales;f__Burkholderiaceae;g__Polynucleobacter;s__	Jiricka	Epilimnion
Jr-20nov17-107	8.046	d__Bacteria;p__Proteobacteria;c__Gammaproteobacteria;o__Burkholderiales;f__Burkholderiaceae;g__JOSHI-001;s__	Jiricka	Epilimnion
Jr-20nov17-109	15.932	d__Bacteria;p__Proteobacteria;c__Gammaproteobacteria;o__Burkholderiales;f__Burkholderiaceae;g__Rhodoferax;s__	Jiricka	Epilimnion
Jr-20nov17-111	4.874	d__Bacteria;p__Actinobacteriota;c__Actinobacteria;o__Actinomycetales;f__Microbacteriaceae;g__Rhodoluna;s__	Jiricka	Epilimnion
Jr-20nov17-116	13.903	d__Bacteria;p__Bacteroidota;c__Bacteroidia;o__Cytophagales;f__Spirosomaceae;g__UBA6715;s__	Jiricka	Epilimnion
Jr-20nov17-118	11.49	d__Bacteria;p__Proteobacteria;c__Gammaproteobacteria;o__Burkholderiales;f__Burkholderiaceae;g__Albidiferax;s__	Jiricka	Epilimnion
Jr-20nov17-124	32.581	d__Bacteria;p__Actinobacteriota;c__Actinobacteria;o__Nanopelagicales;f__Nanopelagicaceae;g__PALSA-747;s__	Jiricka	Epilimnion
Jr-20nov17-131	16.124	d__Bacteria;p__Bacteroidota;c__Bacteroidia;o__Flavobacteriales;f__Flavobacteriaceae;g__Flavobacterium;s__	Jiricka	Epilimnion
Jr-20nov17-133	4.447	d__Bacteria;p__Bacteroidota;c__Bacteroidia;o__Chitinophagales;f__Chitinophagaceae;g__Taibaiella_B;s__	Jiricka	Epilimnion
Jr-20nov17-135	5.52	d__Bacteria;p__Bacteroidota;c__Bacteroidia;o__NS11-12g;f__UKL13-3;g__B1;s__	Jiricka	Epilimnion
Jr-20nov17-137	6.113	d__Bacteria;p__Proteobacteria;c__Gammaproteobacteria;o__Burkholderiales;f__Burkholderiaceae;g__SCGC-AAA027-K21;s__	Jiricka	Epilimnion
Jr-20nov17-138	9.906	d__Bacteria;p__Actinobacteriota;c__Actinobacteria;o__Nanopelagicales;f__Nanopelagicaceae;g__PALSA-747;s__	Jiricka	Epilimnion
Jr-20nov17-143	10.948	d__Bacteria;p__Proteobacteria;c__Gammaproteobacteria;o__Burkholderiales;f__Burkholderiaceae;g__JOSHI-001;s__	Jiricka	Epilimnion
Jr-20nov17-144	35.227	d__Bacteria;p__Proteobacteria;c__Gammaproteobacteria;o__Burkholderiales;f__Burkholderiaceae;g__Limnohabitans;s__	Jiricka	Epilimnion
Jr-20nov17-148	56.622	d__Bacteria;p__Bacteroidota;c__Bacteroidia;o__Chitinophagales;f__Chitinophagaceae;g__UBA8137;s__	Jiricka	Epilimnion
Jr-20nov17-15	21.185	d__Bacteria;p__Proteobacteria;c__Gammaproteobacteria;o__Burkholderiales;f__Burkholderiaceae;g__Rhodoferax;s__	Jiricka	Epilimnion
Jr-20nov17-150	4.302	d__Bacteria;p__Proteobacteria;c__Alphaproteobacteria;o__Sphingomonadales;f__Sphingomonadaceae;g__Novosphingobium;s__	Jiricka	Epilimnion
Jr-20nov17-154	19.092	d__Bacteria;p__Bacteroidota;c__Bacteroidia;o__Chitinophagales;f__Chitinophagaceae;g__UBA8137;s__	Jiricka	Epilimnion
Jr-20nov17-156	24.308	d__Bacteria;p__Proteobacteria;c__Gammaproteobacteria;o__Burkholderiales;f__Burkholderiaceae;g__Limnohabitans;s__	Jiricka	Epilimnion
Jr-20nov17-158	23.274	d__Bacteria;p__Proteobacteria;c__Gammaproteobacteria;o__Burkholderiales;f__Burkholderiaceae;g__Rhodoferax;s__	Jiricka	Epilimnion
Jr-20nov17-159	8.883	d__Bacteria;p__Bacteroidota;c__Bacteroidia;o__Chitinophagales;f__Chitinophagaceae;g__UBA8137;s__	Jiricka	Epilimnion
Jr-20nov17-16	13.887	d__Bacteria;p__Actinobacteriota;c__Actinobacteria;o__Nanopelagicales;f__Nanopelagicaceae;g__Planktophila;s__	Jiricka	Epilimnion
Jr-20nov17-160	8.194	d__Bacteria;p__Bacteroidota;c__Bacteroidia;o__Flavobacteriales;f__Flavobacteriaceae;g__Flavobacterium;s__	Jiricka	Epilimnion
Jr-20nov17-161	32.867	d__Bacteria;p__Proteobacteria;c__Gammaproteobacteria;o__Burkholderiales;f__Burkholderiaceae;g__Polynucleobacter;s__	Jiricka	Epilimnion
Jr-20nov17-162	15.642	d__Bacteria;p__Verrucomicrobiota;c__Verrucomicrobiae;o__Opitutales;f__UBA953;g__UBA953;s__	Jiricka	Epilimnion
Jr-20nov17-163	22.546	d__Bacteria;p__Proteobacteria;c__Gammaproteobacteria;o__Burkholderiales;f__Burkholderiaceae;g__Limnohabitans;s__	Jiricka	Epilimnion
Jr-20nov17-164	8.347	d__Bacteria;p__Proteobacteria;c__Gammaproteobacteria;o__Burkholderiales;f__Burkholderiaceae;g__Rhizobacter;s__	Jiricka	Epilimnion
Jr-20nov17-167	76.549	d__Bacteria;p__Proteobacteria;c__Gammaproteobacteria;o__Burkholderiales;f__Burkholderiaceae;g__Limnohabitans;s__	Jiricka	Epilimnion
Jr-20nov17-169	14.518	d__Bacteria;p__Actinobacteriota;c__Actinobacteria;o__Nanopelagicales;f__Nanopelagicaceae;g__PALSA-747;s__	Jiricka	Epilimnion
Jr-20nov17-17	12.249	d__Bacteria;p__Bacteroidota;c__Bacteroidia;o__Chitinophagales;f__Chitinophagaceae;g__UBA8137;s__	Jiricka	Epilimnion
Jr-20nov17-170	16.992	d__Bacteria;p__Proteobacteria;c__Gammaproteobacteria;o__Burkholderiales;f__Burkholderiaceae;g__Limnohabitans;s__Limnohabitans sp001412575	Jiricka	Epilimnion
Jr-20nov17-171	11.522	d__Bacteria;p__Proteobacteria;c__Gammaproteobacteria;o__Burkholderiales;f__Burkholderiaceae;g__SCGC-AAA027-K21;s__	Jiricka	Epilimnion
Jr-20nov17-172	34.246	d__Bacteria;p__Proteobacteria;c__Gammaproteobacteria;o__Burkholderiales;f__Burkholderiaceae;g__Limnohabitans;s__	Jiricka	Epilimnion
Jr-20nov17-173	34.708	d__Bacteria;p__Proteobacteria;c__Gammaproteobacteria;o__Burkholderiales;f__Burkholderiaceae;g__Limnohabitans;s__	Jiricka	Epilimnion
Jr-20nov17-175	20.476	d__Bacteria;p__Proteobacteria;c__Gammaproteobacteria;o__Burkholderiales;f__Methylophilaceae;g__Methylopumilus;s__	Jiricka	Epilimnion
Jr-20nov17-178	6.891	d__Bacteria;p__Proteobacteria;c__Gammaproteobacteria;o__Burkholderiales;f__SG8-41;g__Ga0077527;s__	Jiricka	Epilimnion
Jr-20nov17-18	15.021	d__Bacteria;p__Verrucomicrobiota;c__Verrucomicrobiae;o__Opitutales;f__UBA953;g__UBA953;s__	Jiricka	Epilimnion
Jr-20nov17-180	9.694	d__Bacteria;p__Bacteroidota;c__Bacteroidia;o__Flavobacteriales;f__Flavobacteriaceae;g__Flavobacterium;s__	Jiricka	Epilimnion
Jr-20nov17-181	6.056	d__Bacteria;p__Actinobacteriota;c__Actinobacteria;o__Nanopelagicales;f__Nanopelagicaceae;g__Planktophila;s__	Jiricka	Epilimnion
Jr-20nov17-182	190.353	d__Bacteria;p__Proteobacteria;c__Gammaproteobacteria;o__Burkholderiales;f__Burkholderiaceae;g__Polaromonas;s__	Jiricka	Epilimnion
Jr-20nov17-186	21.017	d__Bacteria;p__Actinobacteriota;c__Actinobacteria;o__Nanopelagicales;f__Nanopelagicaceae;g__AAA044-D11;s__	Jiricka	Epilimnion
Jr-20nov17-187	12.876	d__Bacteria;p__Proteobacteria;c__Gammaproteobacteria;o__Burkholderiales;f__Burkholderiaceae;g__Albidiferax;s__	Jiricka	Epilimnion
Jr-20nov17-188	6.097	d__Bacteria;p__Actinobacteriota;c__Actinobacteria;o__Nanopelagicales;f__Nanopelagicaceae;g__AAA044-D11;s__	Jiricka	Epilimnion
Jr-20nov17-190	19.465	d__Bacteria;p__Bacteroidota;c__Bacteroidia;o__Flavobacteriales;f__Flavobacteriaceae;g__Flavobacterium;s__	Jiricka	Epilimnion
Jr-20nov17-193	11.152	d__Bacteria;p__Proteobacteria;c__Gammaproteobacteria;o__Burkholderiales;f__Methylophilaceae;g__Methylotenera;s__	Jiricka	Epilimnion
Jr-20nov17-196	29.297	d__Bacteria;p__Bacteroidota;c__Bacteroidia;o__Chitinophagales;f__Chitinophagaceae;g__BSSC1;s__	Jiricka	Epilimnion
Jr-20nov17-2	65.513	d__Bacteria;p__Actinobacteriota;c__Actinobacteria;o__Nanopelagicales;f__Nanopelagicaceae;g__Planktophila;s__	Jiricka	Epilimnion
Jr-20nov17-24	70.233	d__Bacteria;p__Proteobacteria;c__Gammaproteobacteria;o__Burkholderiales;f__Burkholderiaceae;g__Limnohabitans;s__	Jiricka	Epilimnion
Jr-20nov17-27	49.484	d__Bacteria;p__Proteobacteria;c__Gammaproteobacteria;o__Burkholderiales;f__Burkholderiaceae;g__Limnohabitans;s__	Jiricka	Epilimnion
Jr-20nov17-3	14.839	d__Bacteria;p__Actinobacteriota;c__Actinobacteria;o__Nanopelagicales;f__Nanopelagicaceae;g__AAA044-D11;s__	Jiricka	Epilimnion
Jr-20nov17-30	5.13	d__Bacteria;p__Bacteroidota;c__Bacteroidia;o__Flavobacteriales;f__Flavobacteriaceae;g__Flavobacterium;s__	Jiricka	Epilimnion
Jr-20nov17-31	26.133	d__Bacteria;p__Proteobacteria;c__Gammaproteobacteria;o__Burkholderiales;f__Burkholderiaceae;g__Polynucleobacter;s__	Jiricka	Epilimnion
Jr-20nov17-34	6.734	d__Bacteria;p__Bacteroidota;c__Bacteroidia;o__Flavobacteriales;f__Crocinitomicaceae;g__UBA952;s__	Jiricka	Epilimnion
Jr-20nov17-39	7.668	d__Bacteria;p__Proteobacteria;c__Gammaproteobacteria;o__Pseudomonadales;f__Pseudohongiellaceae;g__;s__	Jiricka	Epilimnion
Jr-20nov17-43	8.484	d__Bacteria;p__Proteobacteria;c__Gammaproteobacteria;o__Burkholderiales;f__Burkholderiaceae;g__;s__	Jiricka	Epilimnion
Jr-20nov17-44	5.982	d__Bacteria;p__Bacteroidota;c__Bacteroidia;o__Chitinophagales;f__Chitinophagaceae;g__Taibaiella_B;s__	Jiricka	Epilimnion
Jr-20nov17-45	6.897	d__Bacteria;p__Bacteroidota;c__Bacteroidia;o__Cytophagales;f__Spirosomaceae;g__UBA6715;s__	Jiricka	Epilimnion
Jr-20nov17-50	24.335	d__Bacteria;p__Proteobacteria;c__Gammaproteobacteria;o__Burkholderiales;f__Burkholderiaceae;g__;s__	Jiricka	Epilimnion
Jr-20nov17-55	9.121	d__Bacteria;p__Actinobacteriota;c__Actinobacteria;o__Nanopelagicales;f__Nanopelagicaceae;g__Planktophila;s__	Jiricka	Epilimnion
Jr-20nov17-56	6.379	d__Bacteria;p__Proteobacteria;c__Gammaproteobacteria;o__Burkholderiales;f__Burkholderiaceae;g__Paucibacter;s__	Jiricka	Epilimnion
Jr-20nov17-59	23.77	d__Bacteria;p__Proteobacteria;c__Gammaproteobacteria;o__Burkholderiales;f__Burkholderiaceae;g__Rhodoferax;s__	Jiricka	Epilimnion
Jr-20nov17-60	9.309	d__Bacteria;p__Bacteroidota;c__Bacteroidia;o__Flavobacteriales;f__Flavobacteriaceae;g__Flavobacterium;s__	Jiricka	Epilimnion
Jr-20nov17-61	60.918	d__Bacteria;p__Verrucomicrobiota;c__Verrucomicrobiae;o__Opitutales;f__UBA953;g__UBA953;s__	Jiricka	Epilimnion
Jr-20nov17-65	30.112	d__Bacteria;p__Proteobacteria;c__Gammaproteobacteria;o__Burkholderiales;f__Burkholderiaceae;g__Limnohabitans;s__	Jiricka	Epilimnion
Jr-20nov17-68	10.212	d__Bacteria;p__Actinobacteriota;c__Actinobacteria;o__Nanopelagicales;f__Nanopelagicaceae;g__AAA044-D11;s__	Jiricka	Epilimnion
Jr-20nov17-71	13.657	d__Bacteria;p__Proteobacteria;c__Gammaproteobacteria;o__Burkholderiales;f__Burkholderiaceae;g__Limnohabitans;s__	Jiricka	Epilimnion
Jr-20nov17-73	13.811	d__Bacteria;p__Proteobacteria;c__Gammaproteobacteria;o__Burkholderiales;f__Burkholderiaceae;g__Limnohabitans;s__	Jiricka	Epilimnion
Jr-20nov17-75	41.93	d__Bacteria;p__Verrucomicrobiota;c__Verrucomicrobiae;o__Opitutales;f__UBA953;g__UBA953;s__	Jiricka	Epilimnion
Jr-20nov17-78	16.13	d__Bacteria;p__Proteobacteria;c__Gammaproteobacteria;o__Burkholderiales;f__Burkholderiaceae;g__Rhodoferax;s__	Jiricka	Epilimnion
Jr-20nov17-81	24.259	d__Bacteria;p__Proteobacteria;c__Gammaproteobacteria;o__Burkholderiales;f__Burkholderiaceae;g__Polynucleobacter;s__Polynucleobacter sp900176405	Jiricka	Epilimnion
Jr-20nov17-85	129.707	d__Bacteria;p__Proteobacteria;c__Gammaproteobacteria;o__Burkholderiales;f__Burkholderiaceae;g__Polaromonas;s__	Jiricka	Epilimnion
Jr-20nov17-86	9.673	d__Bacteria;p__Proteobacteria;c__Gammaproteobacteria;o__Burkholderiales;f__Burkholderiaceae;g__Limnohabitans;s__	Jiricka	Epilimnion
Jr-20nov17-88	7.643	d__Bacteria;p__Bacteroidota;c__Bacteroidia;o__Chitinophagales;f__Chitinophagaceae;g__BSSC1;s__	Jiricka	Epilimnion
Jr-20nov17-89	8.433	d__Bacteria;p__Bacteroidota;c__Bacteroidia;o__Chitinophagales;f__Chitinophagaceae;g__UBA8137;s__	Jiricka	Epilimnion
Jr-20nov17-95	31.85	d__Bacteria;p__Proteobacteria;c__Gammaproteobacteria;o__Burkholderiales;f__Burkholderiaceae;g__Limnohabitans;s__	Jiricka	Epilimnion
Jr-20nov17-98	33.825	d__Bacteria;p__Bacteroidota;c__Bacteroidia;o__Flavobacteriales;f__Flavobacteriaceae;g__Flavobacterium;s__	Jiricka	Epilimnion
Jr-20nov17-99	19.372	d__Bacteria;p__Proteobacteria;c__Gammaproteobacteria;o__Burkholderiales;f__Burkholderiaceae;g__Rhodoferax;s__	Jiricka	Epilimnion
Jr-23apr18-100	22.11	d__Bacteria;p__Proteobacteria;c__Gammaproteobacteria;o__Burkholderiales;f__Burkholderiaceae;g__Rhodoferax;s__	Jiricka	Epilimnion
Jr-23apr18-105	153.2	d__Bacteria;p__Proteobacteria;c__Gammaproteobacteria;o__Burkholderiales;f__Burkholderiaceae;g__Polynucleobacter;s__Polynucleobacter sp900176405	Jiricka	Epilimnion
Jr-23apr18-108	26.758	d__Bacteria;p__Bacteroidota;c__Bacteroidia;o__Chitinophagales;f__Chitinophagaceae;g__Taibaiella_B;s__	Jiricka	Epilimnion
Jr-23apr18-114	111.686	d__Bacteria;p__Bacteroidota;c__Bacteroidia;o__Chitinophagales;f__Chitinophagaceae;g__UBA8137;s__	Jiricka	Epilimnion
Jr-23apr18-119	178.234	d__Bacteria;p__Bacteroidota;c__Bacteroidia;o__Flavobacteriales;f__Flavobacteriaceae;g__Flavobacterium;s__	Jiricka	Epilimnion
Jr-23apr18-12	66.152	d__Bacteria;p__Actinobacteriota;c__Actinobacteria;o__Nanopelagicales;f__Nanopelagicaceae;g__PALSA-747;s__	Jiricka	Epilimnion
Jr-23apr18-122	19.583	d__Bacteria;p__Actinobacteriota;c__Actinobacteria;o__Nanopelagicales;f__Nanopelagicaceae;g__PALSA-747;s__	Jiricka	Epilimnion
Jr-23apr18-17	60.117	d__Bacteria;p__Proteobacteria;c__Gammaproteobacteria;o__Burkholderiales;f__Burkholderiaceae;g__Polynucleobacter;s__	Jiricka	Epilimnion
Jr-23apr18-19	15.392	d__Bacteria;p__Actinobacteriota;c__Actinobacteria;o__Nanopelagicales;f__Nanopelagicaceae;g__;s__	Jiricka	Epilimnion
Jr-23apr18-20	115.084	d__Bacteria;p__Proteobacteria;c__Gammaproteobacteria;o__Burkholderiales;f__Burkholderiaceae;g__Polynucleobacter;s__	Jiricka	Epilimnion
Jr-23apr18-22	14.933	d__Bacteria;p__Proteobacteria;c__Gammaproteobacteria;o__Burkholderiales;f__Burkholderiaceae;g__;s__	Jiricka	Epilimnion
Jr-23apr18-23	65.719	d__Bacteria;p__Proteobacteria;c__Gammaproteobacteria;o__Burkholderiales;f__Burkholderiaceae;g__Limnohabitans;s__Limnohabitans sp002778315	Jiricka	Epilimnion
Jr-23apr18-24	31.343	d__Bacteria;p__Bacteroidota;c__Bacteroidia;o__Chitinophagales;f__Chitinophagaceae;g__UBA8137;s__	Jiricka	Epilimnion
Jr-23apr18-26	274.044	d__Bacteria;p__Bacteroidota;c__Bacteroidia;o__Chitinophagales;f__Chitinophagaceae;g__UBA8137;s__	Jiricka	Epilimnion
Jr-23apr18-27	13.636	d__Bacteria;p__Actinobacteriota;c__Actinobacteria;o__Nanopelagicales;f__Nanopelagicaceae;g__PALSA-747;s__	Jiricka	Epilimnion
Jr-23apr18-3	20.116	d__Bacteria;p__Proteobacteria;c__Alphaproteobacteria;o__Caulobacterales;f__Caulobacteraceae;g__BOG-938;s__	Jiricka	Epilimnion
Jr-23apr18-32	20.704	d__Bacteria;p__Proteobacteria;c__Gammaproteobacteria;o__Burkholderiales;f__Burkholderiaceae;g__SCGC-AAA027-K21;s__	Jiricka	Epilimnion
Jr-23apr18-36	21.457	d__Bacteria;p__Proteobacteria;c__Gammaproteobacteria;o__Burkholderiales;f__Burkholderiaceae;g__Rubrivivax;s__	Jiricka	Epilimnion
Jr-23apr18-37	25.631	d__Bacteria;p__Proteobacteria;c__Gammaproteobacteria;o__Burkholderiales;f__Burkholderiaceae;g__Limnohabitans;s__	Jiricka	Epilimnion
Jr-23apr18-44	100.895	d__Bacteria;p__Bacteroidota;c__Bacteroidia;o__Flavobacteriales;f__Flavobacteriaceae;g__Flavobacterium;s__	Jiricka	Epilimnion
Jr-23apr18-48	42.495	d__Bacteria;p__Proteobacteria;c__Gammaproteobacteria;o__Burkholderiales;f__Burkholderiaceae;g__Limnohabitans;s__	Jiricka	Epilimnion
Jr-23apr18-55	27.926	d__Bacteria;p__Bacteroidota;c__Bacteroidia;o__Chitinophagales;f__Chitinophagaceae;g__;s__	Jiricka	Epilimnion
Jr-23apr18-58	17.062	d__Bacteria;p__Bacteroidota;c__Bacteroidia;o__NS11-12g;f__UBA955;g__;s__	Jiricka	Epilimnion
Jr-23apr18-60	22.353	d__Bacteria;p__Bacteroidota;c__Bacteroidia;o__NS11-12g;f__UKL13-3;g__;s__	Jiricka	Epilimnion
Jr-23apr18-67	37.616	d__Bacteria;p__Proteobacteria;c__Alphaproteobacteria;o__Paracaedibacterales;f__UBA11393;g__;s__	Jiricka	Epilimnion
Jr-23apr18-69	47.034	d__Bacteria;p__Bacteroidota;c__Bacteroidia;o__Chitinophagales;f__Chitinophagaceae;g__BSSC1;s__	Jiricka	Epilimnion
Jr-23apr18-7	21.414	d__Bacteria;p__Actinobacteriota;c__Actinobacteria;o__Nanopelagicales;f__Nanopelagicaceae;g__PALSA-747;s__	Jiricka	Epilimnion
Jr-23apr18-70	31.06	d__Bacteria;p__Proteobacteria;c__Gammaproteobacteria;o__Burkholderiales;f__Burkholderiaceae;g__Rhodoferax;s__	Jiricka	Epilimnion
Jr-23apr18-73	30.685	d__Bacteria;p__Proteobacteria;c__Gammaproteobacteria;o__Burkholderiales;f__Burkholderiaceae;g__Limnohabitans;s__	Jiricka	Epilimnion
Jr-23apr18-8	17.888	d__Bacteria;p__Proteobacteria;c__Gammaproteobacteria;o__Burkholderiales;f__Burkholderiaceae;g__Rhodoferax;s__	Jiricka	Epilimnion
Jr-23apr18-80	21.313	d__Bacteria;p__Proteobacteria;c__Gammaproteobacteria;o__Burkholderiales;f__Methylophilaceae;g__Methylopumilus_A;s__	Jiricka	Epilimnion
Jr-23apr18-81	14.455	d__Bacteria;p__Bacteroidota;c__Bacteroidia;o__Chitinophagales;f__Chitinophagaceae;g__BSSC1;s__	Jiricka	Epilimnion
Jr-23apr18-86	41.48	d__Bacteria;p__Proteobacteria;c__Gammaproteobacteria;o__Burkholderiales;f__Burkholderiaceae;g__Limnohabitans;s__	Jiricka	Epilimnion
Jr-23apr18-88	102.91	d__Bacteria;p__Bacteroidota;c__Bacteroidia;o__Cytophagales;f__Spirosomaceae;g__UBA6715;s__	Jiricka	Epilimnion
Jr-23apr18-89	56.042	d__Bacteria;p__Bdellovibrionota;c__Bacteriovoracia;o__Bacteriovoracales;f__Bacteriovoracaceae;g__Bacteriovorax;s__	Jiricka	Epilimnion
Jr-23apr18-94	73.327	d__Bacteria;p__Bacteroidota;c__Bacteroidia;o__Chitinophagales;f__Chitinophagaceae;g__UBA8137;s__	Jiricka	Epilimnion
Jr-25may17-10	22.919	d__Bacteria;p__Actinobacteriota;c__Actinobacteria;o__Actinomycetales;f__Microbacteriaceae;g__Rhodoluna;s__	Jiricka	Epilimnion
Jr-25may17-100	56.654	d__Bacteria;p__Proteobacteria;c__Gammaproteobacteria;o__Burkholderiales;f__Burkholderiaceae;g__Limnohabitans;s__	Jiricka	Epilimnion
Jr-25may17-108	34.405	d__Bacteria;p__Bacteroidota;c__Bacteroidia;o__Chitinophagales;f__Chitinophagaceae;g__UBA8137;s__	Jiricka	Epilimnion
Jr-25may17-111	33.864	d__Bacteria;p__Bacteroidota;c__Bacteroidia;o__Chitinophagales;f__Chitinophagaceae;g__UBA8137;s__	Jiricka	Epilimnion
Jr-25may17-114	9.41	d__Bacteria;p__Bacteroidota;c__Bacteroidia;o__Chitinophagales;f__Chitinophagaceae;g__UBA1930;s__	Jiricka	Epilimnion
Jr-25may17-115	170.704	d__Bacteria;p__Actinobacteriota;c__Actinobacteria;o__Actinomycetales;f__Microbacteriaceae;g__Rhodoluna;s__	Jiricka	Epilimnion
Jr-25may17-116	130.185	d__Bacteria;p__Bacteroidota;c__Bacteroidia;o__Chitinophagales;f__Chitinophagaceae;g__UBA8137;s__	Jiricka	Epilimnion
Jr-25may17-118	94.357	d__Bacteria;p__Proteobacteria;c__Gammaproteobacteria;o__Burkholderiales;f__Burkholderiaceae;g__Limnohabitans;s__	Jiricka	Epilimnion
Jr-25may17-119	191.488	d__Bacteria;p__Actinobacteriota;c__Actinobacteria;o__Actinomycetales;f__Microbacteriaceae;g__Rhodoluna;s__	Jiricka	Epilimnion
Jr-25may17-121	82.819	d__Bacteria;p__Actinobacteriota;c__Actinobacteria;o__Nanopelagicales;f__Nanopelagicaceae;g__Planktophila;s__	Jiricka	Epilimnion
Jr-25may17-122	21.177	d__Bacteria;p__Proteobacteria;c__Gammaproteobacteria;o__Burkholderiales;f__Burkholderiaceae;g__Polynucleobacter;s__Polynucleobacter sp900176405	Jiricka	Epilimnion
Jr-25may17-123	16.435	d__Bacteria;p__Proteobacteria;c__Gammaproteobacteria;o__Burkholderiales;f__Burkholderiaceae;g__Rhodoferax;s__	Jiricka	Epilimnion
Jr-25may17-125	9.991	d__Bacteria;p__Proteobacteria;c__Alphaproteobacteria;o__Rhodobacterales;f__Rhodobacteraceae;g__Pseudorhodobacter_A;s__	Jiricka	Epilimnion
Jr-25may17-127	430.658	d__Bacteria;p__Bacteroidota;c__Bacteroidia;o__Chitinophagales;f__Chitinophagaceae;g__UBA8137;s__	Jiricka	Epilimnion
Jr-25may17-129	14.022	d__Bacteria;p__Bacteroidota;c__Bacteroidia;o__Flavobacteriales;f__Crocinitomicaceae;g__40-80;s__	Jiricka	Epilimnion
Jr-25may17-130	69.657	d__Bacteria;p__Proteobacteria;c__Gammaproteobacteria;o__Burkholderiales;f__Burkholderiaceae;g__Limnohabitans;s__	Jiricka	Epilimnion
Jr-25may17-133	25.718	d__Bacteria;p__Proteobacteria;c__Gammaproteobacteria;o__Burkholderiales;f__Burkholderiaceae;g__;s__	Jiricka	Epilimnion
Jr-25may17-135	12.314	d__Bacteria;p__Proteobacteria;c__Gammaproteobacteria;o__Burkholderiales;f__Burkholderiaceae;g__Limnohabitans;s__Limnohabitans sp001412575	Jiricka	Epilimnion
Jr-25may17-139	111.576	d__Bacteria;p__Actinobacteriota;c__Actinobacteria;o__Actinomycetales;f__Microbacteriaceae;g__Rhodoluna;s__	Jiricka	Epilimnion
Jr-25may17-141	12.434	d__Bacteria;p__Proteobacteria;c__Gammaproteobacteria;o__Burkholderiales;f__Burkholderiaceae;g__SCGC-AAA027-K21;s__	Jiricka	Epilimnion
Jr-25may17-144	277.592	d__Bacteria;p__Actinobacteriota;c__Actinobacteria;o__Nanopelagicales;f__Nanopelagicaceae;g__PALSA-747;s__	Jiricka	Epilimnion
Jr-25may17-150	103.852	d__Bacteria;p__Proteobacteria;c__Gammaproteobacteria;o__Burkholderiales;f__Burkholderiaceae;g__Polynucleobacter;s__	Jiricka	Epilimnion
Jr-25may17-155	12.151	d__Bacteria;p__Proteobacteria;c__Gammaproteobacteria;o__Burkholderiales;f__Burkholderiaceae;g__Rhodoferax;s__	Jiricka	Epilimnion
Jr-25may17-16	6.986	d__Bacteria;p__Bacteroidota;c__Bacteroidia;o__Chitinophagales;f__Chitinophagaceae;g__Taibaiella_B;s__	Jiricka	Epilimnion
Jr-25may17-160	80.907	d__Bacteria;p__Proteobacteria;c__Gammaproteobacteria;o__Burkholderiales;f__Burkholderiaceae;g__Polynucleobacter;s__	Jiricka	Epilimnion
Jr-25may17-165	31.878	d__Bacteria;p__Proteobacteria;c__Gammaproteobacteria;o__Burkholderiales;f__Burkholderiaceae;g__Rubrivivax;s__	Jiricka	Epilimnion
Jr-25may17-166	17.519	d__Bacteria;p__Bacteroidota;c__Bacteroidia;o__Chitinophagales;f__Chitinophagaceae;g__;s__	Jiricka	Epilimnion
Jr-25may17-169	11.666	d__Bacteria;p__Bacteroidota;c__Bacteroidia;o__Flavobacteriales;f__Flavobacteriaceae;g__Flavobacterium;s__	Jiricka	Epilimnion
Jr-25may17-174	55.658	d__Bacteria;p__Proteobacteria;c__Gammaproteobacteria;o__Burkholderiales;f__Burkholderiaceae;g__Limnohabitans;s__	Jiricka	Epilimnion
Jr-25may17-178	20.092	d__Bacteria;p__Proteobacteria;c__Alphaproteobacteria;o__Rhizobiales;f__Beijerinckiaceae;g__Alsobacter;s__	Jiricka	Epilimnion
Jr-25may17-18	15.384	d__Bacteria;p__Proteobacteria;c__Gammaproteobacteria;o__Burkholderiales;f__Burkholderiaceae;g__Limnohabitans;s__	Jiricka	Epilimnion
Jr-25may17-181	6.696	d__Bacteria;p__Proteobacteria;c__Alphaproteobacteria;o__Rhodobacterales;f__Rhodobacteraceae;g__Pseudorhodobacter_A;s__	Jiricka	Epilimnion
Jr-25may17-185	49.097	d__Bacteria;p__Proteobacteria;c__Gammaproteobacteria;o__Burkholderiales;f__Burkholderiaceae;g__Polynucleobacter;s__	Jiricka	Epilimnion
Jr-25may17-193	215.225	d__Bacteria;p__Actinobacteriota;c__Actinobacteria;o__Actinomycetales;f__Microbacteriaceae;g__Rhodoluna;s__	Jiricka	Epilimnion
Jr-25may17-199	40.381	d__Bacteria;p__Proteobacteria;c__Gammaproteobacteria;o__Burkholderiales;f__Burkholderiaceae;g__Limnohabitans;s__	Jiricka	Epilimnion
Jr-25may17-202	3.965	d__Bacteria;p__Proteobacteria;c__Alphaproteobacteria;o__Caulobacterales;f__Caulobacteraceae;g__PMMR1;s__	Jiricka	Epilimnion
Jr-25may17-205	15.612	d__Bacteria;p__Proteobacteria;c__Alphaproteobacteria;o__Rhizobiales;f__Beijerinckiaceae;g__28-YEA-48;s__	Jiricka	Epilimnion
Jr-25may17-206	16.476	d__Bacteria;p__Proteobacteria;c__Alphaproteobacteria;o__Sphingomonadales;f__Sphingomonadaceae;g__Novosphingobium;s__	Jiricka	Epilimnion
Jr-25may17-209	27.397	d__Bacteria;p__Proteobacteria;c__Alphaproteobacteria;o__Caulobacterales;f__Caulobacteraceae;g__BOG-935;s__	Jiricka	Epilimnion
Jr-25may17-211	24.303	d__Bacteria;p__Bacteroidota;c__Bacteroidia;o__Cytophagales;f__Spirosomaceae;g__UBA6715;s__	Jiricka	Epilimnion
Jr-25may17-213	29.032	d__Bacteria;p__Proteobacteria;c__Gammaproteobacteria;o__Burkholderiales;f__Burkholderiaceae;g__Limnohabitans;s__	Jiricka	Epilimnion
Jr-25may17-216	132.632	d__Bacteria;p__Bacteroidota;c__Bacteroidia;o__Flavobacteriales;f__Flavobacteriaceae;g__Flavobacterium;s__	Jiricka	Epilimnion
Jr-25may17-217	26.64	d__Bacteria;p__Proteobacteria;c__Alphaproteobacteria;o__Caulobacterales;f__Caulobacteraceae;g__;s__	Jiricka	Epilimnion
Jr-25may17-218	6.404	d__Bacteria;p__Proteobacteria;c__Gammaproteobacteria;o__Burkholderiales;f__Burkholderiaceae;g__;s__	Jiricka	Epilimnion
Jr-25may17-220	60.627	d__Bacteria;p__Proteobacteria;c__Alphaproteobacteria;o__Caulobacterales;f__Caulobacteraceae;g__BOG-938;s__	Jiricka	Epilimnion
Jr-25may17-221	46.964	d__Bacteria;p__Proteobacteria;c__Gammaproteobacteria;o__Burkholderiales;f__Burkholderiaceae;g__Limnohabitans;s__	Jiricka	Epilimnion
Jr-25may17-223	127.531	d__Bacteria;p__Actinobacteriota;c__Actinobacteria;o__Nanopelagicales;f__Nanopelagicaceae;g__PALSA-747;s__	Jiricka	Epilimnion
Jr-25may17-25	12.818	d__Bacteria;p__Proteobacteria;c__Gammaproteobacteria;o__Burkholderiales;f__Burkholderiaceae;g__Limnohabitans;s__	Jiricka	Epilimnion
Jr-25may17-27	39.871	d__Bacteria;p__Proteobacteria;c__Alphaproteobacteria;o__Caulobacterales;f__Caulobacteraceae;g__Phenylobacterium;s__	Jiricka	Epilimnion
Jr-25may17-29	16.086	d__Bacteria;p__Actinobacteriota;c__Actinobacteria;o__Nanopelagicales;f__Nanopelagicaceae;g__PALSA-747;s__	Jiricka	Epilimnion
Jr-25may17-3	29.224	d__Bacteria;p__Actinobacteriota;c__Actinobacteria;o__Actinomycetales;f__Microbacteriaceae;g__Rhodoluna;s__	Jiricka	Epilimnion
Jr-25may17-33	171.334	d__Bacteria;p__Actinobacteriota;c__Actinobacteria;o__Nanopelagicales;f__Nanopelagicaceae;g__Planktophila;s__	Jiricka	Epilimnion
Jr-25may17-36	26.444	d__Bacteria;p__Proteobacteria;c__Gammaproteobacteria;o__Burkholderiales;f__Burkholderiaceae;g__SCGC-AAA027-K21;s__	Jiricka	Epilimnion
Jr-25may17-37	7.99	d__Bacteria;p__Proteobacteria;c__Alphaproteobacteria;o__Rhodobacterales;f__Rhodobacteraceae;g__Pseudorhodobacter_A;s__	Jiricka	Epilimnion
Jr-25may17-39	182.334	d__Bacteria;p__Actinobacteriota;c__Actinobacteria;o__Nanopelagicales;f__Nanopelagicaceae;g__PALSA-747;s__	Jiricka	Epilimnion
Jr-25may17-4	6.94	d__Bacteria;p__Proteobacteria;c__Gammaproteobacteria;o__Burkholderiales;f__Burkholderiaceae;g__Herminiimonas;s__	Jiricka	Epilimnion
Jr-25may17-40	48.377	d__Bacteria;p__Bacteroidota;c__Bacteroidia;o__Chitinophagales;f__Chitinophagaceae;g__BSSC1;s__	Jiricka	Epilimnion
Jr-25may17-44	139.858	d__Bacteria;p__Proteobacteria;c__Gammaproteobacteria;o__Burkholderiales;f__Burkholderiaceae;g__Polynucleobacter;s__	Jiricka	Epilimnion
Jr-25may17-45	6.53	d__Bacteria;p__Proteobacteria;c__Gammaproteobacteria;o__Steroidobacterales;f__Steroidobacteraceae;g__ZC4RG30;s__	Jiricka	Epilimnion
Jr-25may17-49	32.648	d__Bacteria;p__Actinobacteriota;c__Actinobacteria;o__Actinomycetales;f__Microbacteriaceae;g__Rhodoluna;s__	Jiricka	Epilimnion
Jr-25may17-51	5.814	d__Bacteria;p__Bacteroidota;c__Bacteroidia;o__Cytophagales;f__Spirosomaceae;g__UBA6715;s__	Jiricka	Epilimnion
Jr-25may17-55	84.244	d__Bacteria;p__Proteobacteria;c__Gammaproteobacteria;o__Burkholderiales;f__Burkholderiaceae;g__Polynucleobacter;s__	Jiricka	Epilimnion
Jr-25may17-58	4.524	d__Bacteria;p__Proteobacteria;c__Gammaproteobacteria;o__Burkholderiales;f__Burkholderiaceae;g__Polynucleobacter;s__	Jiricka	Epilimnion
Jr-25may17-6	17.201	d__Bacteria;p__Bacteroidota;c__Bacteroidia;o__NS11-12g;f__UKL13-3;g__;s__	Jiricka	Epilimnion
Jr-25may17-62	13.949	d__Bacteria;p__Proteobacteria;c__Gammaproteobacteria;o__Burkholderiales;f__Burkholderiaceae;g__Rhizobacter;s__	Jiricka	Epilimnion
Jr-25may17-64	19.114	d__Bacteria;p__Bacteroidota;c__Bacteroidia;o__Chitinophagales;f__Chitinophagaceae;g__Taibaiella_B;s__	Jiricka	Epilimnion
Jr-25may17-65	101.451	d__Bacteria;p__Actinobacteriota;c__Actinobacteria;o__Actinomycetales;f__Microbacteriaceae;g__Rhodoluna;s__	Jiricka	Epilimnion
Jr-25may17-69	39.649	d__Bacteria;p__Actinobacteriota;c__Actinobacteria;o__Nanopelagicales;f__Nanopelagicaceae;g__PALSA-747;s__	Jiricka	Epilimnion
Jr-25may17-7	18.592	d__Bacteria;p__Actinobacteriota;c__Actinobacteria;o__Actinomycetales;f__Microbacteriaceae;g__Rhodoluna;s__	Jiricka	Epilimnion
Jr-25may17-71	31.474	d__Bacteria;p__Bacteroidota;c__Bacteroidia;o__Chitinophagales;f__Chitinophagaceae;g__UBA8137;s__	Jiricka	Epilimnion
Jr-25may17-73	22.366	d__Bacteria;p__Verrucomicrobiota;c__Verrucomicrobiae;o__Opitutales;f__UBA953;g__UBA953;s__	Jiricka	Epilimnion
Jr-25may17-74	15.52	d__Bacteria;p__Proteobacteria;c__Gammaproteobacteria;o__Burkholderiales;f__Burkholderiaceae;g__JOSHI-001;s__	Jiricka	Epilimnion
Jr-25may17-75	7.566	d__Bacteria;p__Verrucomicrobiota;c__Verrucomicrobiae;o__Opitutales;f__UBA953;g__UBA953;s__	Jiricka	Epilimnion
Jr-25may17-9	21.962	d__Bacteria;p__Proteobacteria;c__Alphaproteobacteria;o__Sphingomonadales;f__Sphingomonadaceae;g__UBA1936;s__	Jiricka	Epilimnion
Jr-25may17-91	102.908	d__Bacteria;p__Bacteroidota;c__Bacteroidia;o__Flavobacteriales;f__Flavobacteriaceae;g__Flavobacterium;s__	Jiricka	Epilimnion
Jr-25may17-92	8.545	d__Bacteria;p__Actinobacteriota;c__Actinobacteria;o__Nanopelagicales;f__UBA5976;g__UBA5976;s__	Jiricka	Epilimnion
Jr-25may17-93	10.851	d__Bacteria;p__Bacteroidota;c__Bacteroidia;o__Flavobacteriales;f__Crocinitomicaceae;g__UBA2040;s__	Jiricka	Epilimnion
Jr-25may17-95	81.097	d__Bacteria;p__Proteobacteria;c__Gammaproteobacteria;o__Burkholderiales;f__Burkholderiaceae;g__Limnohabitans;s__	Jiricka	Epilimnion
Jr-25may17-97	66.085	d__Bacteria;p__Proteobacteria;c__Alphaproteobacteria;o__Paracaedibacterales;f__UBA11393;g__;s__	Jiricka	Epilimnion
Jr-28aug17-101	88.035	d__Bacteria;p__Verrucomicrobiota;c__Verrucomicrobiae;o__Opitutales;f__UBA953;g__UBA953;s__	Jiricka	Epilimnion
Jr-28aug17-102	7.16	d__Bacteria;p__Verrucomicrobiota;c__Verrucomicrobiae;o__Opitutales;f__Opitutaceae;g__Opitutus;s__	Jiricka	Epilimnion
Jr-28aug17-104	26.501	d__Bacteria;p__Actinobacteriota;c__Acidimicrobiia;o__Acidimicrobiales;f__RAAP-2;g__RAAP-2;s__	Jiricka	Epilimnion
Jr-28aug17-105	9.257	d__Bacteria;p__Actinobacteriota;c__Actinobacteria;o__Nanopelagicales;f__Nanopelagicaceae;g__;s__	Jiricka	Epilimnion
Jr-28aug17-106	33.195	d__Bacteria;p__Proteobacteria;c__Gammaproteobacteria;o__Burkholderiales;f__Burkholderiaceae;g__Polynucleobacter;s__	Jiricka	Epilimnion
Jr-28aug17-113	15.182	d__Bacteria;p__Proteobacteria;c__Gammaproteobacteria;o__Burkholderiales;f__Burkholderiaceae;g__Limnohabitans;s__	Jiricka	Epilimnion
Jr-28aug17-115	14.672	d__Bacteria;p__Proteobacteria;c__Alphaproteobacteria;o__Rhizobiales;f__Beijerinckiaceae;g__28-YEA-48;s__	Jiricka	Epilimnion
Jr-28aug17-120	5.731	d__Bacteria;p__Proteobacteria;c__Alphaproteobacteria;o__Caulobacterales;f__Caulobacteraceae;g__Phenylobacterium;s__	Jiricka	Epilimnion
Jr-28aug17-121	23.182	d__Bacteria;p__Proteobacteria;c__Gammaproteobacteria;o__Burkholderiales;f__Burkholderiaceae;g__Polynucleobacter;s__	Jiricka	Epilimnion
Jr-28aug17-124	61.468	d__Bacteria;p__Bacteroidota;c__Bacteroidia;o__Chitinophagales;f__Chitinophagaceae;g__UBA8137;s__	Jiricka	Epilimnion
Jr-28aug17-127	17.697	d__Bacteria;p__Proteobacteria;c__Gammaproteobacteria;o__Burkholderiales;f__Burkholderiaceae;g__Limnohabitans;s__	Jiricka	Epilimnion
Jr-28aug17-128	19.762	d__Bacteria;p__Proteobacteria;c__Alphaproteobacteria;o__Rhizobiales;f__Beijerinckiaceae;g__28-YEA-48;s__	Jiricka	Epilimnion
Jr-28aug17-13	8.623	d__Bacteria;p__Planctomycetota;c__Planctomycetes;o__Pirellulales;f__UBA1268;g__BAIKAL-G1-2R;s__	Jiricka	Epilimnion
Jr-28aug17-134	34.325	d__Bacteria;p__Proteobacteria;c__Gammaproteobacteria;o__Steroidobacterales;f__Steroidobacteraceae;g__;s__	Jiricka	Epilimnion
Jr-28aug17-135	17.085	d__Bacteria;p__Chloroflexota;c__Chloroflexia;o__Chloroflexales;f__Roseiflexaceae;g__UBA965;s__	Jiricka	Epilimnion
Jr-28aug17-137	69.299	d__Bacteria;p__Verrucomicrobiota;c__Verrucomicrobiae;o__Opitutales;f__UBA953;g__UBA953;s__	Jiricka	Epilimnion
Jr-28aug17-138	88.731	d__Bacteria;p__Actinobacteriota;c__Actinobacteria;o__Nanopelagicales;f__Nanopelagicaceae;g__AAA044-D11;s__	Jiricka	Epilimnion
Jr-28aug17-144	99.132	d__Bacteria;p__Actinobacteriota;c__Actinobacteria;o__Actinomycetales;f__Microbacteriaceae;g__Rhodoluna;s__	Jiricka	Epilimnion
Jr-28aug17-148	34.113	d__Bacteria;p__Proteobacteria;c__Alphaproteobacteria;o__Rhizobiales;f__Beijerinckiaceae;g__28-YEA-48;s__	Jiricka	Epilimnion
Jr-28aug17-152	16.312	d__Bacteria;p__Proteobacteria;c__Gammaproteobacteria;o__Burkholderiales;f__Burkholderiaceae;g__Polynucleobacter;s__	Jiricka	Epilimnion
Jr-28aug17-154	57.412	d__Bacteria;p__Bacteroidota;c__Bacteroidia;o__Chitinophagales;f__Chitinophagaceae;g__UBA8137;s__	Jiricka	Epilimnion
Jr-28aug17-155	25.088	d__Bacteria;p__Actinobacteriota;c__Actinobacteria;o__Actinomycetales;f__Microbacteriaceae;g__Rhodoluna;s__	Jiricka	Epilimnion
Jr-28aug17-158	11.396	d__Bacteria;p__Proteobacteria;c__Gammaproteobacteria;o__Burkholderiales;f__Burkholderiaceae;g__Limnohabitans;s__	Jiricka	Epilimnion
Jr-28aug17-161	15.792	d__Bacteria;p__Proteobacteria;c__Gammaproteobacteria;o__Steroidobacterales;f__Steroidobacteraceae;g__;s__	Jiricka	Epilimnion
Jr-28aug17-164	30.942	d__Bacteria;p__Bacteroidota;c__Bacteroidia;o__Chitinophagales;f__Chitinophagaceae;g__UBA8137;s__	Jiricka	Epilimnion
Jr-28aug17-165	27.616	d__Bacteria;p__Proteobacteria;c__Gammaproteobacteria;o__Burkholderiales;f__Burkholderiaceae;g__Polynucleobacter;s__Polynucleobacter sp900176405	Jiricka	Epilimnion
Jr-28aug17-166	51.162	d__Bacteria;p__Bacteroidota;c__Bacteroidia;o__Chitinophagales;f__Chitinophagaceae;g__UBA8137;s__	Jiricka	Epilimnion
Jr-28aug17-167	13.183	d__Bacteria;p__Actinobacteriota;c__Actinobacteria;o__Nanopelagicales;f__UBA5976;g__UBA5976;s__	Jiricka	Epilimnion
Jr-28aug17-169	39.058	d__Bacteria;p__Proteobacteria;c__Gammaproteobacteria;o__Burkholderiales;f__Burkholderiaceae;g__Polynucleobacter;s__	Jiricka	Epilimnion
Jr-28aug17-172	29.698	d__Bacteria;p__Bacteroidota;c__Bacteroidia;o__Flavobacteriales;f__UA16;g__;s__	Jiricka	Epilimnion
Jr-28aug17-175	24.508	d__Bacteria;p__Proteobacteria;c__Gammaproteobacteria;o__Burkholderiales;f__Burkholderiaceae;g__SCGC-AAA027-K21;s__	Jiricka	Epilimnion
Jr-28aug17-178	5.65	d__Bacteria;p__Proteobacteria;c__Alphaproteobacteria;o__Rhizobiales;f__Beijerinckiaceae;g__28-YEA-48;s__	Jiricka	Epilimnion
Jr-28aug17-179	22.956	d__Bacteria;p__Actinobacteriota;c__Acidimicrobiia;o__Microtrichales;f__Ilumatobacteraceae;g__UBA2093;s__	Jiricka	Epilimnion
Jr-28aug17-182	30.796	d__Bacteria;p__Actinobacteriota;c__Actinobacteria;o__Nanopelagicales;f__Nanopelagicaceae;g__AAA044-D11;s__	Jiricka	Epilimnion
Jr-28aug17-183	7.017	d__Bacteria;p__Proteobacteria;c__Gammaproteobacteria;o__Burkholderiales;f__Burkholderiaceae;g__Ramlibacter;s__	Jiricka	Epilimnion
Jr-28aug17-188	28.21	d__Bacteria;p__Proteobacteria;c__Gammaproteobacteria;o__Burkholderiales;f__Methylophilaceae;g__Methylopumilus_A;s__	Jiricka	Epilimnion
Jr-28aug17-189	15.366	d__Bacteria;p__Bacteroidota;c__Bacteroidia;o__Chitinophagales;f__Chitinophagaceae;g__Ferruginibacter;s__	Jiricka	Epilimnion
Jr-28aug17-191	17.754	d__Bacteria;p__Actinobacteriota;c__Actinobacteria;o__Nanopelagicales;f__Nanopelagicaceae;g__Planktophila;s__	Jiricka	Epilimnion
Jr-28aug17-194	4.428	d__Bacteria;p__Proteobacteria;c__Alphaproteobacteria;o__Rhodobacterales;f__Rhodobacteraceae;g__UBA1943;s__	Jiricka	Epilimnion
Jr-28aug17-195	384.469	d__Bacteria;p__Actinobacteriota;c__Actinobacteria;o__Nanopelagicales;f__Nanopelagicaceae;g__Planktophila;s__	Jiricka	Epilimnion
Jr-28aug17-197	71.32	d__Bacteria;p__Actinobacteriota;c__Actinobacteria;o__Nanopelagicales;f__Nanopelagicaceae;g__PALSA-747;s__	Jiricka	Epilimnion
Jr-28aug17-2	4.332	d__Bacteria;p__Actinobacteriota;c__Acidimicrobiia;o__Microtrichales;f__UBA8139;g__;s__	Jiricka	Epilimnion
Jr-28aug17-200	5.67	d__Bacteria;p__Proteobacteria;c__Alphaproteobacteria;o__Sphingomonadales;f__Sphingomonadaceae;g__Sphingomonas;s__Sphingomonas melonis	Jiricka	Epilimnion
Jr-28aug17-204	7.075	d__Bacteria;p__Proteobacteria;c__Gammaproteobacteria;o__Burkholderiales;f__Burkholderiaceae;g__;s__	Jiricka	Epilimnion
Jr-28aug17-207	12.207	d__Bacteria;p__Proteobacteria;c__Gammaproteobacteria;o__Steroidobacterales;f__Steroidobacteraceae;g__FEN-1191;s__	Jiricka	Epilimnion
Jr-28aug17-211	71.457	d__Bacteria;p__Verrucomicrobiota;c__Verrucomicrobiae;o__Opitutales;f__UBA953;g__UBA953;s__	Jiricka	Epilimnion
Jr-28aug17-220	7.517	d__Bacteria;p__Bacteroidota;c__Bacteroidia;o__Cytophagales;f__Spirosomaceae;g__UBA6715;s__	Jiricka	Epilimnion
Jr-28aug17-226	6.648	d__Bacteria;p__Bacteroidota;c__Bacteroidia;o__Flavobacteriales;f__Crocinitomicaceae;g__40-80;s__	Jiricka	Epilimnion
Jr-28aug17-229	19.222	d__Bacteria;p__Actinobacteriota;c__Actinobacteria;o__Actinomycetales;f__Microbacteriaceae;g__Rhodoluna;s__	Jiricka	Epilimnion
Jr-28aug17-23	32.2	d__Bacteria;p__Bacteroidota;c__Bacteroidia;o__Chitinophagales;f__Chitinophagaceae;g__UBA8137;s__	Jiricka	Epilimnion
Jr-28aug17-231	23.262	d__Bacteria;p__Bacteroidota;c__Bacteroidia;o__Chitinophagales;f__Chitinophagaceae;g__UBA1952;s__	Jiricka	Epilimnion
Jr-28aug17-233	63.375	d__Bacteria;p__Actinobacteriota;c__Actinobacteria;o__Nanopelagicales;f__Nanopelagicaceae;g__PALSA-747;s__	Jiricka	Epilimnion
Jr-28aug17-235	57.56	d__Bacteria;p__Proteobacteria;c__Gammaproteobacteria;o__Burkholderiales;f__Burkholderiaceae;g__Polynucleobacter;s__	Jiricka	Epilimnion
Jr-28aug17-236	10.139	d__Bacteria;p__Actinobacteriota;c__Actinobacteria;o__Actinomycetales;f__Microbacteriaceae;g__Rhodoluna;s__	Jiricka	Epilimnion
Jr-28aug17-237	50.869	d__Bacteria;p__Actinobacteriota;c__Actinobacteria;o__Actinomycetales;f__Microbacteriaceae;g__Aurantimicrobium;s__	Jiricka	Epilimnion
Jr-28aug17-238	64.051	d__Bacteria;p__Actinobacteriota;c__Actinobacteria;o__Nanopelagicales;f__Nanopelagicaceae;g__AAA044-D11;s__	Jiricka	Epilimnion
Jr-28aug17-239	26.861	d__Bacteria;p__Proteobacteria;c__Gammaproteobacteria;o__Burkholderiales;f__Burkholderiaceae;g__Limnohabitans;s__	Jiricka	Epilimnion
Jr-28aug17-240	32.487	d__Bacteria;p__Proteobacteria;c__Gammaproteobacteria;o__Burkholderiales;f__Burkholderiaceae;g__Polynucleobacter;s__	Jiricka	Epilimnion
Jr-28aug17-241	5.119	d__Bacteria;p__Actinobacteriota;c__Thermoleophilia;o__Ga0077560;f__Ga0077560;g__;s__	Jiricka	Epilimnion
Jr-28aug17-242	58.605	d__Bacteria;p__Verrucomicrobiota;c__Verrucomicrobiae;o__Opitutales;f__UBA953;g__UBA953;s__	Jiricka	Epilimnion
Jr-28aug17-251	17.326	d__Bacteria;p__Actinobacteriota;c__Actinobacteria;o__Actinomycetales;f__Microbacteriaceae;g__Rhodoluna;s__	Jiricka	Epilimnion
Jr-28aug17-252	5.355	d__Bacteria;p__Bacteroidota;c__Bacteroidia;o__Chitinophagales;f__Chitinophagaceae;g__UBA1930;s__	Jiricka	Epilimnion
Jr-28aug17-253	16.502	d__Bacteria;p__Proteobacteria;c__Gammaproteobacteria;o__Burkholderiales;f__Burkholderiaceae;g__Polynucleobacter;s__	Jiricka	Epilimnion
Jr-28aug17-29	42.225	d__Bacteria;p__Actinobacteriota;c__Actinobacteria;o__Nanopelagicales;f__Nanopelagicaceae;g__PALSA-747;s__	Jiricka	Epilimnion
Jr-28aug17-35	14.24	d__Bacteria;p__Bacteroidota;c__Bacteroidia;o__Chitinophagales;f__Chitinophagaceae;g__Ferruginibacter;s__	Jiricka	Epilimnion
Jr-28aug17-36	12.644	d__Bacteria;p__Proteobacteria;c__Gammaproteobacteria;o__Burkholderiales;f__Burkholderiaceae;g__Limnohabitans;s__	Jiricka	Epilimnion
Jr-28aug17-38	5.176	d__Bacteria;p__Actinobacteriota;c__Actinobacteria;o__Nanopelagicales;f__S36-B12;g__GCA-2737125;s__	Jiricka	Epilimnion
Jr-28aug17-4	4.849	d__Bacteria;p__Verrucomicrobiota;c__Verrucomicrobiae;o__Opitutales;f__UBA953;g__UBA953;s__	Jiricka	Epilimnion
Jr-28aug17-40	9.965	d__Bacteria;p__Actinobacteriota;c__Actinobacteria;o__Actinomycetales;f__Microbacteriaceae;g__Aurantimicrobium;s__	Jiricka	Epilimnion
Jr-28aug17-42	64.318	d__Bacteria;p__Bacteroidota;c__Bacteroidia;o__Flavobacteriales;f__Flavobacteriaceae;g__Flavobacterium;s__	Jiricka	Epilimnion
Jr-28aug17-43	29.032	d__Bacteria;p__Bacteroidota;c__Bacteroidia;o__AKYH767;f__2-12-FULL-35-15;g__2-12-FULL-35-15;s__	Jiricka	Epilimnion
Jr-28aug17-44	12.928	d__Bacteria;p__Bacteroidota;c__Bacteroidia;o__Chitinophagales;f__;g__;s__	Jiricka	Epilimnion
Jr-28aug17-46	7.94	d__Bacteria;p__Proteobacteria;c__Gammaproteobacteria;o__Burkholderiales;f__Burkholderiaceae;g__;s__	Jiricka	Epilimnion
Jr-28aug17-47	7.451	d__Bacteria;p__Actinobacteriota;c__Actinobacteria;o__Actinomycetales;f__Microbacteriaceae;g__Rhodoluna;s__	Jiricka	Epilimnion
Jr-28aug17-49	103.313	d__Bacteria;p__Actinobacteriota;c__Actinobacteria;o__Nanopelagicales;f__Nanopelagicaceae;g__PALSA-747;s__	Jiricka	Epilimnion
Jr-28aug17-5	30.854	d__Bacteria;p__Proteobacteria;c__Gammaproteobacteria;o__Burkholderiales;f__Burkholderiaceae;g__Polynucleobacter;s__	Jiricka	Epilimnion
Jr-28aug17-50	6.818	d__Bacteria;p__Actinobacteriota;c__Actinobacteria;o__Actinomycetales;f__Microbacteriaceae;g__MWH-TA3;s__	Jiricka	Epilimnion
Jr-28aug17-51	40.345	d__Bacteria;p__Proteobacteria;c__Alphaproteobacteria;o__Rhizobiales;f__Beijerinckiaceae;g__;s__	Jiricka	Epilimnion
Jr-28aug17-55	16.835	d__Bacteria;p__Proteobacteria;c__Gammaproteobacteria;o__Burkholderiales;f__Burkholderiaceae;g__Limnohabitans;s__	Jiricka	Epilimnion
Jr-28aug17-59	24.03	d__Bacteria;p__Proteobacteria;c__Gammaproteobacteria;o__Burkholderiales;f__Burkholderiaceae;g__Limnohabitans;s__	Jiricka	Epilimnion
Jr-28aug17-61	17.142	d__Bacteria;p__Bacteroidota;c__Bacteroidia;o__Chitinophagales;f__Chitinophagaceae;g__BSSC1;s__	Jiricka	Epilimnion
Jr-28aug17-64	6.293	d__Bacteria;p__Actinobacteriota;c__Actinobacteria;o__Nanopelagicales;f__UBA5976;g__;s__	Jiricka	Epilimnion
Jr-28aug17-65	13.389	d__Bacteria;p__Proteobacteria;c__Gammaproteobacteria;o__Burkholderiales;f__Burkholderiaceae;g__Rhodoferax;s__	Jiricka	Epilimnion
Jr-28aug17-69	15.305	d__Bacteria;p__Proteobacteria;c__Gammaproteobacteria;o__Burkholderiales;f__Burkholderiaceae;g__Limnohabitans;s__	Jiricka	Epilimnion
Jr-28aug17-7	8.986	d__Bacteria;p__Bacteroidota;c__Bacteroidia;o__AKYH767;f__b-17BO;g__;s__	Jiricka	Epilimnion
Jr-28aug17-71	72.958	d__Bacteria;p__Bacteroidota;c__Bacteroidia;o__Chitinophagales;f__Chitinophagaceae;g__UBA8137;s__	Jiricka	Epilimnion
Jr-28aug17-73	9.114	d__Bacteria;p__Proteobacteria;c__Gammaproteobacteria;o__Burkholderiales;f__Burkholderiaceae;g__Rhodoferax;s__	Jiricka	Epilimnion
Jr-28aug17-77	16.78	d__Bacteria;p__Proteobacteria;c__Gammaproteobacteria;o__Burkholderiales;f__Burkholderiaceae;g__Polynucleobacter;s__	Jiricka	Epilimnion
Jr-28aug17-78	30.07	d__Bacteria;p__Bacteroidota;c__Bacteroidia;o__Flavobacteriales;f__Crocinitomicaceae;g__;s__	Jiricka	Epilimnion
Jr-28aug17-80	4.973	d__Bacteria;p__Actinobacteriota;c__Actinobacteria;o__Nanopelagicales;f__UBA5976;g__UBA5976;s__	Jiricka	Epilimnion
Jr-28aug17-83	5.78	d__Bacteria;p__Bacteroidota;c__Bacteroidia;o__Chitinophagales;f__Chitinophagaceae;g__Ferruginibacter;s__	Jiricka	Epilimnion
Jr-28aug17-84	54.839	d__Bacteria;p__Proteobacteria;c__Gammaproteobacteria;o__Burkholderiales;f__Methylophilaceae;g__Methylopumilus;s__	Jiricka	Epilimnion
Jr-28aug17-85	8.486	d__Bacteria;p__Actinobacteriota;c__Acidimicrobiia;o__Acidimicrobiales;f__RAAP-2;g__RAAP-2;s__	Jiricka	Epilimnion
Jr-28aug17-86	5.886	d__Bacteria;p__Actinobacteriota;c__Acidimicrobiia;o__Microtrichales;f__Ilumatobacteraceae;g__UBA2093;s__	Jiricka	Epilimnion
Jr-28aug17-90	16.147	d__Bacteria;p__Proteobacteria;c__Gammaproteobacteria;o__Burkholderiales;f__Burkholderiaceae;g__Limnohabitans;s__	Jiricka	Epilimnion
Jr-28aug17-95	6.439	d__Bacteria;p__Planctomycetota;c__Planctomycetes;o__Pirellulales;f__UBA1268;g__BAIKAL-G1-2R;s__	Jiricka	Epilimnion
Jr-28aug17-97	8.893	d__Bacteria;p__Proteobacteria;c__Gammaproteobacteria;o__Steroidobacterales;f__Steroidobacteraceae;g__ZC4RG30;s__	Jiricka	Epilimnion
Jr-28aug17-98	15.882	d__Bacteria;p__Proteobacteria;c__Gammaproteobacteria;o__Burkholderiales;f__Methylophilaceae;g__Methylopumilus_A;s__	Jiricka	Epilimnion
Jr-28aug17-99	121.517	d__Bacteria;p__Proteobacteria;c__Gammaproteobacteria;o__Burkholderiales;f__Burkholderiaceae;g__UBA6679;s__	Jiricka	Epilimnion
Jr-28jun17-10	18.092	d__Bacteria;p__Proteobacteria;c__Gammaproteobacteria;o__Burkholderiales;f__Burkholderiaceae;g__Limnohabitans;s__	Jiricka	Epilimnion
Jr-28jun17-101	8.148	d__Bacteria;p__Proteobacteria;c__Alphaproteobacteria;o__Rhizobiales;f__Beijerinckiaceae;g__28-YEA-48;s__	Jiricka	Epilimnion
Jr-28jun17-102	6.261	d__Bacteria;p__Bacteroidota;c__Bacteroidia;o__Chitinophagales;f__Chitinophagaceae;g__Ferruginibacter;s__	Jiricka	Epilimnion
Jr-28jun17-103	49.207	d__Bacteria;p__Proteobacteria;c__Gammaproteobacteria;o__Burkholderiales;f__Burkholderiaceae;g__Limnohabitans;s__	Jiricka	Epilimnion
Jr-28jun17-104	5.068	d__Bacteria;p__Bacteroidota;c__Bacteroidia;o__AKYH767;f__b-17BO;g__UBA4416;s__	Jiricka	Epilimnion
Jr-28jun17-107	6.267	d__Bacteria;p__Planctomycetota;c__Planctomycetes;o__Pirellulales;f__UBA1268;g__BAIKAL-G1-2R;s__	Jiricka	Epilimnion
Jr-28jun17-108	52.746	d__Bacteria;p__Proteobacteria;c__Alphaproteobacteria;o__Rhizobiales;f__Beijerinckiaceae;g__28-YEA-48;s__	Jiricka	Epilimnion
Jr-28jun17-109	28.681	d__Bacteria;p__Actinobacteriota;c__Actinobacteria;o__Actinomycetales;f__Microbacteriaceae;g__Rhodoluna;s__	Jiricka	Epilimnion
Jr-28jun17-110	11.026	d__Bacteria;p__Proteobacteria;c__Alphaproteobacteria;o__Sphingomonadales;f__Sphingomonadaceae;g__UBA1936;s__	Jiricka	Epilimnion
Jr-28jun17-112	39.1	d__Bacteria;p__Proteobacteria;c__Gammaproteobacteria;o__Burkholderiales;f__Burkholderiaceae;g__Polynucleobacter;s__	Jiricka	Epilimnion
Jr-28jun17-117	44.738	d__Bacteria;p__Proteobacteria;c__Gammaproteobacteria;o__Burkholderiales;f__Burkholderiaceae;g__Polynucleobacter;s__	Jiricka	Epilimnion
Jr-28jun17-118	40.977	d__Bacteria;p__Bacteroidota;c__Bacteroidia;o__Chitinophagales;f__Chitinophagaceae;g__Sediminibacterium;s__	Jiricka	Epilimnion
Jr-28jun17-119	7.327	d__Bacteria;p__Verrucomicrobiota;c__Verrucomicrobiae;o__Opitutales;f__Opitutaceae;g__Opitutus;s__	Jiricka	Epilimnion
Jr-28jun17-120	16.414	d__Bacteria;p__Verrucomicrobiota;c__Verrucomicrobiae;o__Opitutales;f__Opitutaceae;g__Tous-C4FEB;s__	Jiricka	Epilimnion
Jr-28jun17-127	135.779	d__Bacteria;p__Verrucomicrobiota;c__Verrucomicrobiae;o__Opitutales;f__UBA953;g__UBA953;s__	Jiricka	Epilimnion
Jr-28jun17-129	47.96	d__Bacteria;p__Proteobacteria;c__Gammaproteobacteria;o__Burkholderiales;f__Burkholderiaceae;g__Polynucleobacter;s__	Jiricka	Epilimnion
Jr-28jun17-130	4.897	d__Bacteria;p__Proteobacteria;c__Alphaproteobacteria;o__Sphingomonadales;f__Sphingomonadaceae;g__Novosphingobium;s__	Jiricka	Epilimnion
Jr-28jun17-134	20.834	d__Bacteria;p__Actinobacteriota;c__Actinobacteria;o__Nanopelagicales;f__Nanopelagicaceae;g__PALSA-747;s__	Jiricka	Epilimnion
Jr-28jun17-136	11.011	d__Bacteria;p__Bacteroidota;c__Bacteroidia;o__NS11-12g;f__UBA955;g__UBA955;s__	Jiricka	Epilimnion
Jr-28jun17-137	13.869	d__Bacteria;p__Bacteroidota;c__Bacteroidia;o__Chitinophagales;f__Chitinophagaceae;g__UBA8137;s__	Jiricka	Epilimnion
Jr-28jun17-138	166.572	d__Bacteria;p__Actinobacteriota;c__Acidimicrobiia;o__Microtrichales;f__Ilumatobacteraceae;g__UBA2093;s__	Jiricka	Epilimnion
Jr-28jun17-139	68.526	d__Bacteria;p__Actinobacteriota;c__Actinobacteria;o__Actinomycetales;f__Microbacteriaceae;g__Rhodoluna;s__	Jiricka	Epilimnion
Jr-28jun17-141	215.921	d__Bacteria;p__Actinobacteriota;c__Actinobacteria;o__Actinomycetales;f__Microbacteriaceae;g__Rhodoluna;s__	Jiricka	Epilimnion
Jr-28jun17-143	23.85	d__Bacteria;p__Actinobacteriota;c__Acidimicrobiia;o__Microtrichales;f__UBA8139;g__;s__	Jiricka	Epilimnion
Jr-28jun17-146	30.305	d__Bacteria;p__Chloroflexota;c__Chloroflexia;o__Chloroflexales;f__Roseiflexaceae;g__UBA965;s__	Jiricka	Epilimnion
Jr-28jun17-150	30.12	d__Bacteria;p__Actinobacteriota;c__Actinobacteria;o__Nanopelagicales;f__Nanopelagicaceae;g__PALSA-747;s__	Jiricka	Epilimnion
Jr-28jun17-154	126.011	d__Bacteria;p__Bacteroidota;c__Bacteroidia;o__Chitinophagales;f__Chitinophagaceae;g__UBA8137;s__	Jiricka	Epilimnion
Jr-28jun17-16	11.408	d__Bacteria;p__Bacteroidota;c__Bacteroidia;o__Chitinophagales;f__Chitinophagaceae;g__Ferruginibacter;s__	Jiricka	Epilimnion
Jr-28jun17-160	11.819	d__Bacteria;p__Proteobacteria;c__Alphaproteobacteria;o__Sphingomonadales;f__Sphingomonadaceae;g__Sphingomonas;s__Sphingomonas melonis	Jiricka	Epilimnion
Jr-28jun17-161	8.469	d__Bacteria;p__Actinobacteriota;c__Actinobacteria;o__Actinomycetales;f__Microbacteriaceae;g__Aurantimicrobium;s__	Jiricka	Epilimnion
Jr-28jun17-167	10.775	d__Bacteria;p__Proteobacteria;c__Alphaproteobacteria;o__Rhizobiales;f__Beijerinckiaceae;g__28-YEA-48;s__	Jiricka	Epilimnion
Jr-28jun17-169	52.725	d__Bacteria;p__Actinobacteriota;c__Actinobacteria;o__Nanopelagicales;f__Nanopelagicaceae;g__AAA044-D11;s__	Jiricka	Epilimnion
Jr-28jun17-170	75.009	d__Bacteria;p__Proteobacteria;c__Gammaproteobacteria;o__Burkholderiales;f__Burkholderiaceae;g__Limnohabitans;s__	Jiricka	Epilimnion
Jr-28jun17-171	44.38	d__Bacteria;p__Verrucomicrobiota;c__Verrucomicrobiae;o__Opitutales;f__UBA953;g__UBA953;s__	Jiricka	Epilimnion
Jr-28jun17-172	6.908	d__Bacteria;p__Bacteroidota;c__Bacteroidia;o__Flavobacteriales;f__Crocinitomicaceae;g__UBA952;s__	Jiricka	Epilimnion
Jr-28jun17-174	6.971	d__Bacteria;p__Actinobacteriota;c__Actinobacteria;o__Nanopelagicales;f__Nanopelagicaceae;g__AAA044-D11;s__	Jiricka	Epilimnion
Jr-28jun17-175	79.196	d__Bacteria;p__Actinobacteriota;c__Actinobacteria;o__Nanopelagicales;f__Nanopelagicaceae;g__PALSA-747;s__	Jiricka	Epilimnion
Jr-28jun17-181	59.663	d__Bacteria;p__Actinobacteriota;c__Actinobacteria;o__Nanopelagicales;f__Nanopelagicaceae;g__Planktophila;s__	Jiricka	Epilimnion
Jr-28jun17-184	124.748	d__Bacteria;p__Verrucomicrobiota;c__Verrucomicrobiae;o__Opitutales;f__UBA953;g__UBA953;s__	Jiricka	Epilimnion
Jr-28jun17-195	99.788	d__Bacteria;p__Bacteroidota;c__Bacteroidia;o__Flavobacteriales;f__Crocinitomicaceae;g__UBA952;s__	Jiricka	Epilimnion
Jr-28jun17-199	30.983	d__Bacteria;p__Proteobacteria;c__Gammaproteobacteria;o__Burkholderiales;f__Burkholderiaceae;g__Polynucleobacter;s__	Jiricka	Epilimnion
Jr-28jun17-200	26.278	d__Bacteria;p__Proteobacteria;c__Gammaproteobacteria;o__Burkholderiales;f__Burkholderiaceae;g__Limnohabitans;s__	Jiricka	Epilimnion
Jr-28jun17-204	4.78	d__Bacteria;p__Bdellovibrionota;c__Bacteriovoracia;o__UBA1018;f__;g__;s__	Jiricka	Epilimnion
Jr-28jun17-207	7.482	d__Bacteria;p__Proteobacteria;c__Gammaproteobacteria;o__Steroidobacterales;f__Steroidobacteraceae;g__;s__	Jiricka	Epilimnion
Jr-28jun17-209	208.642	d__Bacteria;p__Proteobacteria;c__Gammaproteobacteria;o__Burkholderiales;f__Burkholderiaceae;g__;s__	Jiricka	Epilimnion
Jr-28jun17-215	18.943	d__Bacteria;p__Bacteroidota;c__Bacteroidia;o__Chitinophagales;f__Chitinophagaceae;g__UBA8137;s__	Jiricka	Epilimnion
Jr-28jun17-217	8.656	d__Bacteria;p__Proteobacteria;c__Gammaproteobacteria;o__Steroidobacterales;f__Steroidobacteraceae;g__;s__	Jiricka	Epilimnion
Jr-28jun17-219	6.747	d__Bacteria;p__Proteobacteria;c__Gammaproteobacteria;o__Burkholderiales;f__Burkholderiaceae;g__Polynucleobacter;s__	Jiricka	Epilimnion
Jr-28jun17-220	5.278	d__Bacteria;p__Bdellovibrionota_B;c__Oligoflexia;o__Oligoflexales;f__Oligoflexaceae;g__Oligoflexus;s__	Jiricka	Epilimnion
Jr-28jun17-223	4.819	d__Bacteria;p__Verrucomicrobiota;c__Verrucomicrobiae;o__Pedosphaerales;f__UBA9464;g__;s__	Jiricka	Epilimnion
Jr-28jun17-225	7.811	d__Bacteria;p__Actinobacteriota;c__Actinobacteria;o__Nanopelagicales;f__UBA5976;g__UBA5976;s__	Jiricka	Epilimnion
Jr-28jun17-226	25.534	d__Bacteria;p__Bacteroidota;c__Bacteroidia;o__AKYH767-A;f__OLB10;g__;s__	Jiricka	Epilimnion
Jr-28jun17-228	51.634	d__Bacteria;p__Bacteroidota;c__Bacteroidia;o__Chitinophagales;f__Chitinophagaceae;g__UBA8137;s__	Jiricka	Epilimnion
Jr-28jun17-229	5.94	d__Bacteria;p__Actinobacteriota;c__Actinobacteria;o__Nanopelagicales;f__S36-B12;g__GCA-2737125;s__	Jiricka	Epilimnion
Jr-28jun17-231	8.26	d__Bacteria;p__Proteobacteria;c__Gammaproteobacteria;o__Burkholderiales;f__Burkholderiaceae;g__Ramlibacter;s__	Jiricka	Epilimnion
Jr-28jun17-234	44.908	d__Bacteria;p__Proteobacteria;c__Gammaproteobacteria;o__Burkholderiales;f__Methylophilaceae;g__Methylopumilus;s__	Jiricka	Epilimnion
Jr-28jun17-235	4.641	d__Bacteria;p__Proteobacteria;c__Alphaproteobacteria;o__Paracaedibacterales;f__UBA11393;g__;s__	Jiricka	Epilimnion
Jr-28jun17-238	11.802	d__Bacteria;p__Actinobacteriota;c__Actinobacteria;o__Actinomycetales;f__Microbacteriaceae;g__Aurantimicrobium;s__	Jiricka	Epilimnion
Jr-28jun17-24	12.492	d__Bacteria;p__Actinobacteriota;c__Actinobacteria;o__Actinomycetales;f__Microbacteriaceae;g__Rhodoluna;s__	Jiricka	Epilimnion
Jr-28jun17-240	6.27	d__Bacteria;p__Proteobacteria;c__Gammaproteobacteria;o__Burkholderiales;f__UBA11063;g__UBA11063;s__	Jiricka	Epilimnion
Jr-28jun17-241	7.536	d__Bacteria;p__Proteobacteria;c__Alphaproteobacteria;o__Sphingomonadales;f__Sphingomonadaceae;g__Novosphingobium;s__	Jiricka	Epilimnion
Jr-28jun17-243	18.817	d__Bacteria;p__Bacteroidota;c__Bacteroidia;o__Chitinophagales;f__Chitinophagaceae;g__Ferruginibacter;s__	Jiricka	Epilimnion
Jr-28jun17-247	75.996	d__Bacteria;p__Actinobacteriota;c__Actinobacteria;o__Actinomycetales;f__Microbacteriaceae;g__Rhodoluna;s__	Jiricka	Epilimnion
Jr-28jun17-249	15.21	d__Bacteria;p__Bacteroidota;c__Bacteroidia;o__Cytophagales;f__Spirosomaceae;g__UBA6715;s__	Jiricka	Epilimnion
Jr-28jun17-25	10.277	d__Bacteria;p__Proteobacteria;c__Gammaproteobacteria;o__Burkholderiales;f__Burkholderiaceae;g__;s__	Jiricka	Epilimnion
Jr-28jun17-250	7.357	d__Bacteria;p__Actinobacteriota;c__Actinobacteria;o__Nanopelagicales;f__Nanopelagicaceae;g__Planktophila;s__	Jiricka	Epilimnion
Jr-28jun17-40	24.236	d__Bacteria;p__Proteobacteria;c__Gammaproteobacteria;o__Burkholderiales;f__Burkholderiaceae;g__Limnohabitans;s__	Jiricka	Epilimnion
Jr-28jun17-41	59.923	d__Bacteria;p__Proteobacteria;c__Gammaproteobacteria;o__Burkholderiales;f__Burkholderiaceae;g__Limnohabitans;s__	Jiricka	Epilimnion
Jr-28jun17-45	11.47	d__Bacteria;p__Actinobacteriota;c__Actinobacteria;o__Nanopelagicales;f__Nanopelagicaceae;g__AAA044-D11;s__	Jiricka	Epilimnion
Jr-28jun17-46	24.165	d__Bacteria;p__Proteobacteria;c__Gammaproteobacteria;o__Burkholderiales;f__Burkholderiaceae;g__SCGC-AAA027-K21;s__	Jiricka	Epilimnion
Jr-28jun17-48	10.068	d__Bacteria;p__Bacteroidota;c__Bacteroidia;o__Flavobacteriales;f__Crocinitomicaceae;g__40-80;s__	Jiricka	Epilimnion
Jr-28jun17-51	9.151	d__Bacteria;p__Actinobacteriota;c__Acidimicrobiia;o__Microtrichales;f__Ilumatobacteraceae;g__UBA2093;s__	Jiricka	Epilimnion
Jr-28jun17-52	5.868	d__Bacteria;p__Proteobacteria;c__Gammaproteobacteria;o__Steroidobacterales;f__Steroidobacteraceae;g__ZC4RG30;s__	Jiricka	Epilimnion
Jr-28jun17-62	22.947	d__Bacteria;p__Proteobacteria;c__Gammaproteobacteria;o__Burkholderiales;f__Burkholderiaceae;g__Limnohabitans;s__	Jiricka	Epilimnion
Jr-28jun17-65	9.354	d__Bacteria;p__Proteobacteria;c__Gammaproteobacteria;o__Burkholderiales;f__Methylophilaceae;g__Methylopumilus_A;s__	Jiricka	Epilimnion
Jr-28jun17-66	34.141	d__Bacteria;p__Proteobacteria;c__Gammaproteobacteria;o__Burkholderiales;f__Burkholderiaceae;g__Polynucleobacter;s__	Jiricka	Epilimnion
Jr-28jun17-68	35.094	d__Bacteria;p__Verrucomicrobiota;c__Verrucomicrobiae;o__Opitutales;f__UBA953;g__UBA953;s__	Jiricka	Epilimnion
Jr-28jun17-70	12.627	d__Bacteria;p__Proteobacteria;c__Gammaproteobacteria;o__Burkholderiales;f__Burkholderiaceae;g__Polynucleobacter;s__Polynucleobacter sp900176405	Jiricka	Epilimnion
Jr-28jun17-71	14.581	d__Bacteria;p__Actinobacteriota;c__Actinobacteria;o__Nanopelagicales;f__Nanopelagicaceae;g__Planktophila;s__	Jiricka	Epilimnion
Jr-28jun17-73	8.507	d__Bacteria;p__Bacteroidota;c__Bacteroidia;o__Chitinophagales;f__Chitinophagaceae;g__BSSC1;s__	Jiricka	Epilimnion
Jr-28jun17-85	210.669	d__Bacteria;p__Proteobacteria;c__Gammaproteobacteria;o__Burkholderiales;f__Burkholderiaceae;g__UBA6679;s__	Jiricka	Epilimnion
Jr-28jun17-88	13.19	d__Bacteria;p__Bacteroidota;c__Bacteroidia;o__Chitinophagales;f__Chitinophagaceae;g__UBA8137;s__	Jiricka	Epilimnion
Jr-28jun17-90	22.752	d__Bacteria;p__Verrucomicrobiota;c__Verrucomicrobiae;o__Opitutales;f__UBA953;g__UBA953;s__	Jiricka	Epilimnion
Jr-28jun17-93	24.013	d__Bacteria;p__Actinobacteriota;c__Acidimicrobiia;o__Microtrichales;f__Ilumatobacteraceae;g__Casp-actino8;s__	Jiricka	Epilimnion
Jr-28jun17-95	17.196	d__Bacteria;p__Actinobacteriota;c__Actinobacteria;o__Nanopelagicales;f__UBA5976;g__UBA5976;s__	Jiricka	Epilimnion
Jr-28jun17-96	38.387	d__Bacteria;p__Bacteroidota;c__Bacteroidia;o__AKYH767;f__b-17BO;g__;s__	Jiricka	Epilimnion
Jr-28jun17-98	6.904	d__Bacteria;p__Proteobacteria;c__Alphaproteobacteria;o__Caulobacterales;f__Caulobacteraceae;g__;s__	Jiricka	Epilimnion
Jr-28jun17-99	11.933	d__Bacteria;p__Bacteroidota;c__Bacteroidia;o__Chitinophagales;f__Chitinophagaceae;g__UBA8137;s__	Jiricka	Epilimnion
Jr-29jan18-1	11.031	d__Bacteria;p__Bacteroidota;c__Bacteroidia;o__Flavobacteriales;f__Flavobacteriaceae;g__Flavobacterium;s__	Jiricka	Epilimnion
Jr-29jan18-10	16.47	d__Bacteria;p__Bacteroidota;c__Bacteroidia;o__Flavobacteriales;f__Flavobacteriaceae;g__Flavobacterium;s__	Jiricka	Epilimnion
Jr-29jan18-11	8.891	d__Bacteria;p__Proteobacteria;c__Gammaproteobacteria;o__Burkholderiales;f__Burkholderiaceae;g__RS62;s__	Jiricka	Epilimnion
Jr-29jan18-13	107.101	d__Bacteria;p__Proteobacteria;c__Gammaproteobacteria;o__Burkholderiales;f__Burkholderiaceae;g__Polaromonas;s__	Jiricka	Epilimnion
Jr-29jan18-16	54.658	d__Bacteria;p__Proteobacteria;c__Gammaproteobacteria;o__Burkholderiales;f__Methylophilaceae;g__Methylotenera;s__	Jiricka	Epilimnion
Jr-29jan18-17	7.492	d__Bacteria;p__Bacteroidota;c__Bacteroidia;o__AKYH767;f__2-12-FULL-35-15;g__2-12-FULL-35-15;s__	Jiricka	Epilimnion
Jr-29jan18-18	30.142	d__Bacteria;p__Proteobacteria;c__Gammaproteobacteria;o__Burkholderiales;f__Burkholderiaceae;g__Rhodoferax;s__	Jiricka	Epilimnion
Jr-29jan18-19	84.607	d__Bacteria;p__Proteobacteria;c__Gammaproteobacteria;o__Burkholderiales;f__Burkholderiaceae;g__Polaromonas;s__	Jiricka	Epilimnion
Jr-29jan18-2	7.675	d__Bacteria;p__Proteobacteria;c__Gammaproteobacteria;o__Burkholderiales;f__Burkholderiaceae;g__Limnohabitans;s__	Jiricka	Epilimnion
Jr-29jan18-23	113.586	d__Bacteria;p__Proteobacteria;c__Gammaproteobacteria;o__Burkholderiales;f__Burkholderiaceae;g__Polaromonas;s__	Jiricka	Epilimnion
Jr-29jan18-37	10.764	d__Bacteria;p__Bacteroidota;c__Bacteroidia;o__Flavobacteriales;f__Flavobacteriaceae;g__Flavobacterium;s__	Jiricka	Epilimnion
Jr-29jan18-42	16.305	d__Bacteria;p__Bacteroidota;c__Bacteroidia;o__Flavobacteriales;f__Flavobacteriaceae;g__Flavobacterium;s__	Jiricka	Epilimnion
Jr-29jan18-53	42.477	d__Bacteria;p__Bacteroidota;c__Bacteroidia;o__Flavobacteriales;f__Flavobacteriaceae;g__Flavobacterium;s__	Jiricka	Epilimnion
Jr-29jan18-56	24.506	d__Bacteria;p__Bacteroidota;c__Bacteroidia;o__Flavobacteriales;f__Flavobacteriaceae;g__Flavobacterium;s__	Jiricka	Epilimnion
Jr-29jan18-9	21.665	d__Bacteria;p__Proteobacteria;c__Gammaproteobacteria;o__Burkholderiales;f__Burkholderiaceae;g__;s__	Jiricka	Epilimnion
Jr-7aug17-1	28.615	d__Bacteria;p__Bacteroidota;c__Bacteroidia;o__Chitinophagales;f__Chitinophagaceae;g__UBA8137;s__	Jiricka	Epilimnion
Jr-7aug17-100	22.486	d__Bacteria;p__Proteobacteria;c__Gammaproteobacteria;o__Burkholderiales;f__Methylophilaceae;g__Methylopumilus;s__	Jiricka	Epilimnion
Jr-7aug17-101	484.191	d__Bacteria;p__Verrucomicrobiota;c__Verrucomicrobiae;o__Opitutales;f__UBA953;g__UBA953;s__	Jiricka	Epilimnion
Jr-7aug17-102	9.367	d__Bacteria;p__Bacteroidota;c__Bacteroidia;o__Chitinophagales;f__Chitinophagaceae;g__Taibaiella_B;s__	Jiricka	Epilimnion
Jr-7aug17-103	7.553	d__Bacteria;p__Actinobacteriota;c__Actinobacteria;o__Nanopelagicales;f__S36-B12;g__;s__	Jiricka	Epilimnion
Jr-7aug17-106	89.751	d__Bacteria;p__Verrucomicrobiota;c__Verrucomicrobiae;o__Opitutales;f__UBA953;g__UBA953;s__	Jiricka	Epilimnion
Jr-7aug17-109	110.252	d__Bacteria;p__Bacteroidota;c__Bacteroidia;o__Chitinophagales;f__Chitinophagaceae;g__UBA8137;s__	Jiricka	Epilimnion
Jr-7aug17-11	17.284	d__Bacteria;p__Actinobacteriota;c__Acidimicrobiia;o__Acidimicrobiales;f__RAAP-2;g__RAAP-2;s__	Jiricka	Epilimnion
Jr-7aug17-110	87.317	d__Bacteria;p__Bacteroidota;c__Bacteroidia;o__Chitinophagales;f__Chitinophagaceae;g__UBA8137;s__	Jiricka	Epilimnion
Jr-7aug17-114	198.756	d__Bacteria;p__Proteobacteria;c__Gammaproteobacteria;o__Burkholderiales;f__Burkholderiaceae;g__Limnohabitans;s__	Jiricka	Epilimnion
Jr-7aug17-115	29.857	d__Bacteria;p__Proteobacteria;c__Alphaproteobacteria;o__Rhizobiales;f__Beijerinckiaceae;g__Alsobacter;s__	Jiricka	Epilimnion
Jr-7aug17-116	44.053	d__Bacteria;p__Proteobacteria;c__Gammaproteobacteria;o__Burkholderiales;f__Burkholderiaceae;g__Polynucleobacter;s__	Jiricka	Epilimnion
Jr-7aug17-118	6.906	d__Bacteria;p__Verrucomicrobiota;c__Verrucomicrobiae;o__Pedosphaerales;f__Pedosphaeraceae;g__UBA11358;s__	Jiricka	Epilimnion
Jr-7aug17-12	13.281	d__Bacteria;p__Proteobacteria;c__Alphaproteobacteria;o__Acetobacterales;f__Acetobacteraceae;g__;s__	Jiricka	Epilimnion
Jr-7aug17-121	45.151	d__Bacteria;p__Proteobacteria;c__Gammaproteobacteria;o__Burkholderiales;f__Burkholderiaceae;g__Limnohabitans;s__	Jiricka	Epilimnion
Jr-7aug17-123	22.564	d__Bacteria;p__Proteobacteria;c__Gammaproteobacteria;o__Burkholderiales;f__SG8-39;g__;s__	Jiricka	Epilimnion
Jr-7aug17-127	10.909	d__Bacteria;p__Proteobacteria;c__Alphaproteobacteria;o__Rhizobiales;f__Beijerinckiaceae;g__Alsobacter;s__	Jiricka	Epilimnion
Jr-7aug17-128	89.364	d__Bacteria;p__Verrucomicrobiota;c__Verrucomicrobiae;o__Opitutales;f__UBA953;g__UBA953;s__	Jiricka	Epilimnion
Jr-7aug17-129	51.18	d__Bacteria;p__Bacteroidota;c__Bacteroidia;o__Chitinophagales;f__Chitinophagaceae;g__UBA8137;s__	Jiricka	Epilimnion
Jr-7aug17-131	11.115	d__Bacteria;p__Proteobacteria;c__Alphaproteobacteria;o__Sphingomonadales;f__Sphingomonadaceae;g__Novosphingobium;s__	Jiricka	Epilimnion
Jr-7aug17-132	17.995	d__Bacteria;p__Bacteroidota;c__Bacteroidia;o__Chitinophagales;f__Chitinophagaceae;g__Taibaiella_B;s__	Jiricka	Epilimnion
Jr-7aug17-133	26.124	d__Bacteria;p__Proteobacteria;c__Gammaproteobacteria;o__Burkholderiales;f__Burkholderiaceae;g__Limnohabitans;s__	Jiricka	Epilimnion
Jr-7aug17-137	5.176	d__Bacteria;p__Bacteroidota;c__Bacteroidia;o__Chitinophagales;f__Chitinophagaceae;g__UBA1930;s__	Jiricka	Epilimnion
Jr-7aug17-138	23.791	d__Bacteria;p__Bacteroidota;c__Bacteroidia;o__Flavobacteriales;f__Flavobacteriaceae;g__Flavobacterium;s__	Jiricka	Epilimnion
Jr-7aug17-142	6.043	d__Bacteria;p__Proteobacteria;c__Gammaproteobacteria;o__Burkholderiales;f__Burkholderiaceae;g__SCGC-AAA027-K21;s__	Jiricka	Epilimnion
Jr-7aug17-143	131.489	d__Bacteria;p__Proteobacteria;c__Gammaproteobacteria;o__Burkholderiales;f__Methylophilaceae;g__Methylopumilus_A;s__	Jiricka	Epilimnion
Jr-7aug17-144	21.719	d__Bacteria;p__Actinobacteriota;c__Actinobacteria;o__Nanopelagicales;f__Nanopelagicaceae;g__Planktophila;s__	Jiricka	Epilimnion
Jr-7aug17-147	16.462	d__Bacteria;p__Proteobacteria;c__Alphaproteobacteria;o__Paracaedibacterales;f__UBA11393;g__;s__	Jiricka	Epilimnion
Jr-7aug17-149	226.032	d__Bacteria;p__Proteobacteria;c__Gammaproteobacteria;o__Burkholderiales;f__Burkholderiaceae;g__Polynucleobacter;s__	Jiricka	Epilimnion
Jr-7aug17-151	40.655	d__Bacteria;p__Bacteroidota;c__Bacteroidia;o__Chitinophagales;f__Chitinophagaceae;g__UBA8137;s__	Jiricka	Epilimnion
Jr-7aug17-154	16.893	d__Bacteria;p__Actinobacteriota;c__Actinobacteria;o__Actinomycetales;f__Microbacteriaceae;g__Rhodoluna;s__	Jiricka	Epilimnion
Jr-7aug17-157	29.675	d__Bacteria;p__Bacteroidota;c__Bacteroidia;o__Chitinophagales;f__Chitinophagaceae;g__BSSC1;s__	Jiricka	Epilimnion
Jr-7aug17-158	28.714	d__Bacteria;p__Proteobacteria;c__Gammaproteobacteria;o__Burkholderiales;f__Burkholderiaceae;g__Polynucleobacter;s__	Jiricka	Epilimnion
Jr-7aug17-161	46.772	d__Bacteria;p__Proteobacteria;c__Alphaproteobacteria;o__Rhizobiales;f__Beijerinckiaceae;g__28-YEA-48;s__	Jiricka	Epilimnion
Jr-7aug17-163	48.611	d__Bacteria;p__Proteobacteria;c__Gammaproteobacteria;o__Burkholderiales;f__Burkholderiaceae;g__Polynucleobacter;s__	Jiricka	Epilimnion
Jr-7aug17-164	21.1	d__Bacteria;p__Proteobacteria;c__Gammaproteobacteria;o__Burkholderiales;f__Burkholderiaceae;g__Polynucleobacter;s__	Jiricka	Epilimnion
Jr-7aug17-167	15.178	d__Bacteria;p__Proteobacteria;c__Gammaproteobacteria;o__Burkholderiales;f__Burkholderiaceae;g__;s__	Jiricka	Epilimnion
Jr-7aug17-168	31.85	d__Bacteria;p__Proteobacteria;c__Alphaproteobacteria;o__Rhizobiales;f__Beijerinckiaceae;g__;s__	Jiricka	Epilimnion
Jr-7aug17-17	17.777	d__Bacteria;p__Verrucomicrobiota;c__Verrucomicrobiae;o__Opitutales;f__UBA953;g__UBA953;s__	Jiricka	Epilimnion
Jr-7aug17-171	31.133	d__Bacteria;p__Proteobacteria;c__Gammaproteobacteria;o__Burkholderiales;f__Burkholderiaceae;g__UBA6679;s__	Jiricka	Epilimnion
Jr-7aug17-172	13.496	d__Bacteria;p__Proteobacteria;c__Gammaproteobacteria;o__Burkholderiales;f__Burkholderiaceae;g__Rhodoferax;s__	Jiricka	Epilimnion
Jr-7aug17-174	231.717	d__Bacteria;p__Verrucomicrobiota;c__Verrucomicrobiae;o__Pedosphaerales;f__UBA9464;g__;s__	Jiricka	Epilimnion
Jr-7aug17-176	57.505	d__Bacteria;p__Proteobacteria;c__Gammaproteobacteria;o__Burkholderiales;f__Burkholderiaceae;g__SCGC-AAA027-K21;s__	Jiricka	Epilimnion
Jr-7aug17-177	47.859	d__Bacteria;p__Proteobacteria;c__Alphaproteobacteria;o__Rhizobiales;f__Beijerinckiaceae;g__Alsobacter;s__	Jiricka	Epilimnion
Jr-7aug17-178	8.957	d__Bacteria;p__Actinobacteriota;c__Actinobacteria;o__Nanopelagicales;f__Nanopelagicaceae;g__;s__	Jiricka	Epilimnion
Jr-7aug17-179	69.763	d__Bacteria;p__Proteobacteria;c__Gammaproteobacteria;o__Burkholderiales;f__Burkholderiaceae;g__Polynucleobacter;s__Polynucleobacter sp900176405	Jiricka	Epilimnion
Jr-7aug17-180	54.37	d__Bacteria;p__Proteobacteria;c__Gammaproteobacteria;o__Burkholderiales;f__Burkholderiaceae;g__Polynucleobacter;s__	Jiricka	Epilimnion
Jr-7aug17-181	162.915	d__Bacteria;p__Actinobacteriota;c__Actinobacteria;o__Nanopelagicales;f__Nanopelagicaceae;g__PALSA-747;s__	Jiricka	Epilimnion
Jr-7aug17-184	22.684	d__Bacteria;p__Proteobacteria;c__Gammaproteobacteria;o__Burkholderiales;f__Burkholderiaceae;g__Polynucleobacter;s__	Jiricka	Epilimnion
Jr-7aug17-186	64.563	d__Bacteria;p__Proteobacteria;c__Gammaproteobacteria;o__Burkholderiales;f__Burkholderiaceae;g__Limnohabitans;s__	Jiricka	Epilimnion
Jr-7aug17-188	8.537	d__Bacteria;p__Chloroflexota;c__Chloroflexia;o__Chloroflexales;f__Roseiflexaceae;g__UBA965;s__	Jiricka	Epilimnion
Jr-7aug17-189	47.76	d__Bacteria;p__Actinobacteriota;c__Actinobacteria;o__Nanopelagicales;f__Nanopelagicaceae;g__AAA044-D11;s__	Jiricka	Epilimnion
Jr-7aug17-19	11.129	d__Bacteria;p__Proteobacteria;c__Alphaproteobacteria;o__Rhizobiales;f__Beijerinckiaceae;g__Alsobacter;s__	Jiricka	Epilimnion
Jr-7aug17-195	16.61	d__Bacteria;p__Proteobacteria;c__Alphaproteobacteria;o__Sphingomonadales;f__Sphingomonadaceae;g__Novosphingobium;s__	Jiricka	Epilimnion
Jr-7aug17-198	25.232	d__Bacteria;p__Proteobacteria;c__Gammaproteobacteria;o__Burkholderiales;f__Burkholderiaceae;g__Rhodoferax;s__	Jiricka	Epilimnion
Jr-7aug17-199	6.741	d__Bacteria;p__Bacteroidota;c__Bacteroidia;o__Chitinophagales;f__Chitinophagaceae;g__BSSC1;s__	Jiricka	Epilimnion
Jr-7aug17-200	11.239	d__Bacteria;p__Bacteroidota;c__Bacteroidia;o__Flavobacteriales;f__Crocinitomicaceae;g__40-80;s__	Jiricka	Epilimnion
Jr-7aug17-201	17.724	d__Bacteria;p__Proteobacteria;c__Gammaproteobacteria;o__Methylococcales;f__Methylomonadaceae;g__KS41;s__	Jiricka	Epilimnion
Jr-7aug17-205	7.262	d__Bacteria;p__Bacteroidota;c__Bacteroidia;o__Flavobacteriales;f__Flavobacteriaceae;g__Flavobacterium;s__	Jiricka	Epilimnion
Jr-7aug17-207	28.593	d__Bacteria;p__Proteobacteria;c__Gammaproteobacteria;o__Burkholderiales;f__Burkholderiaceae;g__Limnohabitans;s__	Jiricka	Epilimnion
Jr-7aug17-22	46.601	d__Bacteria;p__Bacteroidota;c__Bacteroidia;o__Chitinophagales;f__Chitinophagaceae;g__UBA8137;s__	Jiricka	Epilimnion
Jr-7aug17-220	66.231	d__Bacteria;p__Proteobacteria;c__Alphaproteobacteria;o__Rhizobiales;f__Beijerinckiaceae;g__Alsobacter;s__	Jiricka	Epilimnion
Jr-7aug17-221	55.725	d__Bacteria;p__Proteobacteria;c__Gammaproteobacteria;o__Burkholderiales;f__Burkholderiaceae;g__Rhodoferax;s__	Jiricka	Epilimnion
Jr-7aug17-222	31.233	d__Bacteria;p__Verrucomicrobiota;c__Verrucomicrobiae;o__Opitutales;f__UBA953;g__UBA953;s__	Jiricka	Epilimnion
Jr-7aug17-225	12.02	d__Bacteria;p__Actinobacteriota;c__Actinobacteria;o__Actinomycetales;f__Microbacteriaceae;g__Rhodoluna;s__	Jiricka	Epilimnion
Jr-7aug17-229	46.363	d__Bacteria;p__Proteobacteria;c__Alphaproteobacteria;o__Rhizobiales;f__Beijerinckiaceae;g__Alsobacter;s__	Jiricka	Epilimnion
Jr-7aug17-230	19.178	d__Bacteria;p__Bacteroidota;c__Bacteroidia;o__Flavobacteriales;f__Crocinitomicaceae;g__40-80;s__	Jiricka	Epilimnion
Jr-7aug17-231	29.925	d__Bacteria;p__Actinobacteriota;c__Actinobacteria;o__Nanopelagicales;f__Nanopelagicaceae;g__PALSA-747;s__	Jiricka	Epilimnion
Jr-7aug17-233	22.377	d__Bacteria;p__Proteobacteria;c__Gammaproteobacteria;o__Burkholderiales;f__Burkholderiaceae;g__Limnohabitans;s__Limnohabitans sp003063575	Jiricka	Epilimnion
Jr-7aug17-235	66.642	d__Bacteria;p__Bacteroidota;c__Bacteroidia;o__Chitinophagales;f__Chitinophagaceae;g__BSSC1;s__	Jiricka	Epilimnion
Jr-7aug17-239	4.619	d__Bacteria;p__Proteobacteria;c__Alphaproteobacteria;o__Rhizobiales;f__Beijerinckiaceae;g__28-YEA-48;s__	Jiricka	Epilimnion
Jr-7aug17-24	6.666	d__Bacteria;p__Bacteroidota;c__Bacteroidia;o__Chitinophagales;f__Chitinophagaceae;g__Taibaiella_B;s__	Jiricka	Epilimnion
Jr-7aug17-240	9.047	d__Bacteria;p__Verrucomicrobiota;c__Verrucomicrobiae;o__Pedosphaerales;f__UBA9464;g__;s__	Jiricka	Epilimnion
Jr-7aug17-242	27.304	d__Bacteria;p__Proteobacteria;c__Alphaproteobacteria;o__Rhizobiales;f__Beijerinckiaceae;g__Alsobacter;s__	Jiricka	Epilimnion
Jr-7aug17-244	12.956	d__Bacteria;p__Bacteroidota;c__Bacteroidia;o__Chitinophagales;f__Chitinophagaceae;g__UBA8137;s__	Jiricka	Epilimnion
Jr-7aug17-245	33.811	d__Bacteria;p__Bacteroidota;c__Bacteroidia;o__Chitinophagales;f__Chitinophagaceae;g__UBA1930;s__	Jiricka	Epilimnion
Jr-7aug17-248	110.54	d__Bacteria;p__Actinobacteriota;c__Acidimicrobiia;o__Acidimicrobiales;f__RAAP-2;g__RAAP-2;s__	Jiricka	Epilimnion
Jr-7aug17-25	4.72	d__Bacteria;p__Proteobacteria;c__Gammaproteobacteria;o__Steroidobacterales;f__Steroidobacteraceae;g__;s__	Jiricka	Epilimnion
Jr-7aug17-251	5.185	d__Bacteria;p__Actinobacteriota;c__Actinobacteria;o__Actinomycetales;f__Microbacteriaceae;g__Rhodoluna;s__	Jiricka	Epilimnion
Jr-7aug17-253	16.857	d__Bacteria;p__Actinobacteriota;c__Actinobacteria;o__Actinomycetales;f__Microbacteriaceae;g__Rhodoluna;s__	Jiricka	Epilimnion
Jr-7aug17-255	14.884	d__Bacteria;p__Proteobacteria;c__Gammaproteobacteria;o__Steroidobacterales;f__Steroidobacteraceae;g__;s__	Jiricka	Epilimnion
Jr-7aug17-256	31.174	d__Bacteria;p__Bacteroidota;c__Bacteroidia;o__Chitinophagales;f__Chitinophagaceae;g__Taibaiella_B;s__	Jiricka	Epilimnion
Jr-7aug17-257	7.335	d__Bacteria;p__Proteobacteria;c__Alphaproteobacteria;o__Sphingomonadales;f__Sphingomonadaceae;g__Sphingomonas;s__	Jiricka	Epilimnion
Jr-7aug17-263	94.319	d__Bacteria;p__Verrucomicrobiota;c__Verrucomicrobiae;o__Opitutales;f__UBA953;g__UBA953;s__	Jiricka	Epilimnion
Jr-7aug17-265	232.243	d__Bacteria;p__Proteobacteria;c__Gammaproteobacteria;o__Burkholderiales;f__Burkholderiaceae;g__Polynucleobacter;s__	Jiricka	Epilimnion
Jr-7aug17-266	67.741	d__Bacteria;p__Actinobacteriota;c__Actinobacteria;o__Nanopelagicales;f__Nanopelagicaceae;g__PALSA-747;s__	Jiricka	Epilimnion
Jr-7aug17-267	20.345	d__Bacteria;p__Proteobacteria;c__Gammaproteobacteria;o__Burkholderiales;f__Burkholderiaceae;g__Limnohabitans;s__	Jiricka	Epilimnion
Jr-7aug17-269	71.165	d__Bacteria;p__Proteobacteria;c__Gammaproteobacteria;o__Burkholderiales;f__Burkholderiaceae;g__Limnohabitans;s__	Jiricka	Epilimnion
Jr-7aug17-271	14.35	d__Bacteria;p__Bacteroidota;c__Bacteroidia;o__Chitinophagales;f__Chitinophagaceae;g__UBA1930;s__	Jiricka	Epilimnion
Jr-7aug17-273	15.698	d__Bacteria;p__Bacteroidota;c__Bacteroidia;o__Chitinophagales;f__Chitinophagaceae;g__UBA8137;s__	Jiricka	Epilimnion
Jr-7aug17-274	8.767	d__Bacteria;p__Proteobacteria;c__Gammaproteobacteria;o__Steroidobacterales;f__Steroidobacteraceae;g__ZC4RG30;s__	Jiricka	Epilimnion
Jr-7aug17-275	30.055	d__Bacteria;p__Actinobacteriota;c__Actinobacteria;o__Nanopelagicales;f__Nanopelagicaceae;g__PALSA-747;s__	Jiricka	Epilimnion
Jr-7aug17-29	122.8	d__Bacteria;p__Proteobacteria;c__Alphaproteobacteria;o__Rhizobiales;f__Beijerinckiaceae;g__Alsobacter;s__	Jiricka	Epilimnion
Jr-7aug17-35	21.574	d__Bacteria;p__Proteobacteria;c__Alphaproteobacteria;o__Rhizobiales;f__Beijerinckiaceae;g__Alsobacter;s__	Jiricka	Epilimnion
Jr-7aug17-38	7.48	d__Bacteria;p__Cyanobacteria;c__Cyanobacteriia;o__Cyanobacteriales;f__Microcystaceae;g__Microcystis;s__Microcystis aeruginosa_C	Jiricka	Epilimnion
Jr-7aug17-39	72.413	d__Bacteria;p__Proteobacteria;c__Gammaproteobacteria;o__Burkholderiales;f__Burkholderiaceae;g__Limnohabitans;s__	Jiricka	Epilimnion
Jr-7aug17-4	5.985	d__Bacteria;p__Bacteroidota;c__Bacteroidia;o__Chitinophagales;f__Chitinophagaceae;g__Taibaiella_B;s__	Jiricka	Epilimnion
Jr-7aug17-40	45.375	d__Bacteria;p__Proteobacteria;c__Gammaproteobacteria;o__Burkholderiales;f__Burkholderiaceae;g__Limnohabitans;s__	Jiricka	Epilimnion
Jr-7aug17-41	146.393	d__Bacteria;p__Proteobacteria;c__Gammaproteobacteria;o__Burkholderiales;f__Burkholderiaceae;g__Limnohabitans;s__	Jiricka	Epilimnion
Jr-7aug17-44	4.544	d__Bacteria;p__Actinobacteriota;c__Acidimicrobiia;o__Acidimicrobiales;f__RAAP-2;g__RAAP-2;s__	Jiricka	Epilimnion
Jr-7aug17-46	20.432	d__Bacteria;p__Bacteroidota;c__Bacteroidia;o__AKYH767;f__b-17BO;g__UBA2475;s__	Jiricka	Epilimnion
Jr-7aug17-48	7.942	d__Bacteria;p__Proteobacteria;c__Gammaproteobacteria;o__Burkholderiales;f__Burkholderiaceae;g__;s__	Jiricka	Epilimnion
Jr-7aug17-5	15.311	d__Bacteria;p__Proteobacteria;c__Gammaproteobacteria;o__Steroidobacterales;f__Steroidobacteraceae;g__;s__	Jiricka	Epilimnion
Jr-7aug17-50	9.124	d__Bacteria;p__Bacteroidota;c__Bacteroidia;o__Chitinophagales;f__Chitinophagaceae;g__Taibaiella_B;s__	Jiricka	Epilimnion
Jr-7aug17-53	108.804	d__Bacteria;p__Actinobacteriota;c__Acidimicrobiia;o__Acidimicrobiales;f__RAAP-2;g__;s__	Jiricka	Epilimnion
Jr-7aug17-54	36.829	d__Bacteria;p__Proteobacteria;c__Gammaproteobacteria;o__Steroidobacterales;f__Steroidobacteraceae;g__;s__	Jiricka	Epilimnion
Jr-7aug17-55	181.41	d__Bacteria;p__Actinobacteriota;c__Actinobacteria;o__Nanopelagicales;f__Nanopelagicaceae;g__PALSA-747;s__	Jiricka	Epilimnion
Jr-7aug17-56	98.393	d__Bacteria;p__Proteobacteria;c__Gammaproteobacteria;o__Burkholderiales;f__Burkholderiaceae;g__Polynucleobacter;s__	Jiricka	Epilimnion
Jr-7aug17-57	20.569	d__Bacteria;p__Verrucomicrobiota;c__Verrucomicrobiae;o__Opitutales;f__UBA953;g__UBA953;s__	Jiricka	Epilimnion
Jr-7aug17-58	8.688	d__Bacteria;p__Proteobacteria;c__Gammaproteobacteria;o__Methylococcales;f__Methylomonadaceae;g__KS41;s__	Jiricka	Epilimnion
Jr-7aug17-6	92.466	d__Bacteria;p__Verrucomicrobiota;c__Verrucomicrobiae;o__Opitutales;f__UBA953;g__UBA953;s__	Jiricka	Epilimnion
Jr-7aug17-61	68.315	d__Bacteria;p__Proteobacteria;c__Alphaproteobacteria;o__Rhizobiales;f__Beijerinckiaceae;g__28-YEA-48;s__	Jiricka	Epilimnion
Jr-7aug17-62	59.939	d__Bacteria;p__Proteobacteria;c__Alphaproteobacteria;o__Rhizobiales;f__Beijerinckiaceae;g__28-YEA-48;s__	Jiricka	Epilimnion
Jr-7aug17-65	42.803	d__Bacteria;p__Bacteroidota;c__Bacteroidia;o__Chitinophagales;f__Chitinophagaceae;g__UBA8137;s__	Jiricka	Epilimnion
Jr-7aug17-69	8.746	d__Bacteria;p__Proteobacteria;c__Alphaproteobacteria;o__Rhizobiales;f__Beijerinckiaceae;g__Alsobacter;s__	Jiricka	Epilimnion
Jr-7aug17-70	6.681	d__Bacteria;p__Bacteroidota;c__Bacteroidia;o__Chitinophagales;f__Chitinophagaceae;g__UBA1930;s__	Jiricka	Epilimnion
Jr-7aug17-71	139.738	d__Bacteria;p__Actinobacteriota;c__Actinobacteria;o__Nanopelagicales;f__Nanopelagicaceae;g__PALSA-747;s__	Jiricka	Epilimnion
Jr-7aug17-72	17.172	d__Bacteria;p__Gemmatimonadota;c__Gemmatimonadetes;o__Gemmatimonadales;f__Gemmatimonadaceae;g__Fen-1231;s__	Jiricka	Epilimnion
Jr-7aug17-73	39.78	d__Bacteria;p__Actinobacteriota;c__Actinobacteria;o__Nanopelagicales;f__Nanopelagicaceae;g__AAA044-D11;s__	Jiricka	Epilimnion
Jr-7aug17-74	36.872	d__Bacteria;p__Proteobacteria;c__Gammaproteobacteria;o__Burkholderiales;f__Burkholderiaceae;g__Rhodoferax;s__	Jiricka	Epilimnion
Jr-7aug17-75	18.98	d__Bacteria;p__Proteobacteria;c__Gammaproteobacteria;o__Burkholderiales;f__Burkholderiaceae;g__Rhodoferax;s__	Jiricka	Epilimnion
Jr-7aug17-77	6.288	d__Bacteria;p__Proteobacteria;c__Alphaproteobacteria;o__Sphingomonadales;f__Sphingomonadaceae;g__Novosphingobium;s__	Jiricka	Epilimnion
Jr-7aug17-79	7.604	d__Bacteria;p__Proteobacteria;c__Alphaproteobacteria;o__Sphingomonadales;f__Sphingomonadaceae;g__Sphingomonas;s__Sphingomonas melonis	Jiricka	Epilimnion
Jr-7aug17-8	16.485	d__Bacteria;p__Proteobacteria;c__Gammaproteobacteria;o__Burkholderiales;f__Burkholderiaceae;g__Limnohabitans;s__	Jiricka	Epilimnion
Jr-7aug17-80	5.639	d__Bacteria;p__Proteobacteria;c__Alphaproteobacteria;o__UBA1301;f__UBA1301;g__UBA6038;s__	Jiricka	Epilimnion
Jr-7aug17-82	56.115	d__Bacteria;p__Proteobacteria;c__Gammaproteobacteria;o__Burkholderiales;f__Burkholderiaceae;g__Polynucleobacter;s__	Jiricka	Epilimnion
Jr-7aug17-84	20.41	d__Bacteria;p__Actinobacteriota;c__Acidimicrobiia;o__Acidimicrobiales;f__RAAP-2;g__;s__	Jiricka	Epilimnion
Jr-7aug17-86	9.79	d__Bacteria;p__Actinobacteriota;c__Actinobacteria;o__Nanopelagicales;f__;g__;s__	Jiricka	Epilimnion
Jr-7aug17-87	16.406	d__Bacteria;p__Bacteroidota;c__Bacteroidia;o__Chitinophagales;f__Chitinophagaceae;g__UBA8137;s__	Jiricka	Epilimnion
Jr-7aug17-88	22.14	d__Bacteria;p__Bacteroidota;c__Bacteroidia;o__Flavobacteriales;f__Flavobacteriaceae;g__Flavobacterium;s__	Jiricka	Epilimnion
Jr-7aug17-93	9.969	d__Bacteria;p__Proteobacteria;c__Alphaproteobacteria;o__Rhizobiales;f__Beijerinckiaceae;g__28-YEA-48;s__	Jiricka	Epilimnion
Jr-7aug17-95	36.528	d__Bacteria;p__Actinobacteriota;c__Acidimicrobiia;o__Acidimicrobiales;f__RAAP-2;g__;s__	Jiricka	Epilimnion
Jr-7aug17-96	14.594	d__Bacteria;p__Actinobacteriota;c__Actinobacteria;o__Actinomycetales;f__Microbacteriaceae;g__Rhodoluna;s__	Jiricka	Epilimnion
RE-14apr17-103	30.235	d__Bacteria;p__Proteobacteria;c__Alphaproteobacteria;o__Pelagibacterales;f__Pelagibacteraceae;g__Fonsibacter;s__Fonsibacter sp000364545	Rimov	Epilimnion
RE-14apr17-105	12.948	d__Bacteria;p__Proteobacteria;c__Gammaproteobacteria;o__Pseudomonadales;f__Pseudohongiellaceae;g__UBA5078;s__	Rimov	Epilimnion
RE-14apr17-108	15.649	d__Bacteria;p__Actinobacteriota;c__Actinobacteria;o__Nanopelagicales;f__Nanopelagicaceae;g__Planktophila;s__	Rimov	Epilimnion
RE-14apr17-109	9.421	d__Bacteria;p__Verrucomicrobiota;c__Verrucomicrobiae;o__Chthoniobacterales;f__Terrimicrobiaceae;g__UBA967;s__	Rimov	Epilimnion
RE-14apr17-11	16.762	d__Bacteria;p__Actinobacteriota;c__Actinobacteria;o__Nanopelagicales;f__Nanopelagicaceae;g__Planktophila;s__	Rimov	Epilimnion
RE-14apr17-110	16.676	d__Bacteria;p__Bacteroidota;c__Bacteroidia;o__Chitinophagales;f__Chitinophagaceae;g__OLB11;s__	Rimov	Epilimnion
RE-14apr17-116	11.652	d__Bacteria;p__Actinobacteriota;c__Acidimicrobiia;o__Microtrichales;f__Ilumatobacteraceae;g__BACL27;s__	Rimov	Epilimnion
RE-14apr17-117	6.753	d__Bacteria;p__Bacteroidota;c__Bacteroidia;o__NS11-12g;f__UBA955;g__;s__	Rimov	Epilimnion
RE-14apr17-119	4.651	d__Bacteria;p__Bacteroidota;c__Bacteroidia;o__AKYH767-A;f__;g__;s__	Rimov	Epilimnion
RE-14apr17-121	8.407	d__Bacteria;p__Bacteroidota;c__Bacteroidia;o__Flavobacteriales;f__Crocinitomicaceae;g__;s__	Rimov	Epilimnion
RE-14apr17-126	5.843	d__Bacteria;p__Chloroflexota_A;c__Ellin6529;o__CSP1-4;f__UBA10416;g__UBA10416;s__	Rimov	Epilimnion
RE-14apr17-136	5.208	d__Bacteria;p__Actinobacteriota;c__Acidimicrobiia;o__Microtrichales;f__Microtrichaceae;g__IMCC26207;s__	Rimov	Epilimnion
RE-14apr17-138	6.095	d__Bacteria;p__Bacteroidota;c__Bacteroidia;o__AKYH767;f__;g__;s__	Rimov	Epilimnion
RE-14apr17-146	4.818	d__Bacteria;p__Bacteroidota;c__Bacteroidia;o__AKYH767;f__2-12-FULL-35-15;g__2-12-FULL-35-15;s__	Rimov	Epilimnion
RE-14apr17-147	34.588	d__Bacteria;p__Proteobacteria;c__Gammaproteobacteria;o__Burkholderiales;f__Burkholderiaceae;g__Rhodoferax;s__	Rimov	Epilimnion
RE-14apr17-15	13.051	d__Bacteria;p__Bacteroidota;c__Bacteroidia;o__NS11-12g;f__UKL13-3;g__;s__	Rimov	Epilimnion
RE-14apr17-150	15.657	d__Bacteria;p__Bacteroidota;c__Bacteroidia;o__Flavobacteriales;f__Flavobacteriaceae;g__Flavobacterium;s__	Rimov	Epilimnion
RE-14apr17-151	17.358	d__Bacteria;p__Actinobacteriota;c__Acidimicrobiia;o__Microtrichales;f__Ilumatobacteraceae;g__;s__	Rimov	Epilimnion
RE-14apr17-152	8.187	d__Bacteria;p__Bacteroidota;c__Bacteroidia;o__AKYH767;f__b-17BO;g__UBA2475;s__	Rimov	Epilimnion
RE-14apr17-16	9.848	d__Bacteria;p__Actinobacteriota;c__Actinobacteria;o__Nanopelagicales;f__Nanopelagicaceae;g__Planktophila;s__	Rimov	Epilimnion
RE-14apr17-162	16.164	d__Bacteria;p__Proteobacteria;c__Gammaproteobacteria;o__Burkholderiales;f__Burkholderiaceae;g__Polynucleobacter;s__	Rimov	Epilimnion
RE-14apr17-163	38.274	d__Bacteria;p__Bacteroidota;c__Bacteroidia;o__Cytophagales;f__Cyclobacteriaceae;g__Algoriphagus;s__	Rimov	Epilimnion
RE-14apr17-165	89.225	d__Bacteria;p__Bacteroidota;c__Bacteroidia;o__Flavobacteriales;f__Flavobacteriaceae;g__Flavobacterium;s__	Rimov	Epilimnion
RE-14apr17-166	72.203	d__Bacteria;p__Verrucomicrobiota;c__Verrucomicrobiae;o__Opitutales;f__Opitutaceae;g__Opitutus;s__	Rimov	Epilimnion
RE-14apr17-167	11.836	d__Bacteria;p__Proteobacteria;c__Alphaproteobacteria;o__Sphingomonadales;f__Sphingomonadaceae;g__Sandarakinorhabdus;s__	Rimov	Epilimnion
RE-14apr17-174	36.502	d__Bacteria;p__Verrucomicrobiota;c__Verrucomicrobiae;o__Opitutales;f__Opitutaceae;g__Tous-C4FEB;s__	Rimov	Epilimnion
RE-14apr17-175	9.494	d__Bacteria;p__Actinobacteriota;c__Actinobacteria;o__Nanopelagicales;f__Nanopelagicaceae;g__;s__	Rimov	Epilimnion
RE-14apr17-179	9.093	d__Bacteria;p__Bacteroidota;c__Bacteroidia;o__Chitinophagales;f__Chitinophagaceae;g__UBA8137;s__	Rimov	Epilimnion
RE-14apr17-180	12.425	d__Bacteria;p__Bacteroidota;c__Bacteroidia;o__Cytophagales;f__Spirosomaceae;g__UBA6715;s__	Rimov	Epilimnion
RE-14apr17-184	17.774	d__Bacteria;p__Bacteroidota;c__Bacteroidia;o__Flavobacteriales;f__Flavobacteriaceae;g__Flavobacterium;s__	Rimov	Epilimnion
RE-14apr17-191	4.407	d__Bacteria;p__Bacteroidota;c__Bacteroidia;o__Chitinophagales;f__Chitinophagaceae;g__OLB11;s__	Rimov	Epilimnion
RE-14apr17-195	9.061	d__Bacteria;p__Proteobacteria;c__Alphaproteobacteria;o__Rhizobiales;f__Beijerinckiaceae;g__Alsobacter;s__	Rimov	Epilimnion
RE-14apr17-199	10.059	d__Bacteria;p__Bacteroidota;c__Bacteroidia;o__Flavobacteriales;f__Crocinitomicaceae;g__;s__	Rimov	Epilimnion
RE-14apr17-20	14.846	d__Bacteria;p__Actinobacteriota;c__Actinobacteria;o__Nanopelagicales;f__Nanopelagicaceae;g__AAA044-D11;s__	Rimov	Epilimnion
RE-14apr17-205	17.563	d__Bacteria;p__Verrucomicrobiota;c__Verrucomicrobiae;o__Opitutales;f__UBA953;g__UBA953;s__UBA953 sp002470605	Rimov	Epilimnion
RE-14apr17-213	18.33	d__Bacteria;p__Bacteroidota;c__Bacteroidia;o__Chitinophagales;f__Chitinophagaceae;g__Ferruginibacter;s__	Rimov	Epilimnion
RE-14apr17-220	8.248	d__Bacteria;p__Bacteroidota;c__Bacteroidia;o__Chitinophagales;f__Chitinophagaceae;g__;s__	Rimov	Epilimnion
RE-14apr17-221	10.816	d__Bacteria;p__Bacteroidota;c__Bacteroidia;o__Chitinophagales;f__Chitinophagaceae;g__Ferruginibacter;s__	Rimov	Epilimnion
RE-14apr17-232	13.511	d__Bacteria;p__Proteobacteria;c__Gammaproteobacteria;o__Burkholderiales;f__Burkholderiaceae;g__SCGC-AAA027-K21;s__	Rimov	Epilimnion
RE-14apr17-236	20.299	d__Bacteria;p__Bacteroidota;c__Bacteroidia;o__Flavobacteriales;f__Flavobacteriaceae;g__Flavobacterium;s__	Rimov	Epilimnion
RE-14apr17-240	16.211	d__Bacteria;p__Proteobacteria;c__Gammaproteobacteria;o__Burkholderiales;f__Burkholderiaceae;g__Polynucleobacter;s__	Rimov	Epilimnion
RE-14apr17-242	26.669	d__Bacteria;p__Bacteroidota;c__Bacteroidia;o__Flavobacteriales;f__Crocinitomicaceae;g__UBA952;s__	Rimov	Epilimnion
RE-14apr17-250	11.246	d__Bacteria;p__Bacteroidota;c__Bacteroidia;o__Chitinophagales;f__Chitinophagaceae;g__UBA8137;s__	Rimov	Epilimnion
RE-14apr17-256	47.277	d__Bacteria;p__Proteobacteria;c__Gammaproteobacteria;o__Burkholderiales;f__Burkholderiaceae;g__Polynucleobacter;s__	Rimov	Epilimnion
RE-14apr17-264	25.664	d__Bacteria;p__Bacteroidota;c__Bacteroidia;o__Flavobacteriales;f__Crocinitomicaceae;g__UBA952;s__	Rimov	Epilimnion
RE-14apr17-265	8.721	d__Bacteria;p__Actinobacteriota;c__Acidimicrobiia;o__Microtrichales;f__UBA8139;g__;s__	Rimov	Epilimnion
RE-14apr17-267	9.816	d__Bacteria;p__Bacteroidota;c__Bacteroidia;o__Flavobacteriales;f__GCA-002722245;g__;s__	Rimov	Epilimnion
RE-14apr17-274	5.18	d__Bacteria;p__Verrucomicrobiota;c__Verrucomicrobiae;o__Pedosphaerales;f__Pedosphaeraceae;g__UBA11358;s__	Rimov	Epilimnion
RE-14apr17-276	34.454	d__Bacteria;p__Actinobacteriota;c__Actinobacteria;o__Nanopelagicales;f__Nanopelagicaceae;g__Planktophila;s__	Rimov	Epilimnion
RE-14apr17-277	24.712	d__Bacteria;p__Verrucomicrobiota;c__Verrucomicrobiae;o__Opitutales;f__Opitutaceae;g__Tous-C4FEB;s__	Rimov	Epilimnion
RE-14apr17-281	6.828	d__Bacteria;p__Bacteroidota;c__Bacteroidia;o__Flavobacteriales;f__Crocinitomicaceae;g__;s__	Rimov	Epilimnion
RE-14apr17-289	32.558	d__Bacteria;p__Actinobacteriota;c__Actinobacteria;o__Nanopelagicales;f__Nanopelagicaceae;g__Planktophila;s__	Rimov	Epilimnion
RE-14apr17-291	21.923	d__Bacteria;p__Actinobacteriota;c__Actinobacteria;o__Nanopelagicales;f__Nanopelagicaceae;g__Planktophila;s__	Rimov	Epilimnion
RE-14apr17-294	17.446	d__Bacteria;p__Actinobacteriota;c__Actinobacteria;o__Nanopelagicales;f__Nanopelagicaceae;g__AAA044-D11;s__	Rimov	Epilimnion
RE-14apr17-295	16.925	d__Bacteria;p__Actinobacteriota;c__Actinobacteria;o__Nanopelagicales;f__Nanopelagicaceae;g__Planktophila;s__	Rimov	Epilimnion
RE-14apr17-304	12.458	d__Bacteria;p__Proteobacteria;c__Gammaproteobacteria;o__Burkholderiales;f__Burkholderiaceae;g__;s__	Rimov	Epilimnion
RE-14apr17-307	14.43	d__Bacteria;p__Actinobacteriota;c__Actinobacteria;o__Nanopelagicales;f__Nanopelagicaceae;g__AAA044-D11;s__	Rimov	Epilimnion
RE-14apr17-310	42.186	d__Bacteria;p__Proteobacteria;c__Gammaproteobacteria;o__Burkholderiales;f__Burkholderiaceae;g__Limnohabitans;s__	Rimov	Epilimnion
RE-14apr17-314	7.601	d__Bacteria;p__Proteobacteria;c__Gammaproteobacteria;o__Steroidobacterales;f__Steroidobacteraceae;g__ZC4RG30;s__	Rimov	Epilimnion
RE-14apr17-315	7.197	d__Bacteria;p__Bacteroidota;c__Bacteroidia;o__Chitinophagales;f__Chitinophagaceae;g__Ferruginibacter;s__	Rimov	Epilimnion
RE-14apr17-318	4.149	d__Bacteria;p__Proteobacteria;c__Gammaproteobacteria;o__Pseudomonadales;f__Pseudohongiellaceae;g__;s__	Rimov	Epilimnion
RE-14apr17-319	8.254	d__Bacteria;p__Proteobacteria;c__Alphaproteobacteria;o__Rhizobiales;f__Beijerinckiaceae;g__Alsobacter;s__	Rimov	Epilimnion
RE-14apr17-32	17.404	d__Bacteria;p__Actinobacteriota;c__Actinobacteria;o__Nanopelagicales;f__Nanopelagicaceae;g__Planktophila;s__	Rimov	Epilimnion
RE-14apr17-320	12.246	d__Bacteria;p__Actinobacteriota;c__Actinobacteria;o__Actinomycetales;f__Microbacteriaceae;g__Rhodoluna;s__	Rimov	Epilimnion
RE-14apr17-322	39.286	d__Bacteria;p__Bacteroidota;c__Bacteroidia;o__Flavobacteriales;f__Flavobacteriaceae;g__Flavobacterium;s__	Rimov	Epilimnion
RE-14apr17-333	23.457	d__Bacteria;p__Actinobacteriota;c__Actinobacteria;o__Nanopelagicales;f__Nanopelagicaceae;g__Planktophila;s__	Rimov	Epilimnion
RE-14apr17-339	9.289	d__Bacteria;p__Actinobacteriota;c__Actinobacteria;o__Actinomycetales;f__Microbacteriaceae;g__MWH-TA3;s__	Rimov	Epilimnion
RE-14apr17-350	8.403	d__Bacteria;p__Proteobacteria;c__Gammaproteobacteria;o__Burkholderiales;f__SG8-41;g__Ga0077527;s__	Rimov	Epilimnion
RE-14apr17-351	11.567	d__Bacteria;p__Verrucomicrobiota;c__Verrucomicrobiae;o__Verrucomicrobiales;f__;g__;s__	Rimov	Epilimnion
RE-14apr17-357	6.032	d__Bacteria;p__Gemmatimonadota;c__Gemmatimonadetes;o__Gemmatimonadales;f__Gemmatimonadaceae;g__Gemmatimonas;s__	Rimov	Epilimnion
RE-14apr17-358	33.055	d__Bacteria;p__Proteobacteria;c__Alphaproteobacteria;o__Sphingomonadales;f__Sphingomonadaceae;g__Ga0077559;s__	Rimov	Epilimnion
RE-14apr17-359	38.781	d__Bacteria;p__Bacteroidota;c__Bacteroidia;o__Flavobacteriales;f__Flavobacteriaceae;g__Flavobacterium;s__	Rimov	Epilimnion
RE-14apr17-363	17.287	d__Bacteria;p__Actinobacteriota;c__Actinobacteria;o__Nanopelagicales;f__Nanopelagicaceae;g__Planktophila;s__	Rimov	Epilimnion
RE-14apr17-369	11.775	d__Bacteria;p__Proteobacteria;c__Gammaproteobacteria;o__Burkholderiales;f__Burkholderiaceae;g__Limnohabitans;s__	Rimov	Epilimnion
RE-14apr17-37	7.399	d__Bacteria;p__Actinobacteriota;c__Acidimicrobiia;o__Microtrichales;f__Ilumatobacteraceae;g__Casp-actino8;s__	Rimov	Epilimnion
RE-14apr17-384	21.209	d__Bacteria;p__Bacteroidota;c__Bacteroidia;o__Chitinophagales;f__Chitinophagaceae;g__Ferruginibacter;s__	Rimov	Epilimnion
RE-14apr17-388	23.772	d__Bacteria;p__Proteobacteria;c__Gammaproteobacteria;o__Steroidobacterales;f__Steroidobacteraceae;g__;s__	Rimov	Epilimnion
RE-14apr17-39	19.09	d__Bacteria;p__Proteobacteria;c__Gammaproteobacteria;o__Pseudomonadales;f__Pseudohongiellaceae;g__;s__	Rimov	Epilimnion
RE-14apr17-398	16.089	d__Bacteria;p__Actinobacteriota;c__Actinobacteria;o__Nanopelagicales;f__Nanopelagicaceae;g__AAA044-D11;s__	Rimov	Epilimnion
RE-14apr17-399	4.845	d__Bacteria;p__Verrucomicrobiota;c__Verrucomicrobiae;o__Pedosphaerales;f__Pedosphaeraceae;g__UBA11358;s__	Rimov	Epilimnion
RE-14apr17-4	9.949	d__Bacteria;p__Bacteroidota;c__Bacteroidia;o__AKYH767;f__b-17BO;g__UBA2475;s__	Rimov	Epilimnion
RE-14apr17-400	26.342	d__Bacteria;p__Bacteroidota;c__Bacteroidia;o__Flavobacteriales;f__Flavobacteriaceae;g__Flavobacterium;s__	Rimov	Epilimnion
RE-14apr17-403	51.933	d__Bacteria;p__Proteobacteria;c__Gammaproteobacteria;o__Burkholderiales;f__Burkholderiaceae;g__Limnohabitans;s__	Rimov	Epilimnion
RE-14apr17-41	60.442	d__Bacteria;p__Bacteroidota;c__Bacteroidia;o__Flavobacteriales;f__Flavobacteriaceae;g__Flavobacterium;s__	Rimov	Epilimnion
RE-14apr17-410	26.399	d__Bacteria;p__Proteobacteria;c__Gammaproteobacteria;o__Burkholderiales;f__Burkholderiaceae;g__Polynucleobacter;s__	Rimov	Epilimnion
RE-14apr17-411	5.322	d__Bacteria;p__Verrucomicrobiota;c__Verrucomicrobiae;o__Verrucomicrobiales;f__;g__;s__	Rimov	Epilimnion
RE-14apr17-416	6.269	d__Bacteria;p__Actinobacteriota;c__Actinobacteria;o__Actinomycetales;f__Microbacteriaceae;g__Rhodoluna;s__	Rimov	Epilimnion
RE-14apr17-424	59.948	d__Bacteria;p__Bacteroidota;c__Bacteroidia;o__Flavobacteriales;f__Flavobacteriaceae;g__Flavobacterium;s__	Rimov	Epilimnion
RE-14apr17-426	6.965	d__Bacteria;p__Cyanobacteria;c__Cyanobacteriia;o__Pseudanabaenales;f__Pseudanabaenaceae;g__Pseudanabaena;s__	Rimov	Epilimnion
RE-14apr17-427	20.15	d__Bacteria;p__Proteobacteria;c__Gammaproteobacteria;o__Burkholderiales;f__Methylophilaceae;g__Methylopumilus;s__	Rimov	Epilimnion
RE-14apr17-431	5.943	d__Bacteria;p__Proteobacteria;c__Gammaproteobacteria;o__Burkholderiales;f__Burkholderiaceae;g__Rhizobacter;s__	Rimov	Epilimnion
RE-14apr17-439	28.483	d__Bacteria;p__Actinobacteriota;c__Actinobacteria;o__Nanopelagicales;f__Nanopelagicaceae;g__Planktophila;s__	Rimov	Epilimnion
RE-14apr17-443	23.799	d__Bacteria;p__Actinobacteriota;c__Acidimicrobiia;o__Microtrichales;f__Ilumatobacteraceae;g__Casp-actino8;s__	Rimov	Epilimnion
RE-14apr17-454	14.181	d__Bacteria;p__Actinobacteriota;c__Actinobacteria;o__Nanopelagicales;f__Nanopelagicaceae;g__Planktophila;s__	Rimov	Epilimnion
RE-14apr17-457	18.258	d__Bacteria;p__Bacteroidota;c__Bacteroidia;o__Flavobacteriales;f__Flavobacteriaceae;g__Flavobacterium;s__	Rimov	Epilimnion
RE-14apr17-461	14.485	d__Bacteria;p__Proteobacteria;c__Gammaproteobacteria;o__Burkholderiales;f__Burkholderiaceae;g__Rhodoferax;s__	Rimov	Epilimnion
RE-14apr17-466	32.811	d__Bacteria;p__Proteobacteria;c__Gammaproteobacteria;o__Burkholderiales;f__Burkholderiaceae;g__Rhodoferax;s__	Rimov	Epilimnion
RE-14apr17-467	12.779	d__Bacteria;p__Bacteroidota;c__Bacteroidia;o__Flavobacteriales;f__Crocinitomicaceae;g__UBA2040;s__	Rimov	Epilimnion
RE-14apr17-469	11.231	d__Bacteria;p__Actinobacteriota;c__Actinobacteria;o__Nanopelagicales;f__Nanopelagicaceae;g__AAA044-D11;s__	Rimov	Epilimnion
RE-14apr17-471	6.418	d__Bacteria;p__Actinobacteriota;c__Actinobacteria;o__Nanopelagicales;f__UBA12327;g__AcAMD-2;s__	Rimov	Epilimnion
RE-14apr17-473	6.163	d__Bacteria;p__Bacteroidota;c__Bacteroidia;o__Cytophagales;f__UBA9547;g__;s__	Rimov	Epilimnion
RE-14apr17-476	4.8	d__Bacteria;p__Proteobacteria;c__Alphaproteobacteria;o__Rhizobiales;f__Beijerinckiaceae;g__28-YEA-48;s__	Rimov	Epilimnion
RE-14apr17-5	7.988	d__Bacteria;p__Actinobacteriota;c__Acidimicrobiia;o__Microtrichales;f__Ilumatobacteraceae;g__UBA3006;s__	Rimov	Epilimnion
RE-14apr17-53	10.454	d__Bacteria;p__Bacteroidota;c__Bacteroidia;o__Flavobacteriales;f__Crocinitomicaceae;g__UBA952;s__	Rimov	Epilimnion
RE-14apr17-60	4.256	d__Bacteria;p__Bacteroidota;c__Bacteroidia;o__Chitinophagales;f__Chitinophagaceae;g__Sediminibacterium;s__	Rimov	Epilimnion
RE-14apr17-61	9.119	d__Bacteria;p__Proteobacteria;c__Gammaproteobacteria;o__Burkholderiales;f__SG8-39;g__2-02-FULL-62-17;s__	Rimov	Epilimnion
RE-14apr17-64	6.494	d__Bacteria;p__Proteobacteria;c__Alphaproteobacteria;o__Rhizobiales;f__Anderseniellaceae;g__QKVK01;s__	Rimov	Epilimnion
RE-14apr17-66	5.382	d__Bacteria;p__Bacteroidota;c__Bacteroidia;o__AKYH767;f__b-17BO;g__UBA4416;s__	Rimov	Epilimnion
RE-14apr17-68	17.295	d__Bacteria;p__Proteobacteria;c__Gammaproteobacteria;o__Burkholderiales;f__Burkholderiaceae;g__Polynucleobacter;s__	Rimov	Epilimnion
RE-14apr17-74	5.26	d__Bacteria;p__Bacteroidota;c__Bacteroidia;o__Flavobacteriales;f__Crocinitomicaceae;g__UBA2040;s__	Rimov	Epilimnion
RE-14apr17-79	6.788	d__Bacteria;p__Proteobacteria;c__Gammaproteobacteria;o__Burkholderiales;f__SG8-41;g__PALSA-1004;s__	Rimov	Epilimnion
RE-14apr17-81	24.047	d__Bacteria;p__Actinobacteriota;c__Actinobacteria;o__Nanopelagicales;f__Nanopelagicaceae;g__Planktophila;s__	Rimov	Epilimnion
RE-14apr17-89	11.443	d__Bacteria;p__Proteobacteria;c__Alphaproteobacteria;o__Rhodobacterales;f__Rhodobacteraceae;g__Pseudorhodobacter_A;s__	Rimov	Epilimnion
RE-14apr17-93	13.51	d__Bacteria;p__Bacteroidota;c__Bacteroidia;o__Flavobacteriales;f__Crocinitomicaceae;g__UBA952;s__	Rimov	Epilimnion
RE-15aug16-1	6.031	d__Bacteria;p__Proteobacteria;c__Gammaproteobacteria;o__Burkholderiales;f__Burkholderiaceae;g__Polaromonas;s__	Rimov	Epilimnion
RE-15aug16-101	20.261	d__Bacteria;p__Bacteroidota;c__Bacteroidia;o__Chitinophagales;f__LD1;g__Bog-950;s__	Rimov	Epilimnion
RE-15aug16-103	81.402	d__Bacteria;p__Bacteroidota;c__Bacteroidia;o__Flavobacteriales;f__Flavobacteriaceae;g__Flavobacterium;s__	Rimov	Epilimnion
RE-15aug16-104	13.288	d__Bacteria;p__Bacteroidota;c__Bacteroidia;o__Flavobacteriales;f__Crocinitomicaceae;g__40-80;s__	Rimov	Epilimnion
RE-15aug16-106	9.861	d__Bacteria;p__Bacteroidota;c__Bacteroidia;o__NS11-12g;f__UBA955;g__;s__	Rimov	Epilimnion
RE-15aug16-108	5.648	d__Bacteria;p__Proteobacteria;c__Gammaproteobacteria;o__Burkholderiales;f__Ga0077523;g__;s__	Rimov	Epilimnion
RE-15aug16-115	3.98	d__Bacteria;p__Bdellovibrionota;c__Bacteriovoracia;o__UBA1018;f__;g__;s__	Rimov	Epilimnion
RE-15aug16-116	12.019	d__Bacteria;p__Bacteroidota;c__Bacteroidia;o__Flavobacteriales;f__Flavobacteriaceae;g__Flavobacterium;s__	Rimov	Epilimnion
RE-15aug16-119	29.513	d__Bacteria;p__Gemmatimonadota;c__Gemmatimonadetes;o__Gemmatimonadales;f__Gemmatimonadaceae;g__Gemmatimonas;s__	Rimov	Epilimnion
RE-15aug16-124	4.973	d__Bacteria;p__Bacteroidota;c__Bacteroidia;o__AKYH767;f__b-17BO;g__UBA2475;s__	Rimov	Epilimnion
RE-15aug16-128	12.518	d__Bacteria;p__Bacteroidota;c__Bacteroidia;o__Flavobacteriales;f__UA16;g__UBA4660;s__	Rimov	Epilimnion
RE-15aug16-132	31.377	d__Bacteria;p__Cyanobacteria;c__Cyanobacteriia;o__Pseudanabaenales;f__Pseudanabaenaceae;g__Pseudanabaena;s__	Rimov	Epilimnion
RE-15aug16-133	65.496	d__Bacteria;p__Proteobacteria;c__Alphaproteobacteria;o__;f__;g__;s__	Rimov	Epilimnion
RE-15aug16-135	5.835	d__Bacteria;p__Bacteroidota;c__Bacteroidia;o__Flavobacteriales;f__Crocinitomicaceae;g__40-80;s__	Rimov	Epilimnion
RE-15aug16-136	6.11	d__Bacteria;p__Bacteroidota;c__Bacteroidia;o__Chitinophagales;f__Chitinophagaceae;g__JJ008;s__	Rimov	Epilimnion
RE-15aug16-137	5.587	d__Bacteria;p__Bacteroidota;c__Bacteroidia;o__Chitinophagales;f__Chitinophagaceae;g__JJ008;s__	Rimov	Epilimnion
RE-15aug16-140	7.463	d__Bacteria;p__Chloroflexota_A;c__Ellin6529;o__CSP1-4;f__UBA10416;g__UBA10416;s__	Rimov	Epilimnion
RE-15aug16-144	4.914	d__Bacteria;p__Bacteroidota;c__Bacteroidia;o__Chitinophagales;f__Chitinophagaceae;g__UBA1930;s__	Rimov	Epilimnion
RE-15aug16-150	20.706	d__Bacteria;p__Bdellovibrionota_B;c__Oligoflexia;o__Silvanigrellales;f__Silvanigrellaceae;g__;s__	Rimov	Epilimnion
RE-15aug16-154	33.537	d__Bacteria;p__Actinobacteriota;c__Actinobacteria;o__Nanopelagicales;f__Nanopelagicaceae;g__Planktophila;s__	Rimov	Epilimnion
RE-15aug16-155	11.124	d__Bacteria;p__Bacteroidota;c__Bacteroidia;o__Flavobacteriales;f__Flavobacteriaceae;g__Flavobacterium;s__	Rimov	Epilimnion
RE-15aug16-156	79.14	d__Bacteria;p__Bacteroidota;c__Bacteroidia;o__Flavobacteriales;f__Flavobacteriaceae;g__Flavobacterium;s__	Rimov	Epilimnion
RE-15aug16-157	6.779	d__Bacteria;p__Bacteroidota;c__Bacteroidia;o__Chitinophagales;f__Chitinophagaceae;g__Sediminibacterium;s__	Rimov	Epilimnion
RE-15aug16-159	15.419	d__Bacteria;p__Verrucomicrobiota;c__Verrucomicrobiae;o__Pedosphaerales;f__UBA9464;g__;s__	Rimov	Epilimnion
RE-15aug16-161	5.568	d__Bacteria;p__Actinobacteriota;c__Actinobacteria;o__Actinomycetales;f__Microbacteriaceae;g__Rhodoluna;s__	Rimov	Epilimnion
RE-15aug16-162	6.547	d__Bacteria;p__Bacteroidota;c__Bacteroidia;o__Flavobacteriales;f__Flavobacteriaceae;g__Flavobacterium;s__	Rimov	Epilimnion
RE-15aug16-163	26.197	d__Bacteria;p__Proteobacteria;c__Alphaproteobacteria;o__Azospirillales;f__;g__;s__	Rimov	Epilimnion
RE-15aug16-165	10.708	d__Bacteria;p__Myxococcota;c__Bradimonadia;o__Bradymonadales;f__;g__;s__	Rimov	Epilimnion
RE-15aug16-169	33.9	d__Bacteria;p__Proteobacteria;c__Gammaproteobacteria;o__Burkholderiales;f__Burkholderiaceae;g__Polynucleobacter;s__	Rimov	Epilimnion
RE-15aug16-17	39.745	d__Bacteria;p__Proteobacteria;c__Gammaproteobacteria;o__Burkholderiales;f__Methylophilaceae;g__Methylopumilus;s__	Rimov	Epilimnion
RE-15aug16-171	6.92	d__Bacteria;p__Proteobacteria;c__Alphaproteobacteria;o__Sphingomonadales;f__Sphingomonadaceae;g__Ga0077559;s__	Rimov	Epilimnion
RE-15aug16-173	5.494	d__Bacteria;p__Verrucomicrobiota;c__Verrucomicrobiae;o__Opitutales;f__Opitutaceae;g__Opitutus;s__	Rimov	Epilimnion
RE-15aug16-175	11.035	d__Bacteria;p__Actinobacteriota;c__Acidimicrobiia;o__Microtrichales;f__Ilumatobacteraceae;g__;s__	Rimov	Epilimnion
RE-15aug16-177	19.851	d__Bacteria;p__Proteobacteria;c__Gammaproteobacteria;o__Burkholderiales;f__Burkholderiaceae;g__Polaromonas;s__	Rimov	Epilimnion
RE-15aug16-178	10.136	d__Bacteria;p__Actinobacteriota;c__Acidimicrobiia;o__Microtrichales;f__UBA8139;g__;s__	Rimov	Epilimnion
RE-15aug16-179	7.098	d__Bacteria;p__Proteobacteria;c__Gammaproteobacteria;o__Burkholderiales;f__Burkholderiaceae;g__Rubrivivax;s__	Rimov	Epilimnion
RE-15aug16-18	19.263	d__Bacteria;p__Bacteroidota;c__Bacteroidia;o__Chitinophagales;f__Chitinophagaceae;g__UBA12329;s__	Rimov	Epilimnion
RE-15aug16-181	4.332	d__Bacteria;p__Proteobacteria;c__Gammaproteobacteria;o__Burkholderiales;f__;g__;s__	Rimov	Epilimnion
RE-15aug16-183	6.944	d__Bacteria;p__Actinobacteriota;c__Actinobacteria;o__Nanopelagicales;f__Nanopelagicaceae;g__AAA044-D11;s__	Rimov	Epilimnion
RE-15aug16-187	4.984	d__Bacteria;p__Proteobacteria;c__Gammaproteobacteria;o__Burkholderiales;f__Burkholderiaceae;g__Rhizobacter;s__	Rimov	Epilimnion
RE-15aug16-188	5.172	d__Bacteria;p__Proteobacteria;c__Alphaproteobacteria;o__Dongiales;f__Dongiaceae;g__;s__	Rimov	Epilimnion
RE-15aug16-189	4.038	d__Bacteria;p__Acidobacteriota;c__Acidobacteriae;o__Bryobacterales;f__Bryobacteraceae;g__Bryobacter;s__	Rimov	Epilimnion
RE-15aug16-190	7.043	d__Bacteria;p__Actinobacteriota;c__Actinobacteria;o__Actinomycetales;f__Microbacteriaceae;g__Aquiluna;s__	Rimov	Epilimnion
RE-15aug16-192	8.489	d__Bacteria;p__Patescibacteria;c__Paceibacteria;o__UBA9983_A;f__UBA2163;g__OLB19;s__	Rimov	Epilimnion
RE-15aug16-194	14.603	d__Bacteria;p__Actinobacteriota;c__Actinobacteria;o__Nanopelagicales;f__Nanopelagicaceae;g__Nanopelagicus;s__	Rimov	Epilimnion
RE-15aug16-196	3.919	d__Bacteria;p__Actinobacteriota;c__Actinobacteria;o__Nanopelagicales;f__Nanopelagicaceae;g__IMCC26077;s__	Rimov	Epilimnion
RE-15aug16-197	3.443	d__Bacteria;p__Bacteroidota;c__Bacteroidia;o__Cytophagales;f__Cyclobacteriaceae;g__ELB16-189;s__	Rimov	Epilimnion
RE-15aug16-198	40.711	d__Bacteria;p__Actinobacteriota;c__Actinobacteria;o__Nanopelagicales;f__Nanopelagicaceae;g__Nanopelagicus;s__	Rimov	Epilimnion
RE-15aug16-199	19.799	d__Bacteria;p__Actinobacteriota;c__Actinobacteria;o__Nanopelagicales;f__Nanopelagicaceae;g__;s__	Rimov	Epilimnion
RE-15aug16-2	3.331	d__Bacteria;p__Proteobacteria;c__Alphaproteobacteria;o__Paracaedibacterales;f__UBA11393;g__;s__	Rimov	Epilimnion
RE-15aug16-201	6.684	d__Bacteria;p__Proteobacteria;c__Alphaproteobacteria;o__UBA9655;f__UBA9655;g__UBA9655;s__	Rimov	Epilimnion
RE-15aug16-207	7.474	d__Bacteria;p__Proteobacteria;c__Alphaproteobacteria;o__;f__;g__;s__	Rimov	Epilimnion
RE-15aug16-209	4.629	d__Bacteria;p__Proteobacteria;c__Alphaproteobacteria;o__Sphingomonadales;f__Sphingomonadaceae;g__Ga0077559;s__	Rimov	Epilimnion
RE-15aug16-21	21.251	d__Bacteria;p__Bacteroidota;c__Bacteroidia;o__Cytophagales;f__Cyclobacteriaceae;g__ELB16-189;s__	Rimov	Epilimnion
RE-15aug16-213	20.944	d__Bacteria;p__Actinobacteriota;c__Actinobacteria;o__Nanopelagicales;f__Nanopelagicaceae;g__;s__	Rimov	Epilimnion
RE-15aug16-216	11.5	d__Bacteria;p__Bacteroidota;c__Bacteroidia;o__Flavobacteriales;f__Crocinitomicaceae;g__40-80;s__	Rimov	Epilimnion
RE-15aug16-221	10.58	d__Bacteria;p__Proteobacteria;c__Gammaproteobacteria;o__Burkholderiales;f__Burkholderiaceae;g__Limnohabitans;s__	Rimov	Epilimnion
RE-15aug16-225	11.977	d__Bacteria;p__Proteobacteria;c__Gammaproteobacteria;o__Burkholderiales;f__Burkholderiaceae;g__Polaromonas;s__	Rimov	Epilimnion
RE-15aug16-227	4.164	d__Bacteria;p__Bacteroidota;c__Bacteroidia;o__Flavobacteriales;f__UA16;g__;s__	Rimov	Epilimnion
RE-15aug16-229	3.796	d__Bacteria;p__Bacteroidota;c__Bacteroidia;o__AKYH767;f__b-17BO;g__;s__	Rimov	Epilimnion
RE-15aug16-23	3.097	d__Bacteria;p__Bacteroidota;c__Bacteroidia;o__Chitinophagales;f__Chitinophagaceae;g__OLB11;s__	Rimov	Epilimnion
RE-15aug16-231	35.303	d__Bacteria;p__Proteobacteria;c__Gammaproteobacteria;o__Burkholderiales;f__Burkholderiaceae;g__Polynucleobacter;s__	Rimov	Epilimnion
RE-15aug16-235	28.074	d__Bacteria;p__Bacteroidota;c__Bacteroidia;o__Chitinophagales;f__Chitinophagaceae;g__UBA8137;s__	Rimov	Epilimnion
RE-15aug16-236	42.075	d__Bacteria;p__Bacteroidota;c__Bacteroidia;o__NS11-12g;f__UKL13-3;g__UKL13-3;s__	Rimov	Epilimnion
RE-15aug16-237	9.709	d__Bacteria;p__Proteobacteria;c__Gammaproteobacteria;o__Burkholderiales;f__Ga0077523;g__;s__	Rimov	Epilimnion
RE-15aug16-24	7.994	d__Bacteria;p__Planctomycetota;c__Phycisphaerae;o__Phycisphaerales;f__SM1A02;g__;s__	Rimov	Epilimnion
RE-15aug16-240	7.143	d__Bacteria;p__Proteobacteria;c__Gammaproteobacteria;o__Burkholderiales;f__Burkholderiaceae;g__UBA4657;s__UBA4657 sp002405475	Rimov	Epilimnion
RE-15aug16-243	5.459	d__Bacteria;p__Proteobacteria;c__Alphaproteobacteria;o__Holosporales;f__;g__;s__	Rimov	Epilimnion
RE-15aug16-245	7.107	d__Bacteria;p__Bacteroidota;c__Bacteroidia;o__Cytophagales;f__Bernardetiaceae;g__;s__	Rimov	Epilimnion
RE-15aug16-25	3.51	d__Bacteria;p__Bacteroidota;c__Bacteroidia;o__Flavobacteriales;f__UA16;g__UBA4660;s__	Rimov	Epilimnion
RE-15aug16-251	8.902	d__Bacteria;p__Bacteroidota;c__Bacteroidia;o__Flavobacteriales;f__Flavobacteriaceae;g__Flavobacterium;s__	Rimov	Epilimnion
RE-15aug16-252	14.394	d__Bacteria;p__Bacteroidota;c__Bacteroidia;o__Chitinophagales;f__Chitinophagaceae;g__UBA8137;s__	Rimov	Epilimnion
RE-15aug16-254	19.358	d__Bacteria;p__Bacteroidota;c__Bacteroidia;o__Chitinophagales;f__Chitinophagaceae;g__UBA12329;s__	Rimov	Epilimnion
RE-15aug16-255	4.25	d__Bacteria;p__Bacteroidota;c__Bacteroidia;o__Chitinophagales;f__Chitinophagaceae;g__OLB11;s__	Rimov	Epilimnion
RE-15aug16-263	6.666	d__Bacteria;p__Actinobacteriota;c__Acidimicrobiia;o__Microtrichales;f__Ilumatobacteraceae;g__;s__	Rimov	Epilimnion
RE-15aug16-27	20.912	d__Bacteria;p__Actinobacteriota;c__Actinobacteria;o__Nanopelagicales;f__Nanopelagicaceae;g__Planktophila;s__	Rimov	Epilimnion
RE-15aug16-28	9.554	d__Bacteria;p__Actinobacteriota;c__Actinobacteria;o__Actinomycetales;f__Microbacteriaceae;g__Rhodoluna;s__	Rimov	Epilimnion
RE-15aug16-281	7.826	d__Bacteria;p__Verrucomicrobiota;c__Verrucomicrobiae;o__Chthoniobacterales;f__Terrimicrobiaceae;g__UBA967;s__	Rimov	Epilimnion
RE-15aug16-282	4.159	d__Bacteria;p__Bacteroidota;c__Bacteroidia;o__Chitinophagales;f__UBA8649;g__;s__	Rimov	Epilimnion
RE-15aug16-285	19.659	d__Bacteria;p__Proteobacteria;c__Gammaproteobacteria;o__Pseudomonadales;f__Pseudohongiellaceae;g__;s__	Rimov	Epilimnion
RE-15aug16-29	6.617	d__Bacteria;p__Actinobacteriota;c__Actinobacteria;o__Nanopelagicales;f__Nanopelagicaceae;g__Planktophila;s__	Rimov	Epilimnion
RE-15aug16-292	9.276	d__Bacteria;p__Actinobacteriota;c__Actinobacteria;o__Nanopelagicales;f__AcAMD-5;g__ATZT02;s__	Rimov	Epilimnion
RE-15aug16-295	3.199	d__Bacteria;p__Bacteroidota;c__Bacteroidia;o__Cytophagales;f__Catalimonadaceae;g__;s__	Rimov	Epilimnion
RE-15aug16-296	4.913	d__Bacteria;p__Chloroflexota_A;c__Ellin6529;o__CSP1-4;f__UBA10416;g__UBA10416;s__	Rimov	Epilimnion
RE-15aug16-297	4.618	d__Bacteria;p__Planctomycetota;c__UBA1135;o__UBA2386;f__UBA2386;g__UBA2386;s__	Rimov	Epilimnion
RE-15aug16-298	7.748	d__Bacteria;p__Proteobacteria;c__Gammaproteobacteria;o__Steroidobacterales;f__Steroidobacteraceae;g__UBA964;s__	Rimov	Epilimnion
RE-15aug16-3	5.771	d__Bacteria;p__Verrucomicrobiota;c__Verrucomicrobiae;o__Chthoniobacterales;f__UBA6821;g__;s__	Rimov	Epilimnion
RE-15aug16-300	7.001	d__Bacteria;p__Bacteroidota;c__Bacteroidia;o__Flavobacteriales;f__Flavobacteriaceae;g__Flavobacterium;s__	Rimov	Epilimnion
RE-15aug16-303	55.921	d__Bacteria;p__Actinobacteriota;c__Acidimicrobiia;o__Microtrichales;f__Ilumatobacteraceae;g__UBA2093;s__	Rimov	Epilimnion
RE-15aug16-307	8.33	d__Bacteria;p__Proteobacteria;c__Gammaproteobacteria;o__Burkholderiales;f__Burkholderiaceae;g__;s__	Rimov	Epilimnion
RE-15aug16-310	14.005	d__Bacteria;p__Bacteroidota;c__Bacteroidia;o__Flavobacteriales;f__Crocinitomicaceae;g__40-80;s__	Rimov	Epilimnion
RE-15aug16-311	8.977	d__Bacteria;p__Bacteroidota;c__Bacteroidia;o__NS11-12g;f__UBA955;g__UBA955;s__	Rimov	Epilimnion
RE-15aug16-312	16.563	d__Bacteria;p__Actinobacteriota;c__Actinobacteria;o__Nanopelagicales;f__Nanopelagicaceae;g__Planktophila;s__	Rimov	Epilimnion
RE-15aug16-319	17.433	d__Bacteria;p__Bacteroidota;c__Bacteroidia;o__Flavobacteriales;f__Flavobacteriaceae;g__Flavobacterium;s__	Rimov	Epilimnion
RE-15aug16-321	11.359	d__Bacteria;p__Cyanobacteria;c__Cyanobacteriia;o__Pseudanabaenales;f__Pseudanabaenaceae;g__Pseudanabaena;s__	Rimov	Epilimnion
RE-15aug16-322	4.669	d__Bacteria;p__Bacteroidota;c__Bacteroidia;o__Sphingobacteriales;f__Sphingobacteriaceae;g__;s__	Rimov	Epilimnion
RE-15aug16-323	7.577	d__Bacteria;p__Bacteroidota;c__Bacteroidia;o__Cytophagales;f__Cyclobacteriaceae;g__Algoriphagus;s__	Rimov	Epilimnion
RE-15aug16-324	8.119	d__Bacteria;p__Bacteroidota;c__Bacteroidia;o__Chitinophagales;f__Chitinophagaceae;g__UBA1931;s__	Rimov	Epilimnion
RE-15aug16-325	8.661	d__Bacteria;p__Bacteroidota;c__Bacteroidia;o__UBA7662;f__UBA7662;g__;s__	Rimov	Epilimnion
RE-15aug16-327	5.44	d__Bacteria;p__Proteobacteria;c__Alphaproteobacteria;o__Caulobacterales;f__Caulobacteraceae;g__Phenylobacterium;s__	Rimov	Epilimnion
RE-15aug16-33	5.018	d__Bacteria;p__Actinobacteriota;c__Actinobacteria;o__Actinomycetales;f__Microbacteriaceae;g__Rhodoluna;s__	Rimov	Epilimnion
RE-15aug16-35	4.172	d__Bacteria;p__Bacteroidota;c__Bacteroidia;o__Flavobacteriales;f__Crocinitomicaceae;g__UBA952;s__	Rimov	Epilimnion
RE-15aug16-38	3.127	d__Bacteria;p__Proteobacteria;c__Alphaproteobacteria;o__Micavibrionales;f__UBA11073;g__;s__	Rimov	Epilimnion
RE-15aug16-42	30.526	d__Bacteria;p__Bacteroidota;c__Bacteroidia;o__Chitinophagales;f__Chitinophagaceae;g__UBA8137;s__	Rimov	Epilimnion
RE-15aug16-45	3.964	d__Bacteria;p__Proteobacteria;c__Gammaproteobacteria;o__Burkholderiales;f__SG8-39;g__;s__	Rimov	Epilimnion
RE-15aug16-48	5.716	d__Bacteria;p__Proteobacteria;c__Gammaproteobacteria;o__Burkholderiales;f__Burkholderiaceae;g__Ramlibacter;s__	Rimov	Epilimnion
RE-15aug16-49	4.311	d__Bacteria;p__Bacteroidota;c__Bacteroidia;o__Chitinophagales;f__Chitinophagaceae;g__UBA1931;s__	Rimov	Epilimnion
RE-15aug16-5	10.679	d__Bacteria;p__Bacteroidota;c__Bacteroidia;o__Flavobacteriales;f__Flavobacteriaceae;g__Flavobacterium;s__	Rimov	Epilimnion
RE-15aug16-50	29.335	d__Bacteria;p__Proteobacteria;c__Alphaproteobacteria;o__;f__;g__;s__	Rimov	Epilimnion
RE-15aug16-53	5.064	d__Bacteria;p__Proteobacteria;c__Alphaproteobacteria;o__Sphingomonadales;f__Sphingomonadaceae;g__Ga0077559;s__Ga0077559 sp002299895	Rimov	Epilimnion
RE-15aug16-6	4.658	d__Bacteria;p__Proteobacteria;c__Alphaproteobacteria;o__;f__;g__;s__	Rimov	Epilimnion
RE-15aug16-60	4.693	d__Bacteria;p__Actinobacteriota;c__Acidimicrobiia;o__Microtrichales;f__Ilumatobacteraceae;g__UBA2093;s__	Rimov	Epilimnion
RE-15aug16-61	3.674	d__Bacteria;p__Proteobacteria;c__Gammaproteobacteria;o__Burkholderiales;f__Burkholderiaceae;g__Polynucleobacter;s__	Rimov	Epilimnion
RE-15aug16-64	6.11	d__Bacteria;p__Proteobacteria;c__Alphaproteobacteria;o__UBA998;f__UBA3002;g__;s__	Rimov	Epilimnion
RE-15aug16-7	6.784	d__Bacteria;p__Cyanobacteria;c__Vampirovibrionia;o__Caenarcaniphilales;f__;g__;s__	Rimov	Epilimnion
RE-15aug16-70	8.911	d__Bacteria;p__Bacteroidota;c__Bacteroidia;o__Cytophagales;f__Cyclobacteriaceae;g__Algoriphagus;s__	Rimov	Epilimnion
RE-15aug16-77	3.793	d__Bacteria;p__Bacteroidota;c__Bacteroidia;o__Flavobacteriales;f__Crocinitomicaceae;g__UBA2040;s__	Rimov	Epilimnion
RE-15aug16-78	3.386	d__Bacteria;p__Cyanobacteria;c__Cyanobacteriia;o__Synechococcales;f__Cyanobiaceae;g__PCC7001;s__	Rimov	Epilimnion
RE-15aug16-81	22.926	d__Bacteria;p__Actinobacteriota;c__Actinobacteria;o__Actinomycetales;f__Microbacteriaceae;g__Rhodoluna;s__	Rimov	Epilimnion
RE-15aug16-85	3.539	d__Bacteria;p__Bacteroidota;c__Bacteroidia;o__AKYH767;f__UBA4408;g__;s__	Rimov	Epilimnion
RE-15aug16-89	9.015	d__Bacteria;p__Actinobacteriota;c__Actinobacteria;o__Actinomycetales;f__Microbacteriaceae;g__Rhodoluna;s__	Rimov	Epilimnion
RE-15aug16-9	20.741	d__Bacteria;p__Cyanobacteria;c__Vampirovibrionia;o__Vampirovibrionales;f__;g__;s__	Rimov	Epilimnion
RE-15aug16-92	14.769	d__Bacteria;p__Proteobacteria;c__Alphaproteobacteria;o__Acetobacterales;f__Acetobacteraceae;g__70-18;s__	Rimov	Epilimnion
RE-15aug16-94	3.494	d__Bacteria;p__Armatimonadota;c__Fimbriimonadia;o__Fimbriimonadales;f__Fimbriimonadaceae;g__;s__	Rimov	Epilimnion
RE-15aug16-97	4.406	d__Bacteria;p__Proteobacteria;c__Alphaproteobacteria;o__Caulobacterales;f__Caulobacteraceae;g__Brevundimonas;s__	Rimov	Epilimnion
RE-15aug16-98	9.627	d__Bacteria;p__Bacteroidota;c__Bacteroidia;o__Flavobacteriales;f__Flavobacteriaceae;g__Flavobacterium;s__	Rimov	Epilimnion
RE-15aug16-99	4.827	d__Bacteria;p__Proteobacteria;c__Alphaproteobacteria;o__Acetobacterales;f__Acetobacteraceae;g__Roseomonas_A;s__	Rimov	Epilimnion
RE-16jun15-100	6.575	d__Bacteria;p__Bacteroidota;c__Bacteroidia;o__Cytophagales;f__Catalimonadaceae;g__;s__	Rimov	Epilimnion
RE-16jun15-104	4.11	d__Bacteria;p__Bacteroidota;c__Bacteroidia;o__Sphingobacteriales;f__Sphingobacteriaceae;g__Pedobacter_A;s__	Rimov	Epilimnion
RE-16jun15-108	7.115	d__Bacteria;p__Actinobacteriota;c__Acidimicrobiia;o__Microtrichales;f__Ilumatobacteraceae;g__UBA3006;s__	Rimov	Epilimnion
RE-16jun15-109	10.568	d__Bacteria;p__Actinobacteriota;c__Actinobacteria;o__Actinomycetales;f__Microbacteriaceae;g__Aurantimicrobium;s__	Rimov	Epilimnion
RE-16jun15-110	6.504	d__Bacteria;p__Proteobacteria;c__Gammaproteobacteria;o__Pseudomonadales;f__Pseudohongiellaceae;g__;s__	Rimov	Epilimnion
RE-16jun15-111	4.396	d__Bacteria;p__Bacteroidota;c__Bacteroidia;o__Flavobacteriales;f__Crocinitomicaceae;g__UBA952;s__	Rimov	Epilimnion
RE-16jun15-112	14.973	d__Bacteria;p__Bacteroidota;c__Bacteroidia;o__Cytophagales;f__Spirosomaceae;g__UBA6715;s__	Rimov	Epilimnion
RE-16jun15-114	9.26	d__Bacteria;p__Chloroflexota_A;c__Ellin6529;o__CSP1-4;f__UBA10416;g__UBA10416;s__	Rimov	Epilimnion
RE-16jun15-116	6.656	d__Bacteria;p__Proteobacteria;c__Alphaproteobacteria;o__Acetobacterales;f__Acetobacteraceae;g__70-18;s__	Rimov	Epilimnion
RE-16jun15-120	14.411	d__Bacteria;p__Bacteroidota;c__Bacteroidia;o__NS11-12g;f__UBA955;g__UBA955;s__	Rimov	Epilimnion
RE-16jun15-122	18.149	d__Bacteria;p__Verrucomicrobiota;c__Verrucomicrobiae;o__Opitutales;f__Opitutaceae;g__Tous-C4FEB;s__Tous-C4FEB sp002304445	Rimov	Epilimnion
RE-16jun15-123	12.74	d__Bacteria;p__Actinobacteriota;c__Actinobacteria;o__Nanopelagicales;f__Nanopelagicaceae;g__Nanopelagicus;s__Nanopelagicus sp001437855	Rimov	Epilimnion
RE-16jun15-125	23.311	d__Bacteria;p__Proteobacteria;c__Gammaproteobacteria;o__Burkholderiales;f__Burkholderiaceae;g__Limnohabitans;s__Limnohabitans sp000293865	Rimov	Epilimnion
RE-16jun15-13	10.817	d__Bacteria;p__Bacteroidota;c__Bacteroidia;o__Chitinophagales;f__Chitinophagaceae;g__OLB11;s__	Rimov	Epilimnion
RE-16jun15-130	29.262	d__Bacteria;p__Proteobacteria;c__Gammaproteobacteria;o__Burkholderiales;f__Burkholderiaceae;g__Limnohabitans;s__	Rimov	Epilimnion
RE-16jun15-134	17.903	d__Bacteria;p__Actinobacteriota;c__Acidimicrobiia;o__Microtrichales;f__UBA8139;g__;s__	Rimov	Epilimnion
RE-16jun15-135	10.455	d__Bacteria;p__Bacteroidota;c__Bacteroidia;o__NS11-12g;f__UKL13-3;g__UBA6183;s__	Rimov	Epilimnion
RE-16jun15-136	23.816	d__Bacteria;p__Verrucomicrobiota;c__Verrucomicrobiae;o__Pedosphaerales;f__UBA9464;g__UBA6176;s__	Rimov	Epilimnion
RE-16jun15-139	10.902	d__Bacteria;p__Actinobacteriota;c__Acidimicrobiia;o__Microtrichales;f__Ilumatobacteraceae;g__Casp-actino8;s__	Rimov	Epilimnion
RE-16jun15-144	12.331	d__Bacteria;p__Actinobacteriota;c__Actinobacteria;o__Nanopelagicales;f__Nanopelagicaceae;g__Planktophila;s__	Rimov	Epilimnion
RE-16jun15-153	7.947	d__Bacteria;p__Planctomycetota;c__Planctomycetes;o__Gemmatales;f__Gemmataceae;g__UBA6894;s__	Rimov	Epilimnion
RE-16jun15-158	7.456	d__Bacteria;p__Bacteroidota;c__Bacteroidia;o__Flavobacteriales;f__Crocinitomicaceae;g__UBA952;s__	Rimov	Epilimnion
RE-16jun15-164	9.391	d__Bacteria;p__Actinobacteriota;c__Actinobacteria;o__Nanopelagicales;f__Nanopelagicaceae;g__Planktophila;s__	Rimov	Epilimnion
RE-16jun15-165	7.368	d__Bacteria;p__Proteobacteria;c__Alphaproteobacteria;o__Sphingomonadales;f__Sphingomonadaceae;g__Sandarakinorhabdus;s__Sandarakinorhabdus limnophila	Rimov	Epilimnion
RE-16jun15-166	7.065	d__Bacteria;p__Proteobacteria;c__Gammaproteobacteria;o__Burkholderiales;f__Burkholderiaceae;g__Herminiimonas;s__	Rimov	Epilimnion
RE-16jun15-169	31.687	d__Bacteria;p__Verrucomicrobiota;c__Verrucomicrobiae;o__Opitutales;f__Opitutaceae;g__Tous-C4FEB;s__	Rimov	Epilimnion
RE-16jun15-17	23.719	d__Bacteria;p__Proteobacteria;c__Gammaproteobacteria;o__Burkholderiales;f__Ga0077523;g__;s__	Rimov	Epilimnion
RE-16jun15-171	4.784	d__Bacteria;p__Bacteroidota;c__Bacteroidia;o__Flavobacteriales;f__Flavobacteriaceae;g__Flavobacterium;s__	Rimov	Epilimnion
RE-16jun15-172	15.384	d__Bacteria;p__Bacteroidota;c__Bacteroidia;o__Cytophagales;f__Cyclobacteriaceae;g__Algoriphagus;s__	Rimov	Epilimnion
RE-16jun15-178	13.923	d__Bacteria;p__Actinobacteriota;c__Actinobacteria;o__Nanopelagicales;f__Nanopelagicaceae;g__AAA044-D11;s__	Rimov	Epilimnion
RE-16jun15-187	5.286	d__Bacteria;p__Actinobacteriota;c__Actinobacteria;o__Actinomycetales;f__Microbacteriaceae;g__Rhodoluna;s__	Rimov	Epilimnion
RE-16jun15-199	12.67	d__Bacteria;p__Actinobacteriota;c__Acidimicrobiia;o__Microtrichales;f__Ilumatobacteraceae;g__UBA2093;s__	Rimov	Epilimnion
RE-16jun15-2	6.828	d__Bacteria;p__Bacteroidota;c__Bacteroidia;o__Flavobacteriales;f__Flavobacteriaceae;g__Flavobacterium;s__	Rimov	Epilimnion
RE-16jun15-206	7.562	d__Bacteria;p__Bacteroidota;c__Bacteroidia;o__Chitinophagales;f__Saprospiraceae;g__;s__	Rimov	Epilimnion
RE-16jun15-208	19.632	d__Bacteria;p__Proteobacteria;c__Gammaproteobacteria;o__Pseudomonadales;f__Pseudohongiellaceae;g__Pseudohongiella;s__	Rimov	Epilimnion
RE-16jun15-219	45.188	d__Bacteria;p__Verrucomicrobiota;c__Verrucomicrobiae;o__Pedosphaerales;f__UBA9464;g__;s__	Rimov	Epilimnion
RE-16jun15-220	7.115	d__Bacteria;p__Proteobacteria;c__Gammaproteobacteria;o__Steroidobacterales;f__Steroidobacteraceae;g__;s__	Rimov	Epilimnion
RE-16jun15-224	7.604	d__Bacteria;p__Actinobacteriota;c__Acidimicrobiia;o__Microtrichales;f__Ilumatobacteraceae;g__UBA2093;s__	Rimov	Epilimnion
RE-16jun15-227	5.121	d__Bacteria;p__Bacteroidota;c__Bacteroidia;o__Flavobacteriales;f__UA16;g__;s__	Rimov	Epilimnion
RE-16jun15-27	95.444	d__Bacteria;p__Bacteroidota;c__Bacteroidia;o__UBA7662;f__UBA7662;g__;s__	Rimov	Epilimnion
RE-16jun15-33	4.247	d__Bacteria;p__Bacteroidota;c__Bacteroidia;o__Chitinophagales;f__LD1;g__Bog-950;s__	Rimov	Epilimnion
RE-16jun15-34	5.916	d__Bacteria;p__Bacteroidota;c__Bacteroidia;o__Sphingobacteriales;f__;g__;s__	Rimov	Epilimnion
RE-16jun15-4	7.096	d__Bacteria;p__Proteobacteria;c__Gammaproteobacteria;o__Burkholderiales;f__Burkholderiaceae;g__Polaromonas;s__	Rimov	Epilimnion
RE-16jun15-44	5.979	d__Bacteria;p__Bacteroidota;c__Bacteroidia;o__Sphingobacteriales;f__Sphingobacteriaceae;g__;s__	Rimov	Epilimnion
RE-16jun15-47	6.221	d__Bacteria;p__Proteobacteria;c__Gammaproteobacteria;o__Burkholderiales;f__Burkholderiaceae;g__Ramlibacter;s__	Rimov	Epilimnion
RE-16jun15-49	6.154	d__Bacteria;p__Bacteroidota;c__Bacteroidia;o__Flavobacteriales;f__Crocinitomicaceae;g__UBA952;s__	Rimov	Epilimnion
RE-16jun15-50	6.002	d__Bacteria;p__Proteobacteria;c__Alphaproteobacteria;o__Rhizobiales;f__Beijerinckiaceae;g__28-YEA-48;s__	Rimov	Epilimnion
RE-16jun15-61	24.594	d__Bacteria;p__Actinobacteriota;c__Acidimicrobiia;o__Microtrichales;f__Ilumatobacteraceae;g__UBA3006;s__	Rimov	Epilimnion
RE-16jun15-63	8.827	d__Bacteria;p__Proteobacteria;c__Gammaproteobacteria;o__Burkholderiales;f__Burkholderiaceae;g__Limnohabitans;s__	Rimov	Epilimnion
RE-16jun15-65	6.886	d__Bacteria;p__Cyanobacteria;c__Cyanobacteriia;o__Synechococcales;f__Cyanobiaceae;g__PCC7001;s__	Rimov	Epilimnion
RE-16jun15-67	7.901	d__Bacteria;p__Proteobacteria;c__Gammaproteobacteria;o__Burkholderiales;f__Burkholderiaceae;g__Polaromonas;s__	Rimov	Epilimnion
RE-16jun15-68	10.284	d__Bacteria;p__Actinobacteriota;c__Actinobacteria;o__Actinomycetales;f__Microbacteriaceae;g__Rhodoluna;s__	Rimov	Epilimnion
RE-16jun15-7	14.156	d__Bacteria;p__Planctomycetota;c__Phycisphaerae;o__Phycisphaerales;f__SM1A02;g__UBA966;s__	Rimov	Epilimnion
RE-16jun15-71	10.773	d__Bacteria;p__Bacteroidota;c__Bacteroidia;o__NS11-12g;f__UBA955;g__UBA955;s__	Rimov	Epilimnion
RE-16jun15-72	4.132	d__Bacteria;p__Cyanobacteria;c__Cyanobacteriia;o__Cyanobacteriales;f__Microcystaceae;g__Microcystis;s__Microcystis aeruginosa_C	Rimov	Epilimnion
RE-16jun15-74	9.525	d__Bacteria;p__Actinobacteriota;c__Actinobacteria;o__Nanopelagicales;f__Nanopelagicaceae;g__Planktophila;s__	Rimov	Epilimnion
RE-16jun15-77	17.596	d__Bacteria;p__Proteobacteria;c__Alphaproteobacteria;o__Sphingomonadales;f__Sphingomonadaceae;g__Ga0077559;s__	Rimov	Epilimnion
RE-16jun15-85	20.645	d__Bacteria;p__Proteobacteria;c__Alphaproteobacteria;o__Sphingomonadales;f__Sphingomonadaceae;g__Ga0077559;s__Ga0077559 sp002299895	Rimov	Epilimnion
RE-16jun15-87	21.318	d__Bacteria;p__Bacteroidota;c__Bacteroidia;o__Flavobacteriales;f__Cryomorphaceae;g__TMED14;s__	Rimov	Epilimnion
RE-16jun15-95	9.338	d__Bacteria;p__Verrucomicrobiota;c__Verrucomicrobiae;o__Verrucomicrobiales;f__Akkermansiaceae;g__UBA956;s__	Rimov	Epilimnion
RE-16jun15-96	13.928	d__Bacteria;p__Proteobacteria;c__Gammaproteobacteria;o__Burkholderiales;f__Burkholderiaceae;g__;s__	Rimov	Epilimnion
RE-16jun15-97	8.257	d__Bacteria;p__Bacteroidota;c__Bacteroidia;o__Chitinophagales;f__Chitinophagaceae;g__UBA1930;s__	Rimov	Epilimnion
RE-18aug17-1	33.108	d__Bacteria;p__Actinobacteriota;c__Actinobacteria;o__Nanopelagicales;f__Nanopelagicaceae;g__MAG-120802;s__	Rimov	Epilimnion
RE-18aug17-10	17.346	d__Bacteria;p__Bacteroidota;c__Bacteroidia;o__Chitinophagales;f__UBA8649;g__;s__	Rimov	Epilimnion
RE-18aug17-100	28.196	d__Bacteria;p__Proteobacteria;c__Gammaproteobacteria;o__Steroidobacterales;f__Steroidobacteraceae;g__UBA964;s__	Rimov	Epilimnion
RE-18aug17-101	5.862	d__Bacteria;p__Planctomycetota;c__Phycisphaerae;o__Phycisphaerales;f__SM1A02;g__UBA966;s__	Rimov	Epilimnion
RE-18aug17-104	27.128	d__Bacteria;p__Bacteroidota;c__Bacteroidia;o__Chitinophagales;f__Chitinophagaceae;g__JJ008;s__	Rimov	Epilimnion
RE-18aug17-109	11.384	d__Bacteria;p__Bacteroidota;c__Kapabacteria;o__Kapabacteriales;f__UBA4661;g__;s__	Rimov	Epilimnion
RE-18aug17-11	13.379	d__Bacteria;p__Acidobacteriota;c__Acidobacteriae;o__Bryobacterales;f__Bryobacteraceae;g__Bryobacter;s__	Rimov	Epilimnion
RE-18aug17-110	12.675	d__Bacteria;p__Proteobacteria;c__Alphaproteobacteria;o__Caulobacterales;f__Caulobacteraceae;g__Caulobacter;s__	Rimov	Epilimnion
RE-18aug17-115	58.928	d__Bacteria;p__Proteobacteria;c__Gammaproteobacteria;o__Burkholderiales;f__Burkholderiaceae;g__Limnohabitans;s__	Rimov	Epilimnion
RE-18aug17-116	62.342	d__Bacteria;p__Proteobacteria;c__Alphaproteobacteria;o__Acetobacterales;f__Acetobacteraceae;g__Roseomonas_A;s__	Rimov	Epilimnion
RE-18aug17-124	11.428	d__Bacteria;p__Bacteroidota;c__Kapabacteria;o__Kapabacteriales;f__Kapabacteriaceae;g__UBA10438;s__	Rimov	Epilimnion
RE-18aug17-126	29.017	d__Bacteria;p__Bacteroidota;c__Bacteroidia;o__Chitinophagales;f__Chitinophagaceae;g__JJ008;s__	Rimov	Epilimnion
RE-18aug17-127	55.208	d__Bacteria;p__Actinobacteriota;c__Actinobacteria;o__Actinomycetales;f__Microbacteriaceae;g__Rhodoluna;s__	Rimov	Epilimnion
RE-18aug17-13	27.157	d__Bacteria;p__Bacteroidota;c__Bacteroidia;o__Chitinophagales;f__Chitinophagaceae;g__UBA8137;s__	Rimov	Epilimnion
RE-18aug17-133	9.18	d__Bacteria;p__Bacteroidota;c__Bacteroidia;o__Chitinophagales;f__Chitinophagaceae;g__;s__	Rimov	Epilimnion
RE-18aug17-136	75.421	d__Bacteria;p__Cyanobacteria;c__Cyanobacteriia;o__Synechococcales;f__Cyanobiaceae;g__;s__	Rimov	Epilimnion
RE-18aug17-138	16.623	d__Bacteria;p__Proteobacteria;c__Alphaproteobacteria;o__;f__;g__;s__	Rimov	Epilimnion
RE-18aug17-143	5.537	d__Bacteria;p__Gemmatimonadota;c__Gemmatimonadetes;o__Gemmatimonadales;f__Gemmatimonadaceae;g__Gemmatimonas;s__	Rimov	Epilimnion
RE-18aug17-145	16.473	d__Bacteria;p__Bacteroidota;c__Bacteroidia;o__Chitinophagales;f__Chitinophagaceae;g__JJ008;s__	Rimov	Epilimnion
RE-18aug17-146	17.74	d__Bacteria;p__Bacteroidota;c__Bacteroidia;o__Flavobacteriales;f__Crocinitomicaceae;g__UBA952;s__	Rimov	Epilimnion
RE-18aug17-148	6.445	d__Bacteria;p__Bdellovibrionota_B;c__UBA2361;o__UBA2361;f__;g__;s__	Rimov	Epilimnion
RE-18aug17-154	17.143	d__Bacteria;p__Bacteroidota;c__Bacteroidia;o__Chitinophagales;f__Chitinophagaceae;g__Ferruginibacter;s__	Rimov	Epilimnion
RE-18aug17-155	12.005	d__Bacteria;p__Spirochaetota;c__Leptospirae;o__Leptospirales;f__Leptospiraceae;g__;s__	Rimov	Epilimnion
RE-18aug17-160	6.075	d__Bacteria;p__Bacteroidota;c__Bacteroidia;o__NS11-12g;f__UKL13-3;g__UKL13-3;s__	Rimov	Epilimnion
RE-18aug17-161	16.028	d__Bacteria;p__Bacteroidota;c__Bacteroidia;o__Chitinophagales;f__Chitinophagaceae;g__JJ008;s__	Rimov	Epilimnion
RE-18aug17-162	9.179	d__Bacteria;p__Bacteroidota;c__Bacteroidia;o__Sphingobacteriales;f__Sphingobacteriaceae;g__;s__	Rimov	Epilimnion
RE-18aug17-165	5.891	d__Bacteria;p__Bacteroidota;c__Bacteroidia;o__Chitinophagales;f__Chitinophagaceae;g__;s__	Rimov	Epilimnion
RE-18aug17-169	7.016	d__Bacteria;p__Proteobacteria;c__Alphaproteobacteria;o__Caulobacterales;f__Caulobacteraceae;g__Phenylobacterium;s__	Rimov	Epilimnion
RE-18aug17-170	22.488	d__Bacteria;p__Bacteroidota;c__Bacteroidia;o__;f__;g__;s__	Rimov	Epilimnion
RE-18aug17-172	17.535	d__Bacteria;p__Proteobacteria;c__Gammaproteobacteria;o__Burkholderiales;f__Ga0077523;g__;s__	Rimov	Epilimnion
RE-18aug17-174	214.019	d__Bacteria;p__Verrucomicrobiota;c__Verrucomicrobiae;o__Chthoniobacterales;f__UBA6821;g__;s__	Rimov	Epilimnion
RE-18aug17-179	25.032	d__Bacteria;p__Verrucomicrobiota;c__Verrucomicrobiae;o__Verrucomicrobiales;f__Akkermansiaceae;g__UBA956;s__	Rimov	Epilimnion
RE-18aug17-189	73.608	d__Bacteria;p__Bacteroidota;c__Bacteroidia;o__Flavobacteriales;f__Cryomorphaceae;g__TMED14;s__	Rimov	Epilimnion
RE-18aug17-19	17.227	d__Bacteria;p__Actinobacteriota;c__Actinobacteria;o__Nanopelagicales;f__Nanopelagicaceae;g__Planktophila;s__	Rimov	Epilimnion
RE-18aug17-192	12.421	d__Bacteria;p__Actinobacteriota;c__Actinobacteria;o__Actinomycetales;f__Microbacteriaceae;g__Pontimonas;s__	Rimov	Epilimnion
RE-18aug17-195	16.463	d__Bacteria;p__Proteobacteria;c__Gammaproteobacteria;o__Pseudomonadales;f__Pseudohongiellaceae;g__Pseudohongiella;s__	Rimov	Epilimnion
RE-18aug17-197	57.607	d__Bacteria;p__Bacteroidota;c__Bacteroidia;o__NS11-12g;f__UBA955;g__;s__	Rimov	Epilimnion
RE-18aug17-2	6.052	d__Bacteria;p__Bacteroidota;c__Bacteroidia;o__Flavobacteriales;f__Flavobacteriaceae;g__Flavobacterium;s__	Rimov	Epilimnion
RE-18aug17-202	7.201	d__Bacteria;p__Planctomycetota;c__Planctomycetes;o__Planctomycetales;f__Planctomycetaceae;g__;s__	Rimov	Epilimnion
RE-18aug17-208	43.751	d__Bacteria;p__Actinobacteriota;c__Actinobacteria;o__Nanopelagicales;f__Nanopelagicaceae;g__Planktophila;s__	Rimov	Epilimnion
RE-18aug17-209	8.42	d__Bacteria;p__Planctomycetota;c__Planctomycetes;o__Pirellulales;f__UBA1268;g__BAIKAL-G1-2R;s__	Rimov	Epilimnion
RE-18aug17-211	68.195	d__Bacteria;p__Bacteroidota;c__Bacteroidia;o__Chitinophagales;f__Chitinophagaceae;g__JJ008;s__JJ008 sp003489485	Rimov	Epilimnion
RE-18aug17-212	16.681	d__Bacteria;p__Bacteroidota;c__Bacteroidia;o__Cytophagales;f__UBA9547;g__;s__	Rimov	Epilimnion
RE-18aug17-213	14.697	d__Bacteria;p__Actinobacteriota;c__Actinobacteria;o__Actinomycetales;f__Microbacteriaceae;g__Aquiluna;s__	Rimov	Epilimnion
RE-18aug17-214	8.875	d__Bacteria;p__Bacteroidota;c__Bacteroidia;o__Cytophagales;f__Catalimonadaceae;g__;s__	Rimov	Epilimnion
RE-18aug17-215	78.586	d__Bacteria;p__Bacteroidota;c__Bacteroidia;o__Flavobacteriales;f__Flavobacteriaceae;g__Flavobacterium;s__	Rimov	Epilimnion
RE-18aug17-217	9.104	d__Bacteria;p__Verrucomicrobiota;c__Verrucomicrobiae;o__Verrucomicrobiales;f__Verrucomicrobiaceae;g__Prosthecobacter;s__	Rimov	Epilimnion
RE-18aug17-218	32.969	d__Bacteria;p__Bacteroidota;c__Bacteroidia;o__UBA7662;f__UBA7662;g__;s__	Rimov	Epilimnion
RE-18aug17-222	31.066	d__Bacteria;p__Actinobacteriota;c__Actinobacteria;o__Nanopelagicales;f__Nanopelagicaceae;g__Planktophila;s__	Rimov	Epilimnion
RE-18aug17-226	10	d__Bacteria;p__Proteobacteria;c__Gammaproteobacteria;o__Burkholderiales;f__Burkholderiaceae;g__;s__	Rimov	Epilimnion
RE-18aug17-23	63.027	d__Bacteria;p__Actinobacteriota;c__Actinobacteria;o__Actinomycetales;f__Microbacteriaceae;g__Rhodoluna;s__	Rimov	Epilimnion
RE-18aug17-231	27.198	d__Bacteria;p__Bdellovibrionota;c__Bacteriovoracia;o__UBA1018;f__;g__;s__	Rimov	Epilimnion
RE-18aug17-233	5.689	d__Bacteria;p__Proteobacteria;c__Gammaproteobacteria;o__Burkholderiales;f__Burkholderiaceae;g__UBA954;s__UBA954 sp002293155	Rimov	Epilimnion
RE-18aug17-237	4.546	d__Bacteria;p__Bdellovibrionota;c__Bacteriovoracia;o__UBA1018;f__UBA1018;g__;s__	Rimov	Epilimnion
RE-18aug17-240	25.794	d__Bacteria;p__Actinobacteriota;c__Acidimicrobiia;o__Microtrichales;f__Ilumatobacteraceae;g__UBA2093;s__	Rimov	Epilimnion
RE-18aug17-241	11.608	d__Bacteria;p__Firmicutes_I;c__Bacilli_A;o__Paenibacillales;f__;g__;s__	Rimov	Epilimnion
RE-18aug17-244	41	d__Bacteria;p__Chloroflexota_A;c__Ellin6529;o__CSP1-4;f__UBA10416;g__UBA10416;s__	Rimov	Epilimnion
RE-18aug17-247	16.731	d__Bacteria;p__Bacteroidota;c__Kapabacteria;o__Kapabacteriales;f__Kapabacteriaceae;g__UBA10438;s__	Rimov	Epilimnion
RE-18aug17-249	17.109	d__Bacteria;p__Proteobacteria;c__Gammaproteobacteria;o__Burkholderiales;f__Burkholderiaceae;g__Polynucleobacter;s__	Rimov	Epilimnion
RE-18aug17-25	42.967	d__Bacteria;p__Bacteroidota;c__Bacteroidia;o__Chitinophagales;f__Chitinophagaceae;g__Sediminibacterium;s__	Rimov	Epilimnion
RE-18aug17-253	27.025	d__Bacteria;p__Bacteroidota;c__Bacteroidia;o__Sphingobacteriales;f__Sphingobacteriaceae;g__;s__	Rimov	Epilimnion
RE-18aug17-26	6.834	d__Bacteria;p__Actinobacteriota;c__Acidimicrobiia;o__Microtrichales;f__UBA8139;g__;s__	Rimov	Epilimnion
RE-18aug17-261	132.875	d__Bacteria;p__Verrucomicrobiota;c__Verrucomicrobiae;o__Verrucomicrobiales;f__Verrucomicrobiaceae;g__Prosthecobacter;s__	Rimov	Epilimnion
RE-18aug17-263	15.423	d__Bacteria;p__Bacteroidota;c__Bacteroidia;o__NS11-12g;f__UBA955;g__;s__	Rimov	Epilimnion
RE-18aug17-264	24.573	d__Bacteria;p__Bacteroidota;c__Bacteroidia;o__Flavobacteriales;f__UA16;g__;s__	Rimov	Epilimnion
RE-18aug17-265	15.59	d__Bacteria;p__Planctomycetota;c__Phycisphaerae;o__Phycisphaerales;f__SM1A02;g__UBA2402;s__	Rimov	Epilimnion
RE-18aug17-270	7.617	d__Bacteria;p__Bacteroidota;c__Bacteroidia;o__;f__;g__;s__	Rimov	Epilimnion
RE-18aug17-272	17.15	d__Bacteria;p__Bacteroidota;c__Bacteroidia;o__Flavobacteriales;f__UA16;g__UBA4660;s__	Rimov	Epilimnion
RE-18aug17-278	35.123	d__Bacteria;p__Bacteroidota;c__Bacteroidia;o__Cytophagales;f__Cyclobacteriaceae;g__Algoriphagus;s__	Rimov	Epilimnion
RE-18aug17-279	13.662	d__Bacteria;p__Bacteroidota;c__Bacteroidia;o__NS11-12g;f__UBA955;g__;s__	Rimov	Epilimnion
RE-18aug17-280	6.964	d__Bacteria;p__Bacteroidota;c__Bacteroidia;o__Chitinophagales;f__Chitinophagaceae;g__;s__	Rimov	Epilimnion
RE-18aug17-282	65.575	d__Bacteria;p__Bacteroidota;c__Bacteroidia;o__Chitinophagales;f__Chitinophagaceae;g__UBA12329;s__	Rimov	Epilimnion
RE-18aug17-291	11.696	d__Bacteria;p__Actinobacteriota;c__Acidimicrobiia;o__Microtrichales;f__Ilumatobacteraceae;g__Casp-actino8;s__	Rimov	Epilimnion
RE-18aug17-296	21.417	d__Bacteria;p__Proteobacteria;c__Gammaproteobacteria;o__Burkholderiales;f__Burkholderiaceae;g__Limnohabitans;s__	Rimov	Epilimnion
RE-18aug17-299	41.485	d__Bacteria;p__Proteobacteria;c__Gammaproteobacteria;o__Burkholderiales;f__Burkholderiaceae;g__Polynucleobacter;s__	Rimov	Epilimnion
RE-18aug17-305	57.682	d__Bacteria;p__Cyanobacteria;c__Cyanobacteriia;o__Cyanobacteriales;f__Microcystaceae;g__Microcystis;s__Microcystis aeruginosa_C	Rimov	Epilimnion
RE-18aug17-310	6.804	d__Bacteria;p__Actinobacteriota;c__Actinobacteria;o__Nanopelagicales;f__AcAMD-5;g__AcAMD-5;s__	Rimov	Epilimnion
RE-18aug17-311	11.093	d__Bacteria;p__Verrucomicrobiota;c__Verrucomicrobiae;o__Opitutales;f__Opitutaceae;g__Tous-C4FEB;s__Tous-C4FEB sp002304445	Rimov	Epilimnion
RE-18aug17-319	8.594	d__Bacteria;p__Bacteroidota;c__Bacteroidia;o__AKYH767;f__;g__;s__	Rimov	Epilimnion
RE-18aug17-328	47.152	d__Bacteria;p__Verrucomicrobiota;c__Verrucomicrobiae;o__Pedosphaerales;f__UBA9464;g__UBA6176;s__	Rimov	Epilimnion
RE-18aug17-339	7.323	d__Bacteria;p__Bacteroidota;c__Bacteroidia;o__Chitinophagales;f__Saprospiraceae;g__;s__	Rimov	Epilimnion
RE-18aug17-343	12.76	d__Bacteria;p__Proteobacteria;c__Gammaproteobacteria;o__Steroidobacterales;f__Steroidobacteraceae;g__UBA964;s__	Rimov	Epilimnion
RE-18aug17-345	27.848	d__Bacteria;p__Verrucomicrobiota;c__Verrucomicrobiae;o__Pedosphaerales;f__UBA9464;g__UBA6176;s__	Rimov	Epilimnion
RE-18aug17-349	11.133	d__Bacteria;p__Bacteroidota;c__Bacteroidia;o__NS11-12g;f__UBA955;g__UBA955;s__	Rimov	Epilimnion
RE-18aug17-35	16.543	d__Bacteria;p__Bacteroidota;c__Bacteroidia;o__NS11-12g;f__UKL13-3;g__B1;s__	Rimov	Epilimnion
RE-18aug17-351	4.882	d__Bacteria;p__Planctomycetota;c__Planctomycetes;o__Pirellulales;f__Pirellulaceae;g__Pirellula_B;s__	Rimov	Epilimnion
RE-18aug17-353	6.919	d__Bacteria;p__Verrucomicrobiota;c__Verrucomicrobiae;o__Opitutales;f__Opitutaceae;g__UBA6669;s__	Rimov	Epilimnion
RE-18aug17-354	11.486	d__Bacteria;p__Proteobacteria;c__Gammaproteobacteria;o__Burkholderiales;f__Burkholderiaceae;g__Polaromonas;s__	Rimov	Epilimnion
RE-18aug17-356	14.726	d__Bacteria;p__Actinobacteriota;c__Actinobacteria;o__Nanopelagicales;f__Nanopelagicaceae;g__Planktophila;s__	Rimov	Epilimnion
RE-18aug17-38	13.645	d__Bacteria;p__Bacteroidota;c__Bacteroidia;o__Cytophagales;f__Spirosomaceae;g__Leadbetterella;s__	Rimov	Epilimnion
RE-18aug17-39	26.649	d__Bacteria;p__Actinobacteriota;c__Actinobacteria;o__Nanopelagicales;f__AcAMD-5;g__ATZT02;s__	Rimov	Epilimnion
RE-18aug17-4	5.249	d__Bacteria;p__Bacteroidota;c__Kapabacteria;o__Kapabacteriales;f__UBA4661;g__UBA4661;s__	Rimov	Epilimnion
RE-18aug17-47	5.084	d__Bacteria;p__Bacteroidota;c__Bacteroidia;o__Cytophagales;f__Cyclobacteriaceae;g__ELB16-189;s__	Rimov	Epilimnion
RE-18aug17-52	9.641	d__Bacteria;p__Bacteroidota;c__Bacteroidia;o__;f__;g__;s__	Rimov	Epilimnion
RE-18aug17-56	11.724	d__Bacteria;p__Planctomycetota;c__Phycisphaerae;o__Phycisphaerales;f__SM1A02;g__;s__	Rimov	Epilimnion
RE-18aug17-57	23.961	d__Bacteria;p__Actinobacteriota;c__Actinobacteria;o__Nanopelagicales;f__Nanopelagicaceae;g__Planktophila;s__	Rimov	Epilimnion
RE-18aug17-58	30.307	d__Bacteria;p__Bacteroidota;c__Bacteroidia;o__Sphingobacteriales;f__Sphingobacteriaceae;g__;s__	Rimov	Epilimnion
RE-18aug17-59	51.475	d__Bacteria;p__Actinobacteriota;c__Actinobacteria;o__Nanopelagicales;f__Nanopelagicaceae;g__Nanopelagicus;s__	Rimov	Epilimnion
RE-18aug17-6	22.803	d__Bacteria;p__Bacteroidota;c__Bacteroidia;o__Flavobacteriales;f__Crocinitomicaceae;g__40-80;s__	Rimov	Epilimnion
RE-18aug17-61	4.931	d__Bacteria;p__Bacteroidota;c__Bacteroidia;o__Chitinophagales;f__Chitinophagaceae;g__;s__	Rimov	Epilimnion
RE-18aug17-63	104.251	d__Bacteria;p__Bacteroidota;c__Bacteroidia;o__Chitinophagales;f__Chitinophagaceae;g__UBA12329;s__	Rimov	Epilimnion
RE-18aug17-64	6.277	d__Bacteria;p__Bacteroidota;c__Bacteroidia;o__AKYH767;f__UBA4408;g__;s__	Rimov	Epilimnion
RE-18aug17-67	5.693	d__Bacteria;p__Proteobacteria;c__Gammaproteobacteria;o__Burkholderiales;f__Burkholderiaceae;g__;s__	Rimov	Epilimnion
RE-18aug17-69	13.488	d__Bacteria;p__Bacteroidota;c__Bacteroidia;o__Chitinophagales;f__Chitinophagaceae;g__UBA1931;s__	Rimov	Epilimnion
RE-18aug17-73	5.882	d__Bacteria;p__Proteobacteria;c__Alphaproteobacteria;o__Sphingomonadales;f__Sphingomonadaceae;g__Ga0077559;s__	Rimov	Epilimnion
RE-18aug17-74	26.987	d__Bacteria;p__Actinobacteriota;c__Actinobacteria;o__Nanopelagicales;f__Nanopelagicaceae;g__Planktophila;s__	Rimov	Epilimnion
RE-18aug17-75	31.488	d__Bacteria;p__Bacteroidota;c__Bacteroidia;o__Cytophagales;f__Catalimonadaceae;g__;s__	Rimov	Epilimnion
RE-18aug17-8	23.722	d__Bacteria;p__Proteobacteria;c__Alphaproteobacteria;o__;f__;g__;s__	Rimov	Epilimnion
RE-18aug17-82	28.573	d__Bacteria;p__Bacteroidota;c__Bacteroidia;o__Flavobacteriales;f__Crocinitomicaceae;g__UBA952;s__	Rimov	Epilimnion
RE-18aug17-92	5.599	d__Bacteria;p__Bacteroidota;c__Bacteroidia;o__Flavobacteriales;f__Crocinitomicaceae;g__UBA952;s__	Rimov	Epilimnion
RE-18aug17-99	12.243	d__Bacteria;p__Bacteroidota;c__Kapabacteria;o__Kapabacteriales;f__Kapabacteriaceae;g__UBA10438;s__	Rimov	Epilimnion
RE-20apr16-102	9.69	d__Bacteria;p__Actinobacteriota;c__Actinobacteria;o__Nanopelagicales;f__Nanopelagicaceae;g__Planktophila;s__	Rimov	Epilimnion
RE-20apr16-104	11.612	d__Bacteria;p__Actinobacteriota;c__Acidimicrobiia;o__Microtrichales;f__UBA8139;g__;s__	Rimov	Epilimnion
RE-20apr16-11	9.682	d__Bacteria;p__Verrucomicrobiota;c__Verrucomicrobiae;o__Opitutales;f__Opitutaceae;g__Tous-C4FEB;s__	Rimov	Epilimnion
RE-20apr16-110	37.369	d__Bacteria;p__Actinobacteriota;c__Actinobacteria;o__Nanopelagicales;f__Nanopelagicaceae;g__AAA044-D11;s__	Rimov	Epilimnion
RE-20apr16-115	12.814	d__Bacteria;p__Verrucomicrobiota;c__Verrucomicrobiae;o__Verrucomicrobiales;f__Akkermansiaceae;g__UBA956;s__	Rimov	Epilimnion
RE-20apr16-119	17.521	d__Bacteria;p__Actinobacteriota;c__Actinobacteria;o__Nanopelagicales;f__Nanopelagicaceae;g__Nanopelagicus;s__	Rimov	Epilimnion
RE-20apr16-120	11.963	d__Bacteria;p__Actinobacteriota;c__Actinobacteria;o__Actinomycetales;f__Microbacteriaceae;g__MWH-TA3;s__	Rimov	Epilimnion
RE-20apr16-124	15.242	d__Bacteria;p__Proteobacteria;c__Gammaproteobacteria;o__Burkholderiales;f__Burkholderiaceae;g__Rhodoferax;s__	Rimov	Epilimnion
RE-20apr16-126	10.741	d__Bacteria;p__Actinobacteriota;c__Actinobacteria;o__Nanopelagicales;f__Nanopelagicaceae;g__Planktophila;s__	Rimov	Epilimnion
RE-20apr16-134	17.218	d__Bacteria;p__Actinobacteriota;c__Actinobacteria;o__Nanopelagicales;f__Nanopelagicaceae;g__Planktophila;s__	Rimov	Epilimnion
RE-20apr16-135	6.176	d__Bacteria;p__Proteobacteria;c__Gammaproteobacteria;o__Burkholderiales;f__Burkholderiaceae;g__Limnohabitans;s__	Rimov	Epilimnion
RE-20apr16-141	3.662	d__Bacteria;p__Verrucomicrobiota;c__Verrucomicrobiae;o__Verrucomicrobiales;f__Verrucomicrobiaceae;g__Prosthecobacter;s__	Rimov	Epilimnion
RE-20apr16-146	6.435	d__Bacteria;p__Actinobacteriota;c__Actinobacteria;o__Nanopelagicales;f__Nanopelagicaceae;g__;s__	Rimov	Epilimnion
RE-20apr16-148	13.169	d__Bacteria;p__Actinobacteriota;c__Actinobacteria;o__Nanopelagicales;f__Nanopelagicaceae;g__Planktophila;s__	Rimov	Epilimnion
RE-20apr16-151	13.813	d__Bacteria;p__Actinobacteriota;c__Actinobacteria;o__Nanopelagicales;f__Nanopelagicaceae;g__Planktophila;s__	Rimov	Epilimnion
RE-20apr16-152	18.958	d__Bacteria;p__Actinobacteriota;c__Actinobacteria;o__Nanopelagicales;f__Nanopelagicaceae;g__Nanopelagicus;s__	Rimov	Epilimnion
RE-20apr16-154	5.8	d__Bacteria;p__Proteobacteria;c__Gammaproteobacteria;o__Burkholderiales;f__Burkholderiaceae;g__Limnohabitans;s__	Rimov	Epilimnion
RE-20apr16-155	6.087	d__Bacteria;p__Actinobacteriota;c__Actinobacteria;o__Nanopelagicales;f__Nanopelagicaceae;g__AAA044-D11;s__	Rimov	Epilimnion
RE-20apr16-158	64.614	d__Bacteria;p__Actinobacteriota;c__Actinobacteria;o__Nanopelagicales;f__Nanopelagicaceae;g__Planktophila;s__	Rimov	Epilimnion
RE-20apr16-164	38.397	d__Bacteria;p__Bacteroidota;c__Bacteroidia;o__Flavobacteriales;f__UA16;g__;s__	Rimov	Epilimnion
RE-20apr16-169	9.646	d__Bacteria;p__Bacteroidota;c__Bacteroidia;o__Cytophagales;f__Cyclobacteriaceae;g__Algoriphagus;s__	Rimov	Epilimnion
RE-20apr16-173	3.568	d__Bacteria;p__Patescibacteria;c__Saccharimonadia;o__Saccharimonadales;f__UBA10212;g__;s__	Rimov	Epilimnion
RE-20apr16-177	88.322	d__Bacteria;p__Actinobacteriota;c__Acidimicrobiia;o__Microtrichales;f__Ilumatobacteraceae;g__UBA3006;s__	Rimov	Epilimnion
RE-20apr16-192	9.67	d__Bacteria;p__Bacteroidota;c__Bacteroidia;o__Chitinophagales;f__Chitinophagaceae;g__UBA8137;s__	Rimov	Epilimnion
RE-20apr16-198	11.089	d__Bacteria;p__Verrucomicrobiota;c__Verrucomicrobiae;o__Opitutales;f__Opitutaceae;g__Tous-C4FEB;s__	Rimov	Epilimnion
RE-20apr16-199	14.352	d__Bacteria;p__Bacteroidota;c__Bacteroidia;o__Flavobacteriales;f__Crocinitomicaceae;g__;s__	Rimov	Epilimnion
RE-20apr16-204	105.918	d__Bacteria;p__Verrucomicrobiota;c__Verrucomicrobiae;o__Opitutales;f__UBA953;g__UBA953;s__	Rimov	Epilimnion
RE-20apr16-206	4.494	d__Bacteria;p__Actinobacteriota;c__Actinobacteria;o__Actinomycetales;f__Microbacteriaceae;g__MWH-TA3;s__	Rimov	Epilimnion
RE-20apr16-210	11.743	d__Bacteria;p__Proteobacteria;c__Alphaproteobacteria;o__Sphingomonadales;f__Sphingomonadaceae;g__Ga0077559;s__	Rimov	Epilimnion
RE-20apr16-213	12.531	d__Bacteria;p__Proteobacteria;c__Gammaproteobacteria;o__Burkholderiales;f__Burkholderiaceae;g__Polynucleobacter;s__	Rimov	Epilimnion
RE-20apr16-217	22.152	d__Bacteria;p__Actinobacteriota;c__Actinobacteria;o__Nanopelagicales;f__Nanopelagicaceae;g__UBA7398;s__	Rimov	Epilimnion
RE-20apr16-218	38.259	d__Bacteria;p__Actinobacteriota;c__Acidimicrobiia;o__Microtrichales;f__Ilumatobacteraceae;g__Casp-actino8;s__	Rimov	Epilimnion
RE-20apr16-222	38.066	d__Bacteria;p__Actinobacteriota;c__Actinobacteria;o__Nanopelagicales;f__Nanopelagicaceae;g__Planktophila;s__	Rimov	Epilimnion
RE-20apr16-223	13.865	d__Bacteria;p__Bacteroidota;c__Bacteroidia;o__Cytophagales;f__Spirosomaceae;g__UBA6715;s__	Rimov	Epilimnion
RE-20apr16-224	14.485	d__Bacteria;p__Actinobacteriota;c__Actinobacteria;o__Nanopelagicales;f__Nanopelagicaceae;g__Planktophila;s__	Rimov	Epilimnion
RE-20apr16-226	21.543	d__Bacteria;p__Actinobacteriota;c__Actinobacteria;o__Nanopelagicales;f__Nanopelagicaceae;g__Nanopelagicus;s__	Rimov	Epilimnion
RE-20apr16-229	19.381	d__Bacteria;p__Actinobacteriota;c__Actinobacteria;o__Nanopelagicales;f__Nanopelagicaceae;g__AAA044-D11;s__	Rimov	Epilimnion
RE-20apr16-234	10.101	d__Bacteria;p__Actinobacteriota;c__Actinobacteria;o__Nanopelagicales;f__Nanopelagicaceae;g__Nanopelagicus;s__Nanopelagicus sp001437855	Rimov	Epilimnion
RE-20apr16-235	20.39	d__Bacteria;p__Verrucomicrobiota;c__Verrucomicrobiae;o__Opitutales;f__Opitutaceae;g__Tous-C4FEB;s__	Rimov	Epilimnion
RE-20apr16-239	11.879	d__Bacteria;p__Bacteroidota;c__Bacteroidia;o__Chitinophagales;f__Chitinophagaceae;g__Ferruginibacter;s__	Rimov	Epilimnion
RE-20apr16-259	6.192	d__Bacteria;p__Proteobacteria;c__Gammaproteobacteria;o__Burkholderiales;f__Burkholderiaceae;g__Polynucleobacter;s__Polynucleobacter sp002359975	Rimov	Epilimnion
RE-20apr16-26	3.696	d__Bacteria;p__Bacteroidota;c__Bacteroidia;o__Chitinophagales;f__Chitinophagaceae;g__UBA1952;s__	Rimov	Epilimnion
RE-20apr16-260	21.822	d__Bacteria;p__Proteobacteria;c__Gammaproteobacteria;o__Burkholderiales;f__Burkholderiaceae;g__Polynucleobacter;s__	Rimov	Epilimnion
RE-20apr16-265	12.38	d__Bacteria;p__Actinobacteriota;c__Actinobacteria;o__Nanopelagicales;f__Nanopelagicaceae;g__Planktophila;s__	Rimov	Epilimnion
RE-20apr16-268	12.112	d__Bacteria;p__Proteobacteria;c__Gammaproteobacteria;o__Burkholderiales;f__Burkholderiaceae;g__Polynucleobacter;s__	Rimov	Epilimnion
RE-20apr16-271	10.368	d__Bacteria;p__Bacteroidota;c__Bacteroidia;o__Flavobacteriales;f__Crocinitomicaceae;g__UBA5422;s__	Rimov	Epilimnion
RE-20apr16-272	18.369	d__Bacteria;p__Actinobacteriota;c__Actinobacteria;o__Nanopelagicales;f__Nanopelagicaceae;g__Planktophila;s__	Rimov	Epilimnion
RE-20apr16-275	13.151	d__Bacteria;p__Actinobacteriota;c__Acidimicrobiia;o__Microtrichales;f__Ilumatobacteraceae;g__UBA2093;s__	Rimov	Epilimnion
RE-20apr16-279	36.425	d__Bacteria;p__Actinobacteriota;c__Actinobacteria;o__Nanopelagicales;f__Nanopelagicaceae;g__AAA044-D11;s__	Rimov	Epilimnion
RE-20apr16-280	12.478	d__Bacteria;p__Actinobacteriota;c__Actinobacteria;o__Actinomycetales;f__Microbacteriaceae;g__Rhodoluna;s__	Rimov	Epilimnion
RE-20apr16-290	15.807	d__Bacteria;p__Actinobacteriota;c__Actinobacteria;o__Nanopelagicales;f__Nanopelagicaceae;g__UBA3012;s__	Rimov	Epilimnion
RE-20apr16-291	2.849	d__Bacteria;p__Planctomycetota;c__Planctomycetes;o__Pirellulales;f__UBA1268;g__BAIKAL-G1-2R;s__	Rimov	Epilimnion
RE-20apr16-304	9.688	d__Bacteria;p__Bacteroidota;c__Bacteroidia;o__Flavobacteriales;f__Crocinitomicaceae;g__;s__	Rimov	Epilimnion
RE-20apr16-306	16.984	d__Bacteria;p__Bacteroidota;c__Bacteroidia;o__Flavobacteriales;f__Crocinitomicaceae;g__UBA952;s__	Rimov	Epilimnion
RE-20apr16-307	5.586	d__Bacteria;p__Bacteroidota;c__Bacteroidia;o__Flavobacteriales;f__Crocinitomicaceae;g__UBA952;s__	Rimov	Epilimnion
RE-20apr16-308	28.403	d__Bacteria;p__Proteobacteria;c__Gammaproteobacteria;o__Burkholderiales;f__Burkholderiaceae;g__Polynucleobacter;s__	Rimov	Epilimnion
RE-20apr16-31	5.816	d__Bacteria;p__Verrucomicrobiota;c__Verrucomicrobiae;o__Verrucomicrobiales;f__;g__;s__	Rimov	Epilimnion
RE-20apr16-310	5.001	d__Bacteria;p__Proteobacteria;c__Gammaproteobacteria;o__Burkholderiales;f__Burkholderiaceae;g__Rhodoferax;s__	Rimov	Epilimnion
RE-20apr16-311	28.98	d__Bacteria;p__Bacteroidota;c__Bacteroidia;o__Chitinophagales;f__Chitinophagaceae;g__OLB11;s__	Rimov	Epilimnion
RE-20apr16-315	38.921	d__Bacteria;p__Actinobacteriota;c__Acidimicrobiia;o__Microtrichales;f__Ilumatobacteraceae;g__Casp-actino8;s__	Rimov	Epilimnion
RE-20apr16-318	12.615	d__Bacteria;p__Bacteroidota;c__Bacteroidia;o__Flavobacteriales;f__Crocinitomicaceae;g__UBA952;s__	Rimov	Epilimnion
RE-20apr16-319	7.494	d__Bacteria;p__Bacteroidota;c__Bacteroidia;o__Flavobacteriales;f__Flavobacteriaceae;g__Flavobacterium;s__	Rimov	Epilimnion
RE-20apr16-327	11.479	d__Bacteria;p__Bacteroidota;c__Bacteroidia;o__Flavobacteriales;f__Crocinitomicaceae;g__UBA952;s__	Rimov	Epilimnion
RE-20apr16-329	11.306	d__Bacteria;p__Actinobacteriota;c__Actinobacteria;o__Nanopelagicales;f__Nanopelagicaceae;g__Planktophila;s__	Rimov	Epilimnion
RE-20apr16-332	8.348	d__Bacteria;p__Proteobacteria;c__Gammaproteobacteria;o__Burkholderiales;f__Burkholderiaceae;g__SCGC-AAA027-K21;s__	Rimov	Epilimnion
RE-20apr16-35	5.331	d__Bacteria;p__Actinobacteriota;c__Acidimicrobiia;o__Microtrichales;f__Ilumatobacteraceae;g__BACL27;s__	Rimov	Epilimnion
RE-20apr16-36	6.996	d__Bacteria;p__Actinobacteriota;c__Acidimicrobiia;o__Microtrichales;f__UBA8139;g__;s__	Rimov	Epilimnion
RE-20apr16-367	11.306	d__Bacteria;p__Bacteroidota;c__Bacteroidia;o__Chitinophagales;f__Chitinophagaceae;g__UBA8137;s__	Rimov	Epilimnion
RE-20apr16-380	16.016	d__Bacteria;p__Chloroflexota_A;c__Ellin6529;o__CSP1-4;f__UBA10416;g__UBA10416;s__	Rimov	Epilimnion
RE-20apr16-386	23.395	d__Bacteria;p__Chloroflexota_A;c__Ellin6529;o__CSP1-4;f__UBA10416;g__UBA10416;s__	Rimov	Epilimnion
RE-20apr16-390	13.818	d__Bacteria;p__Actinobacteriota;c__Actinobacteria;o__Nanopelagicales;f__Nanopelagicaceae;g__AAA044-D11;s__	Rimov	Epilimnion
RE-20apr16-400	8.373	d__Bacteria;p__Bacteroidota;c__Bacteroidia;o__Flavobacteriales;f__Crocinitomicaceae;g__UBA952;s__	Rimov	Epilimnion
RE-20apr16-414	14.578	d__Bacteria;p__Bacteroidota;c__Bacteroidia;o__Flavobacteriales;f__Flavobacteriaceae;g__Flavobacterium;s__	Rimov	Epilimnion
RE-20apr16-417	46.627	d__Bacteria;p__Bacteroidota;c__Bacteroidia;o__Chitinophagales;f__Chitinophagaceae;g__UBA8137;s__	Rimov	Epilimnion
RE-20apr16-422	8.187	d__Bacteria;p__Actinobacteriota;c__Acidimicrobiia;o__Microtrichales;f__UBA8139;g__;s__	Rimov	Epilimnion
RE-20apr16-423	6.08	d__Bacteria;p__Verrucomicrobiota;c__Verrucomicrobiae;o__Verrucomicrobiales;f__Akkermansiaceae;g__UBA1315;s__	Rimov	Epilimnion
RE-20apr16-424	4.913	d__Bacteria;p__Proteobacteria;c__Alphaproteobacteria;o__Rhizobiales;f__Beijerinckiaceae;g__28-YEA-48;s__	Rimov	Epilimnion
RE-20apr16-425	16.025	d__Bacteria;p__Proteobacteria;c__Gammaproteobacteria;o__Burkholderiales;f__Burkholderiaceae;g__Polynucleobacter;s__	Rimov	Epilimnion
RE-20apr16-427	12.272	d__Bacteria;p__Actinobacteriota;c__Actinobacteria;o__Nanopelagicales;f__Nanopelagicaceae;g__Planktophila;s__	Rimov	Epilimnion
RE-20apr16-428	4.073	d__Bacteria;p__Bacteroidota;c__Bacteroidia;o__Chitinophagales;f__Chitinophagaceae;g__;s__	Rimov	Epilimnion
RE-20apr16-434	6.255	d__Bacteria;p__Proteobacteria;c__Gammaproteobacteria;o__Burkholderiales;f__Burkholderiaceae;g__Polynucleobacter;s__	Rimov	Epilimnion
RE-20apr16-436	8.007	d__Bacteria;p__Actinobacteriota;c__Actinobacteria;o__Nanopelagicales;f__Nanopelagicaceae;g__AAA044-D11;s__	Rimov	Epilimnion
RE-20apr16-437	8.89	d__Bacteria;p__Actinobacteriota;c__Actinobacteria;o__Actinomycetales;f__Microbacteriaceae;g__Rhodoluna;s__	Rimov	Epilimnion
RE-20apr16-438	6.286	d__Bacteria;p__Proteobacteria;c__Alphaproteobacteria;o__Sphingomonadales;f__Sphingomonadaceae;g__Ga0077559;s__	Rimov	Epilimnion
RE-20apr16-439	6.614	d__Bacteria;p__Bacteroidota;c__Bacteroidia;o__NS11-12g;f__UBA955;g__;s__	Rimov	Epilimnion
RE-20apr16-44	11.11	d__Bacteria;p__Bacteroidota;c__Bacteroidia;o__Flavobacteriales;f__Crocinitomicaceae;g__UBA2040;s__	Rimov	Epilimnion
RE-20apr16-441	4.664	d__Bacteria;p__Proteobacteria;c__Gammaproteobacteria;o__Burkholderiales;f__Burkholderiaceae;g__Rhodoferax;s__	Rimov	Epilimnion
RE-20apr16-6	5.065	d__Bacteria;p__Bacteroidota;c__Bacteroidia;o__Flavobacteriales;f__Crocinitomicaceae;g__UBA952;s__	Rimov	Epilimnion
RE-20apr16-64	4.998	d__Bacteria;p__Actinobacteriota;c__Actinobacteria;o__Actinomycetales;f__Microbacteriaceae;g__Rhodoluna;s__	Rimov	Epilimnion
RE-20apr16-65	56.506	d__Bacteria;p__Bacteroidota;c__Bacteroidia;o__Flavobacteriales;f__UA16;g__;s__	Rimov	Epilimnion
RE-20apr16-67	30.203	d__Bacteria;p__Chloroflexota_A;c__Ellin6529;o__CSP1-4;f__UBA10416;g__UBA10416;s__	Rimov	Epilimnion
RE-20apr16-82	19.501	d__Bacteria;p__Actinobacteriota;c__Actinobacteria;o__Nanopelagicales;f__Nanopelagicaceae;g__;s__	Rimov	Epilimnion
RE-20apr16-84	3.377	d__Bacteria;p__Proteobacteria;c__Alphaproteobacteria;o__Sphingomonadales;f__Sphingomonadaceae;g__Sandarakinorhabdus;s__	Rimov	Epilimnion
RE-20apr16-87	14.548	d__Bacteria;p__Actinobacteriota;c__Actinobacteria;o__Nanopelagicales;f__Nanopelagicaceae;g__;s__	Rimov	Epilimnion
RE-20apr16-91	10.554	d__Bacteria;p__Actinobacteriota;c__Actinobacteria;o__Actinomycetales;f__Microbacteriaceae;g__Rhodoluna;s__	Rimov	Epilimnion
RE-20apr16-97	24.554	d__Bacteria;p__Actinobacteriota;c__Actinobacteria;o__Nanopelagicales;f__Nanopelagicaceae;g__Planktophila;s__	Rimov	Epilimnion
RE-23may17-10	59.221	d__Bacteria;p__Actinobacteriota;c__Actinobacteria;o__Actinomycetales;f__Microbacteriaceae;g__Rhodoluna;s__	Rimov	Epilimnion
RE-23may17-115	20.849	d__Bacteria;p__Bacteroidota;c__Bacteroidia;o__Flavobacteriales;f__Crocinitomicaceae;g__UBA2040;s__	Rimov	Epilimnion
RE-23may17-118	46.754	d__Bacteria;p__Verrucomicrobiota;c__Verrucomicrobiae;o__Opitutales;f__Opitutaceae;g__Tous-C4FEB;s__	Rimov	Epilimnion
RE-23may17-120	7.28	d__Bacteria;p__Bacteroidota;c__Bacteroidia;o__AKYH767;f__b-17BO;g__UBA4416;s__	Rimov	Epilimnion
RE-23may17-125	55.896	d__Bacteria;p__Actinobacteriota;c__Actinobacteria;o__Nanopelagicales;f__Nanopelagicaceae;g__Planktophila;s__	Rimov	Epilimnion
RE-23may17-132	46.322	d__Bacteria;p__Bacteroidota;c__Bacteroidia;o__Chitinophagales;f__Chitinophagaceae;g__UBA8137;s__	Rimov	Epilimnion
RE-23may17-136	21.036	d__Bacteria;p__Actinobacteriota;c__Actinobacteria;o__Nanopelagicales;f__Nanopelagicaceae;g__AAA044-D11;s__	Rimov	Epilimnion
RE-23may17-14	28.497	d__Bacteria;p__Actinobacteriota;c__Actinobacteria;o__Nanopelagicales;f__Nanopelagicaceae;g__Planktophila;s__	Rimov	Epilimnion
RE-23may17-144	21.232	d__Bacteria;p__Proteobacteria;c__Gammaproteobacteria;o__Burkholderiales;f__Burkholderiaceae;g__Rhizobacter;s__	Rimov	Epilimnion
RE-23may17-145	18.04	d__Bacteria;p__Actinobacteriota;c__Actinobacteria;o__Nanopelagicales;f__Nanopelagicaceae;g__AAA044-D11;s__	Rimov	Epilimnion
RE-23may17-150	46.427	d__Bacteria;p__Bacteroidota;c__Bacteroidia;o__Flavobacteriales;f__UA16;g__UBA4660;s__	Rimov	Epilimnion
RE-23may17-157	2.159	d__Bacteria;p__Proteobacteria;c__Alphaproteobacteria;o__Sphingomonadales;f__Sphingomonadaceae;g__Novosphingobium;s__	Rimov	Epilimnion
RE-23may17-159	48.666	d__Bacteria;p__Actinobacteriota;c__Actinobacteria;o__Nanopelagicales;f__Nanopelagicaceae;g__Nanopelagicus;s__	Rimov	Epilimnion
RE-23may17-174	23.978	d__Bacteria;p__Bacteroidota;c__Bacteroidia;o__Chitinophagales;f__Chitinophagaceae;g__Ferruginibacter;s__	Rimov	Epilimnion
RE-23may17-179	40.725	d__Bacteria;p__Bacteroidota;c__Bacteroidia;o__Flavobacteriales;f__Crocinitomicaceae;g__;s__	Rimov	Epilimnion
RE-23may17-204	2.387	d__Bacteria;p__Bacteroidota;c__Bacteroidia;o__AKYH767;f__b-17BO;g__;s__	Rimov	Epilimnion
RE-23may17-205	9.317	d__Bacteria;p__Bacteroidota;c__Bacteroidia;o__AKYH767;f__;g__;s__	Rimov	Epilimnion
RE-23may17-208	19.449	d__Bacteria;p__Actinobacteriota;c__Acidimicrobiia;o__Microtrichales;f__Ilumatobacteraceae;g__UBA2093;s__	Rimov	Epilimnion
RE-23may17-226	4.168	d__Bacteria;p__Myxococcota;c__UBA796;o__UBA796;f__UBA796;g__;s__	Rimov	Epilimnion
RE-23may17-229	63.321	d__Bacteria;p__Verrucomicrobiota;c__Verrucomicrobiae;o__Pedosphaerales;f__UBA9464;g__UBA9464;s__	Rimov	Epilimnion
RE-23may17-23	7.177	d__Bacteria;p__Proteobacteria;c__Gammaproteobacteria;o__Burkholderiales;f__Burkholderiaceae;g__SCGC-AAA027-K21;s__	Rimov	Epilimnion
RE-23may17-234	6.578	d__Bacteria;p__Proteobacteria;c__Alphaproteobacteria;o__UBA1301;f__UBA1301;g__UBA6038;s__	Rimov	Epilimnion
RE-23may17-246	3.212	d__Bacteria;p__Myxococcota;c__UBA796;o__UBA796;f__;g__;s__	Rimov	Epilimnion
RE-23may17-248	19.861	d__Bacteria;p__Bacteroidota;c__Bacteroidia;o__AKYH767;f__b-17BO;g__UBA4416;s__	Rimov	Epilimnion
RE-23may17-250	78.846	d__Bacteria;p__Proteobacteria;c__Gammaproteobacteria;o__Burkholderiales;f__Burkholderiaceae;g__Limnohabitans;s__	Rimov	Epilimnion
RE-23may17-259	19.155	d__Bacteria;p__Cyanobacteria;c__Cyanobacteriia;o__Synechococcales;f__Cyanobiaceae;g__BAIKAL-G1;s__	Rimov	Epilimnion
RE-23may17-264	32.031	d__Bacteria;p__Proteobacteria;c__Alphaproteobacteria;o__Rhizobiales;f__Beijerinckiaceae;g__28-YEA-48;s__	Rimov	Epilimnion
RE-23may17-266	3.91	d__Bacteria;p__Bacteroidota;c__Bacteroidia;o__Chitinophagales;f__Chitinophagaceae;g__;s__	Rimov	Epilimnion
RE-23may17-281	78.872	d__Bacteria;p__Actinobacteriota;c__Acidimicrobiia;o__Microtrichales;f__Ilumatobacteraceae;g__Casp-actino8;s__	Rimov	Epilimnion
RE-23may17-286	12.394	d__Bacteria;p__Actinobacteriota;c__Actinobacteria;o__Actinomycetales;f__Microbacteriaceae;g__Rhodoluna;s__	Rimov	Epilimnion
RE-23may17-288	6.152	d__Bacteria;p__Bacteroidota;c__Bacteroidia;o__Chitinophagales;f__Chitinophagaceae;g__OLB11;s__	Rimov	Epilimnion
RE-23may17-29	41.79	d__Bacteria;p__Actinobacteriota;c__Actinobacteria;o__Actinomycetales;f__Microbacteriaceae;g__Rhodoluna;s__	Rimov	Epilimnion
RE-23may17-293	12.822	d__Bacteria;p__Actinobacteriota;c__Acidimicrobiia;o__Microtrichales;f__Ilumatobacteraceae;g__UBA2093;s__	Rimov	Epilimnion
RE-23may17-294	26.041	d__Bacteria;p__Bacteroidota;c__Bacteroidia;o__Flavobacteriales;f__Crocinitomicaceae;g__UBA952;s__	Rimov	Epilimnion
RE-23may17-305	2.267	d__Bacteria;p__Proteobacteria;c__Gammaproteobacteria;o__Enterobacterales;f__Enterobacteriaceae;g__;s__	Rimov	Epilimnion
RE-23may17-307	8.895	d__Bacteria;p__Gemmatimonadota;c__Gemmatimonadetes;o__Gemmatimonadales;f__Gemmatimonadaceae;g__Gemmatimonas;s__	Rimov	Epilimnion
RE-23may17-309	5.382	d__Bacteria;p__Bacteroidota;c__Bacteroidia;o__Chitinophagales;f__;g__;s__	Rimov	Epilimnion
RE-23may17-310	43.559	d__Bacteria;p__Actinobacteriota;c__Actinobacteria;o__Nanopelagicales;f__Nanopelagicaceae;g__Nanopelagicus;s__Nanopelagicus sp001437855	Rimov	Epilimnion
RE-23may17-311	97.131	d__Bacteria;p__Bacteroidota;c__Bacteroidia;o__Chitinophagales;f__Chitinophagaceae;g__UBA8137;s__	Rimov	Epilimnion
RE-23may17-322	7.875	d__Bacteria;p__Bacteroidota;c__Bacteroidia;o__Chitinophagales;f__Chitinophagaceae;g__OLB11;s__	Rimov	Epilimnion
RE-23may17-324	18.394	d__Bacteria;p__Proteobacteria;c__Gammaproteobacteria;o__Burkholderiales;f__Burkholderiaceae;g__Polynucleobacter;s__	Rimov	Epilimnion
RE-23may17-329	4.02	d__Bacteria;p__Bacteroidota;c__Bacteroidia;o__AKYH767;f__b-17BO;g__UBA4416;s__	Rimov	Epilimnion
RE-23may17-331	6.385	d__Bacteria;p__Bacteroidota;c__Bacteroidia;o__Chitinophagales;f__Chitinophagaceae;g__Ferruginibacter;s__	Rimov	Epilimnion
RE-23may17-332	5.77	d__Bacteria;p__Cyanobacteria;c__Cyanobacteriia;o__Synechococcales;f__Cyanobiaceae;g__Vulcanococcus;s__	Rimov	Epilimnion
RE-23may17-333	7.213	d__Bacteria;p__Firmicutes_I;c__Bacilli_A;o__Paenibacillales;f__Reconcilibacillaceae;g__;s__	Rimov	Epilimnion
RE-23may17-335	14.229	d__Bacteria;p__Bacteroidota;c__Bacteroidia;o__Flavobacteriales;f__Crocinitomicaceae;g__UBA952;s__	Rimov	Epilimnion
RE-23may17-340	37.836	d__Bacteria;p__Bacteroidota;c__Bacteroidia;o__AKYH767;f__UBA4408;g__;s__	Rimov	Epilimnion
RE-23may17-348	30.291	d__Bacteria;p__Actinobacteriota;c__Actinobacteria;o__Nanopelagicales;f__Nanopelagicaceae;g__Planktophila;s__	Rimov	Epilimnion
RE-23may17-349	13.293	d__Bacteria;p__Proteobacteria;c__Gammaproteobacteria;o__Burkholderiales;f__Burkholderiaceae;g__Polaromonas;s__	Rimov	Epilimnion
RE-23may17-350	19.847	d__Bacteria;p__Actinobacteriota;c__Acidimicrobiia;o__Microtrichales;f__UBA8139;g__;s__	Rimov	Epilimnion
RE-23may17-352	162.172	d__Bacteria;p__Chloroflexota_A;c__Ellin6529;o__CSP1-4;f__UBA10416;g__UBA10416;s__	Rimov	Epilimnion
RE-23may17-363	9.053	d__Bacteria;p__Actinobacteriota;c__Actinobacteria;o__Nanopelagicales;f__S36-B12;g__UBA11398;s__	Rimov	Epilimnion
RE-23may17-364	16.347	d__Bacteria;p__Actinobacteriota;c__Actinobacteria;o__Actinomycetales;f__Microbacteriaceae;g__Rhodoluna;s__	Rimov	Epilimnion
RE-23may17-367	4.687	d__Bacteria;p__Bacteroidota;c__Bacteroidia;o__Sphingobacteriales;f__Sphingobacteriaceae;g__Pedobacter_A;s__	Rimov	Epilimnion
RE-23may17-368	4.931	d__Bacteria;p__Bacteroidota;c__Bacteroidia;o__Cytophagales;f__Spirosomaceae;g__Arcicella;s__	Rimov	Epilimnion
RE-23may17-370	3.633	d__Bacteria;p__Bacteroidota;c__Bacteroidia;o__Flavobacteriales;f__Flavobacteriaceae;g__Flavobacterium;s__	Rimov	Epilimnion
RE-23may17-373	13.333	d__Bacteria;p__Proteobacteria;c__Alphaproteobacteria;o__Rhizobiales;f__Beijerinckiaceae;g__28-YEA-48;s__	Rimov	Epilimnion
RE-23may17-378	34.775	d__Bacteria;p__Bacteroidota;c__Bacteroidia;o__Chitinophagales;f__Chitinophagaceae;g__UBA8137;s__	Rimov	Epilimnion
RE-23may17-381	4.744	d__Bacteria;p__Bacteroidota;c__Bacteroidia;o__Chitinophagales;f__Chitinophagaceae;g__Ferruginibacter;s__	Rimov	Epilimnion
RE-23may17-384	34.383	d__Bacteria;p__Bacteroidota;c__Bacteroidia;o__NS11-12g;f__;g__;s__	Rimov	Epilimnion
RE-23may17-399	23.545	d__Bacteria;p__Bacteroidota;c__Bacteroidia;o__Flavobacteriales;f__Crocinitomicaceae;g__UBA5422;s__	Rimov	Epilimnion
RE-23may17-401	25.767	d__Bacteria;p__Bacteroidota;c__Bacteroidia;o__Chitinophagales;f__Chitinophagaceae;g__UBA8137;s__	Rimov	Epilimnion
RE-23may17-403	2.363	d__Bacteria;p__Bacteroidota;c__Bacteroidia;o__Chitinophagales;f__UBA8649;g__;s__	Rimov	Epilimnion
RE-23may17-406	2.637	d__Bacteria;p__Proteobacteria;c__Gammaproteobacteria;o__Pseudomonadales;f__Pseudohongiellaceae;g__UBA5078;s__	Rimov	Epilimnion
RE-23may17-412	14.831	d__Bacteria;p__Verrucomicrobiota;c__Verrucomicrobiae;o__Verrucomicrobiales;f__;g__;s__	Rimov	Epilimnion
RE-23may17-416	35.817	d__Bacteria;p__Bdellovibrionota;c__Bacteriovoracia;o__Bacteriovoracales;f__Bacteriovoracaceae;g__UBA4096;s__	Rimov	Epilimnion
RE-23may17-420	30.537	d__Bacteria;p__Bacteroidota;c__Bacteroidia;o__Sphingobacteriales;f__Sphingobacteriaceae;g__;s__	Rimov	Epilimnion
RE-23may17-424	54.564	d__Bacteria;p__Bdellovibrionota;c__Bacteriovoracia;o__Bacteriovoracales;f__Bacteriovoracaceae;g__UBA4096;s__	Rimov	Epilimnion
RE-23may17-425	11.679	d__Bacteria;p__Bacteroidota;c__Bacteroidia;o__Chitinophagales;f__LD1;g__;s__	Rimov	Epilimnion
RE-23may17-429	50.316	d__Bacteria;p__Verrucomicrobiota;c__Verrucomicrobiae;o__Verrucomicrobiales;f__Akkermansiaceae;g__UBA956;s__	Rimov	Epilimnion
RE-23may17-440	136.206	d__Bacteria;p__Actinobacteriota;c__Actinobacteria;o__Nanopelagicales;f__Nanopelagicaceae;g__Nanopelagicus;s__	Rimov	Epilimnion
RE-23may17-442	33.826	d__Bacteria;p__Bacteroidota;c__Bacteroidia;o__Flavobacteriales;f__Crocinitomicaceae;g__UBA952;s__	Rimov	Epilimnion
RE-23may17-446	23.32	d__Bacteria;p__Bacteroidota;c__Bacteroidia;o__Chitinophagales;f__Chitinophagaceae;g__UBA8137;s__	Rimov	Epilimnion
RE-23may17-462	3.004	d__Bacteria;p__Bacteroidota;c__Bacteroidia;o__AKYH767;f__2-12-FULL-35-15;g__2-12-FULL-35-15;s__	Rimov	Epilimnion
RE-23may17-465	78.241	d__Bacteria;p__Actinobacteriota;c__Actinobacteria;o__Actinomycetales;f__Microbacteriaceae;g__Rhodoluna;s__	Rimov	Epilimnion
RE-23may17-482	11.965	d__Bacteria;p__Bacteroidota;c__Bacteroidia;o__Flavobacteriales;f__Crocinitomicaceae;g__;s__	Rimov	Epilimnion
RE-23may17-485	11.318	d__Bacteria;p__Bacteroidota;c__Bacteroidia;o__Chitinophagales;f__LD1;g__Bog-950;s__	Rimov	Epilimnion
RE-23may17-486	4.943	d__Bacteria;p__Proteobacteria;c__Alphaproteobacteria;o__Sphingomonadales;f__Sphingomonadaceae;g__Sandarakinorhabdus;s__	Rimov	Epilimnion
RE-23may17-492	32.17	d__Bacteria;p__Bacteroidota;c__Bacteroidia;o__Chitinophagales;f__Chitinophagaceae;g__BSSC1;s__	Rimov	Epilimnion
RE-23may17-493	13.208	d__Bacteria;p__Gemmatimonadota;c__Gemmatimonadetes;o__Gemmatimonadales;f__Gemmatimonadaceae;g__Gemmatimonas;s__	Rimov	Epilimnion
RE-23may17-494	7.065	d__Bacteria;p__Bacteroidota;c__Bacteroidia;o__Flavobacteriales;f__Cryomorphaceae;g__TMED14;s__TMED14 sp002292855	Rimov	Epilimnion
RE-23may17-499	8.078	d__Bacteria;p__Proteobacteria;c__Gammaproteobacteria;o__Burkholderiales;f__Burkholderiaceae;g__Limnohabitans;s__	Rimov	Epilimnion
RE-23may17-5	4.301	d__Bacteria;p__Actinobacteriota;c__Actinobacteria;o__Nanopelagicales;f__UBA12327;g__AcAMD-2;s__	Rimov	Epilimnion
RE-23may17-501	5.513	d__Bacteria;p__Proteobacteria;c__Gammaproteobacteria;o__Burkholderiales;f__SG8-41;g__PALSA-1004;s__	Rimov	Epilimnion
RE-23may17-506	79.089	d__Bacteria;p__Proteobacteria;c__Gammaproteobacteria;o__Steroidobacterales;f__Steroidobacteraceae;g__ZC4RG30;s__	Rimov	Epilimnion
RE-23may17-51	6.206	d__Bacteria;p__Bacteroidota;c__Bacteroidia;o__NS11-12g;f__UKL13-3;g__;s__	Rimov	Epilimnion
RE-23may17-513	3.936	d__Bacteria;p__Bacteroidota;c__Bacteroidia;o__Chitinophagales;f__Chitinophagaceae;g__Sediminibacterium;s__	Rimov	Epilimnion
RE-23may17-523	6.468	d__Bacteria;p__Proteobacteria;c__Alphaproteobacteria;o__;f__;g__;s__	Rimov	Epilimnion
RE-23may17-526	35.424	d__Bacteria;p__Verrucomicrobiota;c__Verrucomicrobiae;o__Verrucomicrobiales;f__Akkermansiaceae;g__UBA956;s__	Rimov	Epilimnion
RE-23may17-530	30.945	d__Bacteria;p__Actinobacteriota;c__Actinobacteria;o__Nanopelagicales;f__Nanopelagicaceae;g__Planktophila;s__	Rimov	Epilimnion
RE-23may17-536	20.586	d__Bacteria;p__Bacteroidota;c__Bacteroidia;o__Flavobacteriales;f__Crocinitomicaceae;g__;s__	Rimov	Epilimnion
RE-23may17-546	33.144	d__Bacteria;p__Proteobacteria;c__Gammaproteobacteria;o__Burkholderiales;f__Burkholderiaceae;g__SCGC-AAA027-K21;s__	Rimov	Epilimnion
RE-23may17-547	12.152	d__Bacteria;p__Cyanobacteria;c__Cyanobacteriia;o__Synechococcales;f__Cyanobiaceae;g__BAIKAL-G1;s__	Rimov	Epilimnion
RE-23may17-55	24.327	d__Bacteria;p__Actinobacteriota;c__Actinobacteria;o__Actinomycetales;f__Microbacteriaceae;g__Rhodoluna;s__	Rimov	Epilimnion
RE-23may17-553	80.143	d__Bacteria;p__Actinobacteriota;c__Actinobacteria;o__Nanopelagicales;f__Nanopelagicaceae;g__Planktophila;s__	Rimov	Epilimnion
RE-23may17-556	33.829	d__Bacteria;p__Bacteroidota;c__Bacteroidia;o__Flavobacteriales;f__Crocinitomicaceae;g__UBA952;s__	Rimov	Epilimnion
RE-23may17-557	100.631	d__Bacteria;p__Verrucomicrobiota;c__Verrucomicrobiae;o__Opitutales;f__UBA953;g__UBA953;s__	Rimov	Epilimnion
RE-23may17-560	3.325	d__Bacteria;p__Bacteroidota;c__Bacteroidia;o__Flavobacteriales;f__Cryomorphaceae;g__;s__	Rimov	Epilimnion
RE-23may17-562	10.884	d__Bacteria;p__Bacteroidota;c__Bacteroidia;o__AKYH767;f__UBA4408;g__;s__	Rimov	Epilimnion
RE-23may17-568	22.927	d__Bacteria;p__Proteobacteria;c__Gammaproteobacteria;o__Steroidobacterales;f__Steroidobacteraceae;g__;s__	Rimov	Epilimnion
RE-23may17-572	9.773	d__Bacteria;p__Actinobacteriota;c__Actinobacteria;o__Nanopelagicales;f__UBA5976;g__UBA5976;s__	Rimov	Epilimnion
RE-23may17-574	8.033	d__Bacteria;p__Bacteroidota;c__Bacteroidia;o__Chitinophagales;f__Chitinophagaceae;g__Taibaiella_B;s__	Rimov	Epilimnion
RE-23may17-577	4.817	d__Bacteria;p__Proteobacteria;c__Gammaproteobacteria;o__Burkholderiales;f__Burkholderiaceae;g__SCGC-AAA027-K21;s__	Rimov	Epilimnion
RE-23may17-586	26.301	d__Bacteria;p__Actinobacteriota;c__Acidimicrobiia;o__Microtrichales;f__Ilumatobacteraceae;g__Casp-actino8;s__	Rimov	Epilimnion
RE-23may17-591	16.927	d__Bacteria;p__Actinobacteriota;c__Actinobacteria;o__Actinomycetales;f__Microbacteriaceae;g__MWH-TA3;s__	Rimov	Epilimnion
RE-23may17-594	30.705	d__Bacteria;p__Proteobacteria;c__Gammaproteobacteria;o__Burkholderiales;f__Burkholderiaceae;g__Polynucleobacter;s__	Rimov	Epilimnion
RE-23may17-60	84.772	d__Bacteria;p__Proteobacteria;c__Gammaproteobacteria;o__Burkholderiales;f__Burkholderiaceae;g__Limnohabitans;s__	Rimov	Epilimnion
RE-23may17-605	19.39	d__Bacteria;p__Actinobacteriota;c__Actinobacteria;o__Nanopelagicales;f__Nanopelagicaceae;g__Planktophila;s__	Rimov	Epilimnion
RE-23may17-609	4.486	d__Bacteria;p__Bacteroidota;c__Bacteroidia;o__Flavobacteriales;f__Crocinitomicaceae;g__;s__	Rimov	Epilimnion
RE-23may17-617	18.024	d__Bacteria;p__Bacteroidota;c__Bacteroidia;o__Flavobacteriales;f__Crocinitomicaceae;g__40-80;s__	Rimov	Epilimnion
RE-23may17-618	13.255	d__Bacteria;p__Bacteroidota;c__Bacteroidia;o__AKYH767;f__b-17BO;g__UBA4416;s__	Rimov	Epilimnion
RE-23may17-626	2.852	d__Bacteria;p__Bacteroidota;c__Bacteroidia;o__Flavobacteriales;f__Flavobacteriaceae;g__Flavobacterium;s__	Rimov	Epilimnion
RE-23may17-633	16.791	d__Bacteria;p__Actinobacteriota;c__Actinobacteria;o__Actinomycetales;f__Microbacteriaceae;g__Rhodoluna;s__	Rimov	Epilimnion
RE-23may17-635	19.256	d__Bacteria;p__Actinobacteriota;c__Actinobacteria;o__Actinomycetales;f__Microbacteriaceae;g__Aurantimicrobium;s__	Rimov	Epilimnion
RE-23may17-636	6.342	d__Bacteria;p__Proteobacteria;c__Gammaproteobacteria;o__Burkholderiales;f__Burkholderiaceae;g__Rhodoferax;s__	Rimov	Epilimnion
RE-23may17-64	20.584	d__Bacteria;p__Proteobacteria;c__Gammaproteobacteria;o__Burkholderiales;f__Burkholderiaceae;g__Limnohabitans;s__	Rimov	Epilimnion
RE-23may17-645	41.858	d__Bacteria;p__Verrucomicrobiota;c__Verrucomicrobiae;o__Verrucomicrobiales;f__;g__;s__	Rimov	Epilimnion
RE-23may17-649	329.998	d__Bacteria;p__Verrucomicrobiota;c__Verrucomicrobiae;o__Opitutales;f__UBA953;g__UBA953;s__	Rimov	Epilimnion
RE-23may17-650	5.172	d__Bacteria;p__Bacteroidota;c__Bacteroidia;o__Cytophagales;f__Spirosomaceae;g__UBA6715;s__	Rimov	Epilimnion
RE-23may17-653	7.336	d__Bacteria;p__Bacteroidota;c__Bacteroidia;o__AKYH767;f__b-17BO;g__UBA4416;s__	Rimov	Epilimnion
RE-23may17-672	45.487	d__Bacteria;p__Proteobacteria;c__Gammaproteobacteria;o__Pseudomonadales;f__Pseudohongiellaceae;g__;s__	Rimov	Epilimnion
RE-23may17-68	28.214	d__Bacteria;p__Actinobacteriota;c__Actinobacteria;o__Nanopelagicales;f__Nanopelagicaceae;g__Planktophila;s__	Rimov	Epilimnion
RE-23may17-69	2.939	d__Bacteria;p__Proteobacteria;c__Alphaproteobacteria;o__Sphingomonadales;f__Sphingomonadaceae;g__Sphingomonas;s__	Rimov	Epilimnion
RE-23may17-691	31.851	d__Bacteria;p__Proteobacteria;c__Gammaproteobacteria;o__Burkholderiales;f__Burkholderiaceae;g__Limnohabitans;s__	Rimov	Epilimnion
RE-23may17-700	68.163	d__Bacteria;p__Actinobacteriota;c__Actinobacteria;o__Nanopelagicales;f__Nanopelagicaceae;g__Planktophila;s__	Rimov	Epilimnion
RE-23may17-717	700.057	d__Bacteria;p__Verrucomicrobiota;c__Verrucomicrobiae;o__Opitutales;f__UBA953;g__UBA953;s__	Rimov	Epilimnion
RE-23may17-720	5.639	d__Bacteria;p__Proteobacteria;c__Gammaproteobacteria;o__Burkholderiales;f__Burkholderiaceae;g__Ramlibacter;s__	Rimov	Epilimnion
RE-23may17-738	4.788	d__Bacteria;p__Bacteroidota;c__Bacteroidia;o__Flavobacteriales;f__UA16;g__;s__	Rimov	Epilimnion
RE-23may17-748	8.362	d__Bacteria;p__Bacteroidota;c__Bacteroidia;o__Flavobacteriales;f__Flavobacteriaceae;g__Flavobacterium;s__	Rimov	Epilimnion
RE-23may17-75	42.003	d__Bacteria;p__Bacteroidota;c__Bacteroidia;o__Flavobacteriales;f__UA16;g__;s__	Rimov	Epilimnion
RE-23may17-750	49.09	d__Bacteria;p__Verrucomicrobiota;c__Verrucomicrobiae;o__Opitutales;f__Opitutaceae;g__Tous-C4FEB;s__	Rimov	Epilimnion
RE-23may17-751	6.505	d__Bacteria;p__Proteobacteria;c__Alphaproteobacteria;o__Rhodobacterales;f__Rhodobacteraceae;g__UBA1943;s__	Rimov	Epilimnion
RE-23may17-752	9.078	d__Bacteria;p__Proteobacteria;c__Gammaproteobacteria;o__Burkholderiales;f__SG8-41;g__Ga0077527;s__	Rimov	Epilimnion
RE-23may17-753	3.938	d__Bacteria;p__Proteobacteria;c__Alphaproteobacteria;o__Holosporales;f__;g__;s__	Rimov	Epilimnion
RE-23may17-758	335.499	d__Bacteria;p__Verrucomicrobiota;c__Verrucomicrobiae;o__Opitutales;f__UBA953;g__UBA953;s__	Rimov	Epilimnion
RE-23may17-759	10.529	d__Bacteria;p__Bacteroidota;c__Bacteroidia;o__Flavobacteriales;f__Flavobacteriaceae;g__Flavobacterium;s__	Rimov	Epilimnion
RE-23may17-761	30.031	d__Bacteria;p__Chloroflexota_A;c__Ellin6529;o__CSP1-4;f__UBA10416;g__UBA10416;s__	Rimov	Epilimnion
RE-23may17-764	10.192	d__Bacteria;p__Proteobacteria;c__Alphaproteobacteria;o__Acetobacterales;f__Acetobacteraceae;g__70-18;s__	Rimov	Epilimnion
RE-23may17-765	22.494	d__Bacteria;p__Proteobacteria;c__Gammaproteobacteria;o__Burkholderiales;f__Burkholderiaceae;g__Polynucleobacter;s__	Rimov	Epilimnion
RE-23may17-766	36.297	d__Bacteria;p__Bacteroidota;c__Bacteroidia;o__Chitinophagales;f__Chitinophagaceae;g__Ferruginibacter;s__	Rimov	Epilimnion
RE-23may17-768	38.441	d__Bacteria;p__Proteobacteria;c__Gammaproteobacteria;o__Burkholderiales;f__Burkholderiaceae;g__Limnohabitans;s__	Rimov	Epilimnion
RE-23may17-769	13.315	d__Bacteria;p__Verrucomicrobiota;c__Verrucomicrobiae;o__Opitutales;f__UBA953;g__UBA8828;s__	Rimov	Epilimnion
RE-23may17-776	44.104	d__Bacteria;p__Verrucomicrobiota;c__Verrucomicrobiae;o__Opitutales;f__Opitutaceae;g__Lacunisphaera;s__	Rimov	Epilimnion
RE-23may17-779	45.23	d__Bacteria;p__Actinobacteriota;c__Acidimicrobiia;o__Microtrichales;f__UBA8139;g__;s__	Rimov	Epilimnion
RE-23may17-782	13.814	d__Bacteria;p__Actinobacteriota;c__Actinobacteria;o__Actinomycetales;f__Microbacteriaceae;g__Rhodoluna;s__	Rimov	Epilimnion
[truncated: 3,521 more rows]

## Sheet: Figure 3a - Upper panel
Fig. 3a - Upper panel
Species cluster	SP	CP	total	SP%	CP%
(A) Nanopelagicaceae sp.5	989	8367	9356	10.5708	89.4292
(A) Nanopelagicaceae sp.3	1348	10029	11377	11.8485	88.1515
(A) Nanopelagicaceae sp.2	1579	11310	12889	12.2508	87.7492
(Pl) Phycisphaerales sp.1	7875	28787	36662	21.48	78.52
(A) Illumatobacteraceae sp.4	937	9902	10839	8.64471	91.3553
(V) Lacunisphaera sp.3	4959	17974	22933	21.6239	78.3761
(P) Limnohabitans sp.6	6073	24578	30651	19.8134	80.1866
(V) Opitutus sp.1	14138	24510	38648	36.5815	63.4185
(A) Nanopelagicaceae sp.8	1191	8055	9246	12.8812	87.1188
(A) Planktophila sp.9	952	7577	8529	11.1619	88.8381
(A) Planktophila sp.6	1935	14174	16109	12.0119	87.9881
(A) Planktophila sp.10	954	7462	8416	11.3356	88.6644
(P) Polynucleobacter sp.3	5985	30074	36059	16.5978	83.4022
(P) Polynucleobacter sp.5	3601	16199	19800	18.1869	81.8131
(P) Rhodoferax sp.2	4037	18960	22997	17.5545	82.4455
(P) Burkholderiaceae sp.4	4741	16725	21466	22.0861	77.9139
(V) Opitutaceae sp.2	10787	29337	40124	26.8842	73.1158
(C) Chloroflexota sp.2	1637	11755	13392	12.2237	87.7763
(C) Chloroflexota sp.3	1057	6922	7979	13.2473	86.7527
(C) Chloroflexota sp.1	1184	8668	9852	12.0179	87.9821
(B) Bacteroidia sp.1	6025	20859	26884	22.4111	77.5889
(A) Illumatobacteraceae sp.7	861	8508	9369	9.18988	90.8101
(A) Illumatobacteraceae sp.11	1025	8708	9733	10.5312	89.4688
(A) Nanopelagicales sp.1	1332	11440	12772	10.4291	89.5709
(P) Alphaprot. sp.1	5144	16329	21473	23.9557	76.0443
(B) Chitinophagaceae sp.3	4929	15745	20674	23.8415	76.1585
(B) Chitinophagaceae sp.2	5960	16665	22625	26.3425	73.6575
(B) Chitinophagaceae sp.4	4339	12630	16969	25.5702	74.4298
(V) Opitutales sp.4	5192	12170	17362	29.9044	70.0956
(V) Opitutales sp.5	7137	14529	21666	32.941	67.059

## Sheet: Figure 3a - Lower panel 
Fig. 3a - Lower panel
Species clusters	Similarity	Category
(A) Nanopelagicaceae sp.5	99.7	SP
(A) Nanopelagicaceae sp.5	99.72	SP
(A) Nanopelagicaceae sp.5	99.66	SP
(A) Nanopelagicaceae sp.5	99.61	SP
(A) Nanopelagicaceae sp.5	99.59	SP
(A) Nanopelagicaceae sp.5	99.65	SP
(A) Nanopelagicaceae sp.5	99.53	SP
(A) Nanopelagicaceae sp.5	99.68	SP
(A) Nanopelagicaceae sp.5	99.08	SP
(A) Nanopelagicaceae sp.5	99.67	SP
(A) Nanopelagicaceae sp.5	99.68	SP
(A) Nanopelagicaceae sp.5	99.62	SP
(A) Nanopelagicaceae sp.5	98.31	SP
(A) Nanopelagicaceae sp.5	99.63	SP
(A) Nanopelagicaceae sp.5	99.58	SP
(A) Nanopelagicaceae sp.5	99.74	SP
(A) Nanopelagicaceae sp.5	99.75	SP
(A) Nanopelagicaceae sp.5	99.56	SP
(A) Nanopelagicaceae sp.5	99.79	SP
(A) Nanopelagicaceae sp.5	99.77	SP
(A) Nanopelagicaceae sp.5	99.61	SP
(A) Nanopelagicaceae sp.5	99.76	SP
(A) Nanopelagicaceae sp.5	99.77	SP
(A) Nanopelagicaceae sp.5	99.64	SP
(A) Nanopelagicaceae sp.5	99.25	SP
(A) Nanopelagicaceae sp.5	99.74	SP
(A) Nanopelagicaceae sp.5	99.69	SP
(A) Nanopelagicaceae sp.5	99.62	SP
(A) Nanopelagicaceae sp.5	99.13	SP
(A) Nanopelagicaceae sp.5	98.72	SP
(A) Nanopelagicaceae sp.5	99.74	SP
(A) Nanopelagicaceae sp.5	98.72	SP
(A) Nanopelagicaceae sp.5	99.71	SP
(A) Nanopelagicaceae sp.5	99.77	SP
(A) Nanopelagicaceae sp.5	99.77	SP
(A) Nanopelagicaceae sp.5	99.75	SP
(A) Nanopelagicaceae sp.5	99.7	SP
(A) Nanopelagicaceae sp.5	99.55	SP
(A) Nanopelagicaceae sp.5	99.68	SP
(A) Nanopelagicaceae sp.5	99.72	SP
(A) Nanopelagicaceae sp.5	99.74	SP
(A) Nanopelagicaceae sp.5	99.06	SP
(A) Nanopelagicaceae sp.5	99.6	SP
(A) Nanopelagicaceae sp.5	99.66	SP
(A) Nanopelagicaceae sp.5	99.75	SP
(A) Nanopelagicaceae sp.5	98.97	SP
(A) Nanopelagicaceae sp.5	99.57	SP
(A) Nanopelagicaceae sp.5	99.64	SP
(A) Nanopelagicaceae sp.5	99.77	SP
(A) Nanopelagicaceae sp.5	99.72	SP
(A) Nanopelagicaceae sp.5	99.56	SP
(A) Nanopelagicaceae sp.5	99.78	SP
(A) Nanopelagicaceae sp.5	99.75	SP
(A) Nanopelagicaceae sp.5	99.69	SP
(A) Nanopelagicaceae sp.5	99.79	SP
(A) Nanopelagicaceae sp.5	99.68	SP
(A) Nanopelagicaceae sp.5	99.79	SP
(A) Nanopelagicaceae sp.5	99.69	SP
(A) Nanopelagicaceae sp.5	99.69	SP
(A) Nanopelagicaceae sp.5	99.5	SP
(A) Nanopelagicaceae sp.5	99.71	SP
(A) Nanopelagicaceae sp.5	99.61	SP
(A) Nanopelagicaceae sp.5	99.73	SP
(A) Nanopelagicaceae sp.5	99.1	SP
(A) Nanopelagicaceae sp.5	99.68	SP
(A) Nanopelagicaceae sp.5	99.62	SP
(A) Nanopelagicaceae sp.5	98.25	CP
(A) Nanopelagicaceae sp.5	98.86	CP
(A) Nanopelagicaceae sp.5	98.21	CP
(A) Nanopelagicaceae sp.5	99.02	CP
(A) Nanopelagicaceae sp.5	98.03	CP
(A) Nanopelagicaceae sp.5	98.84	CP
(A) Nanopelagicaceae sp.5	98.47	CP
(A) Nanopelagicaceae sp.5	97.79	CP
(A) Nanopelagicaceae sp.5	98.62	CP
(A) Nanopelagicaceae sp.5	98.09	CP
(A) Nanopelagicaceae sp.5	99.01	CP
(A) Nanopelagicaceae sp.5	97.93	CP
(A) Nanopelagicaceae sp.5	98.65	CP
(A) Nanopelagicaceae sp.5	98.87	CP
(A) Nanopelagicaceae sp.5	97.87	CP
(A) Nanopelagicaceae sp.5	98.41	CP
(A) Nanopelagicaceae sp.5	96.89	CP
(A) Nanopelagicaceae sp.5	98.47	CP
(A) Nanopelagicaceae sp.5	98.02	CP
(A) Nanopelagicaceae sp.5	98.35	CP
(A) Nanopelagicaceae sp.5	97.89	CP
(A) Nanopelagicaceae sp.5	98.48	CP
(A) Nanopelagicaceae sp.5	98.28	CP
(A) Nanopelagicaceae sp.5	98.58	CP
(A) Nanopelagicaceae sp.5	98.25	CP
(A) Nanopelagicaceae sp.5	97.88	CP
(A) Nanopelagicaceae sp.5	98.59	CP
(A) Nanopelagicaceae sp.5	98.22	CP
(A) Nanopelagicaceae sp.5	98.1	CP
(A) Nanopelagicaceae sp.5	96.64	CP
(A) Nanopelagicaceae sp.5	97.89	CP
(A) Nanopelagicaceae sp.5	98	CP
(A) Nanopelagicaceae sp.5	96.69	CP
(A) Nanopelagicaceae sp.5	98.05	CP
(A) Nanopelagicaceae sp.5	97.7	CP
(A) Nanopelagicaceae sp.5	97.52	CP
(A) Nanopelagicaceae sp.5	98.78	CP
(A) Nanopelagicaceae sp.5	98.08	CP
(A) Nanopelagicaceae sp.5	98.84	CP
(A) Nanopelagicaceae sp.5	98.73	CP
(A) Nanopelagicaceae sp.5	98.16	CP
(A) Nanopelagicaceae sp.5	98.67	CP
(A) Nanopelagicaceae sp.5	97.9	CP
(A) Nanopelagicaceae sp.5	98.24	CP
(A) Nanopelagicaceae sp.5	97.64	CP
(A) Nanopelagicaceae sp.5	98.81	CP
(A) Nanopelagicaceae sp.5	98.24	CP
(A) Nanopelagicaceae sp.5	98.89	CP
(A) Nanopelagicaceae sp.5	98.66	CP
(A) Nanopelagicaceae sp.5	98.42	CP
(A) Nanopelagicaceae sp.5	98.5	CP
(A) Nanopelagicaceae sp.5	97.88	CP
(A) Nanopelagicaceae sp.5	98.56	CP
(A) Nanopelagicaceae sp.5	97.58	CP
(A) Nanopelagicaceae sp.5	98.64	CP
(A) Nanopelagicaceae sp.5	98.09	CP
(A) Nanopelagicaceae sp.5	97.37	CP
(A) Nanopelagicaceae sp.5	98.22	CP
(A) Nanopelagicaceae sp.5	97.6	CP
(A) Nanopelagicaceae sp.5	97.31	CP
(A) Nanopelagicaceae sp.5	98	CP
(A) Nanopelagicaceae sp.5	97.81	CP
(A) Nanopelagicaceae sp.5	98.16	CP
(A) Nanopelagicaceae sp.5	96.68	CP
(A) Nanopelagicaceae sp.5	98.29	CP
(A) Nanopelagicaceae sp.5	97.7	CP
(A) Planktophila sp.9	98.97	SP
(A) Planktophila sp.9	99	SP
(A) Planktophila sp.9	99.44	SP
(A) Planktophila sp.9	99.5	SP
(A) Planktophila sp.9	99.44	SP
(A) Planktophila sp.9	98.08	SP
(A) Planktophila sp.9	99.25	SP
(A) Planktophila sp.9	98.88	SP
(A) Planktophila sp.9	98.6	SP
(A) Planktophila sp.9	97.17	SP
(A) Planktophila sp.9	97.03	SP
(A) Planktophila sp.9	98.69	SP
(A) Planktophila sp.9	98.03	SP
(A) Planktophila sp.9	98.56	SP
(A) Planktophila sp.9	96.2	SP
(A) Planktophila sp.9	98.68	SP
(A) Planktophila sp.9	98.25	SP
(A) Planktophila sp.9	99.58	SP
(A) Planktophila sp.9	98.46	SP
(A) Planktophila sp.9	98.83	SP
(A) Planktophila sp.9	98.66	SP
(A) Planktophila sp.9	99.49	SP
(A) Planktophila sp.9	99.66	SP
(A) Planktophila sp.9	98.98	SP
(A) Planktophila sp.9	98.38	SP
(A) Planktophila sp.9	98.44	SP
(A) Planktophila sp.9	99.45	SP
(A) Planktophila sp.9	98.83	SP
(A) Planktophila sp.9	97.84	SP
(A) Planktophila sp.9	97.94	SP
(A) Planktophila sp.9	98.38	SP
(A) Planktophila sp.9	99.14	SP
(A) Planktophila sp.9	99.19	SP
(A) Planktophila sp.9	99.22	SP
(A) Planktophila sp.9	97.62	SP
(A) Planktophila sp.9	97.92	SP
(A) Planktophila sp.9	96.16	CP
(A) Planktophila sp.9	96.1	CP
(A) Planktophila sp.9	96.11	CP
(A) Planktophila sp.9	96.84	CP
(A) Planktophila sp.9	97.11	CP
(A) Planktophila sp.9	96.55	CP
(A) Planktophila sp.9	96.88	CP
(A) Planktophila sp.9	96.28	CP
(A) Planktophila sp.9	97.33	CP
(A) Planktophila sp.9	96.43	CP
(A) Planktophila sp.9	96.99	CP
(A) Planktophila sp.9	97.9	CP
(A) Planktophila sp.9	97.46	CP
(A) Planktophila sp.9	97.11	CP
(A) Planktophila sp.9	96.72	CP
(A) Planktophila sp.9	96.87	CP
(A) Planktophila sp.9	97.02	CP
(A) Planktophila sp.9	98.16	CP
(A) Planktophila sp.9	97.61	CP
(A) Planktophila sp.9	96.84	CP
(A) Planktophila sp.9	97.11	CP
(A) Planktophila sp.9	97.08	CP
(A) Planktophila sp.9	97.09	CP
(A) Planktophila sp.9	95.78	CP
(A) Planktophila sp.9	96.46	CP
(A) Planktophila sp.9	97.15	CP
(A) Planktophila sp.9	97.5	CP
(A) Planktophila sp.9	96.98	CP
(A) Planktophila sp.9	96.68	CP
(A) Planktophila sp.9	96.61	CP
(A) Planktophila sp.9	97.87	CP
(A) Planktophila sp.9	98.09	CP
(A) Planktophila sp.9	97.83	CP
(A) Planktophila sp.9	97.75	CP
(A) Planktophila sp.9	96.64	CP
(A) Planktophila sp.9	96.67	CP
(A) Planktophila sp.6	98.05	SP
(A) Planktophila sp.6	92.5	SP
(A) Planktophila sp.6	92.19	SP
(A) Planktophila sp.6	93.04	SP
(A) Planktophila sp.6	92.19	SP
(A) Planktophila sp.6	94.58	SP
(A) Planktophila sp.6	93.12	SP
(A) Planktophila sp.6	94.58	SP
(A) Planktophila sp.6	92.14	SP
(A) Planktophila sp.6	94.03	SP
(A) Planktophila sp.6	94.03	SP
(A) Planktophila sp.6	96.63	SP
(A) Planktophila sp.6	99.78	SP
(A) Planktophila sp.6	91.57	SP
(A) Planktophila sp.6	92.11	SP
(A) Planktophila sp.6	92.95	SP
(A) Planktophila sp.6	91.38	SP
(A) Planktophila sp.6	91.03	SP
(A) Planktophila sp.6	91.56	SP
(A) Planktophila sp.6	91.03	SP
(A) Planktophila sp.6	91.44	SP
(A) Planktophila sp.6	90.6	SP
(A) Planktophila sp.6	90.6	SP
(A) Planktophila sp.6	96.94	SP
(A) Planktophila sp.6	95.66	SP
(A) Planktophila sp.6	99.31	SP
(A) Planktophila sp.6	98.56	SP
(A) Planktophila sp.6	99.07	SP
(A) Planktophila sp.6	98.81	SP
(A) Planktophila sp.6	99.45	SP
(A) Planktophila sp.6	99.15	SP
(A) Planktophila sp.6	99.77	SP
(A) Planktophila sp.6	99.16	SP
(A) Planktophila sp.6	99.14	SP
(A) Planktophila sp.6	93.5	SP
(A) Planktophila sp.6	92.98	SP
(A) Planktophila sp.6	97.77	SP
(A) Planktophila sp.6	98.33	SP
(A) Planktophila sp.6	98.9	SP
(A) Planktophila sp.6	99.27	SP
(A) Planktophila sp.6	98.9	SP
(A) Planktophila sp.6	98.91	SP
(A) Planktophila sp.6	98.21	SP
(A) Planktophila sp.6	98.22	SP
(A) Planktophila sp.6	93.28	SP
(A) Planktophila sp.6	93.66	SP
(A) Planktophila sp.6	97.84	SP
(A) Planktophila sp.6	97.85	SP
(A) Planktophila sp.6	98.31	SP
(A) Planktophila sp.6	98.17	SP
(A) Planktophila sp.6	98.22	SP
(A) Planktophila sp.6	97.98	SP
(A) Planktophila sp.6	97.93	SP
(A) Planktophila sp.6	93.22	SP
(A) Planktophila sp.6	93.89	SP
(A) Planktophila sp.6	97.63	SP
(A) Planktophila sp.6	98.34	SP
(A) Planktophila sp.6	98.02	SP
(A) Planktophila sp.6	99.37	SP
(A) Planktophila sp.6	98.75	SP
(A) Planktophila sp.6	98.72	SP
(A) Planktophila sp.6	93.44	SP
(A) Planktophila sp.6	92.87	SP
(A) Planktophila sp.6	98.75	SP
(A) Planktophila sp.6	99.69	SP
(A) Planktophila sp.6	98.4	SP
(A) Planktophila sp.6	99.06	SP
(A) Planktophila sp.6	99.37	SP
(A) Planktophila sp.6	92.97	SP
(A) Planktophila sp.6	95.17	SP
(A) Planktophila sp.6	99.12	SP
(A) Planktophila sp.6	99.07	SP
(A) Planktophila sp.6	98.47	SP
(A) Planktophila sp.6	98.44	SP
(A) Planktophila sp.6	93.87	SP
(A) Planktophila sp.6	93.58	SP
(A) Planktophila sp.6	98.77	SP
(A) Planktophila sp.6	99.38	SP
(A) Planktophila sp.6	99.33	SP
(A) Planktophila sp.6	93.5	SP
(A) Planktophila sp.6	95.19	SP
(A) Planktophila sp.6	99.43	SP
(A) Planktophila sp.6	99.41	SP
(A) Planktophila sp.6	93.52	SP
(A) Planktophila sp.6	93.33	SP
(A) Planktophila sp.6	100	SP
(A) Planktophila sp.6	93.1	SP
(A) Planktophila sp.6	94.77	SP
(A) Planktophila sp.6	92.99	SP
(A) Planktophila sp.6	94.77	SP
(A) Planktophila sp.6	97.63	SP
(A) Planktophila sp.6	97.95	CP
(A) Planktophila sp.6	94.89	CP
(A) Planktophila sp.6	95.65	CP
(A) Planktophila sp.6	94.84	CP
(A) Planktophila sp.6	94.72	CP
(A) Planktophila sp.6	95.69	CP
(A) Planktophila sp.6	95.54	CP
(A) Planktophila sp.6	95.89	CP
(A) Planktophila sp.6	95.53	CP
(A) Planktophila sp.6	95.67	CP
(A) Planktophila sp.6	95.49	CP
(A) Planktophila sp.6	96.94	CP
(A) Planktophila sp.6	95.88	CP
(A) Planktophila sp.6	95.43	CP
(A) Planktophila sp.6	95.75	CP
(A) Planktophila sp.6	95.36	CP
(A) Planktophila sp.6	94.53	CP
(A) Planktophila sp.6	95.73	CP
(A) Planktophila sp.6	95.59	CP
(A) Planktophila sp.6	95.91	CP
(A) Planktophila sp.6	95.88	CP
(A) Planktophila sp.6	95.61	CP
(A) Planktophila sp.6	95.58	CP
(A) Planktophila sp.6	96.94	CP
(A) Planktophila sp.6	95.05	CP
(A) Planktophila sp.6	99.09	CP
(A) Planktophila sp.6	98.78	CP
(A) Planktophila sp.6	97.98	CP
(A) Planktophila sp.6	99.02	CP
(A) Planktophila sp.6	98.87	CP
(A) Planktophila sp.6	99.29	CP
(A) Planktophila sp.6	99.17	CP
(A) Planktophila sp.6	99.09	CP
(A) Planktophila sp.6	99.08	CP
(A) Planktophila sp.6	95.78	CP
(A) Planktophila sp.6	94.56	CP
(A) Planktophila sp.6	98.79	CP
(A) Planktophila sp.6	98.23	CP
(A) Planktophila sp.6	99.45	CP
(A) Planktophila sp.6	99.16	CP
(A) Planktophila sp.6	99.47	CP
(A) Planktophila sp.6	99.46	CP
(A) Planktophila sp.6	99.33	CP
(A) Planktophila sp.6	99.27	CP
(A) Planktophila sp.6	95.88	CP
(A) Planktophila sp.6	94.98	CP
(A) Planktophila sp.6	98.22	CP
(A) Planktophila sp.6	98.77	CP
(A) Planktophila sp.6	98.69	CP
(A) Planktophila sp.6	99.16	CP
(A) Planktophila sp.6	99	CP
(A) Planktophila sp.6	99.06	CP
(A) Planktophila sp.6	98.97	CP
(A) Planktophila sp.6	95.85	CP
(A) Planktophila sp.6	94.56	CP
(A) Planktophila sp.6	98.43	CP
(A) Planktophila sp.6	98.27	CP
(A) Planktophila sp.6	98.79	CP
(A) Planktophila sp.6	98.8	CP
(A) Planktophila sp.6	98.91	CP
(A) Planktophila sp.6	98.75	CP
(A) Planktophila sp.6	95.34	CP
(A) Planktophila sp.6	94.21	CP
(A) Planktophila sp.6	99.2	CP
(A) Planktophila sp.6	99.68	CP
(A) Planktophila sp.6	99.47	CP
(A) Planktophila sp.6	99.56	CP
(A) Planktophila sp.6	99.48	CP
(A) Planktophila sp.6	96.08	CP
(A) Planktophila sp.6	95.23	CP
(A) Planktophila sp.6	99.51	CP
(A) Planktophila sp.6	99.34	CP
(A) Planktophila sp.6	99.32	CP
(A) Planktophila sp.6	99.07	CP
(A) Planktophila sp.6	95.69	CP
(A) Planktophila sp.6	94.78	CP
(A) Planktophila sp.6	99.69	CP
(A) Planktophila sp.6	99.82	CP
(A) Planktophila sp.6	99.63	CP
(A) Planktophila sp.6	96.3	CP
(A) Planktophila sp.6	95.31	CP
(A) Planktophila sp.6	99.78	CP
(A) Planktophila sp.6	99.58	CP
(A) Planktophila sp.6	95.8	CP
(A) Planktophila sp.6	94.82	CP
(A) Planktophila sp.6	99.7	CP
(A) Planktophila sp.6	95.98	CP
(A) Planktophila sp.6	95.17	CP
(A) Planktophila sp.6	96.1	CP
(A) Planktophila sp.6	95	CP
(A) Planktophila sp.6	96.91	CP
(A) Planktophila sp.10	99.85	SP
(A) Planktophila sp.10	99.94	SP
(A) Planktophila sp.10	99.82	SP
(A) Planktophila sp.10	99.9	SP
(A) Planktophila sp.10	99.76	SP
(A) Planktophila sp.10	99.82	SP
(A) Planktophila sp.10	99.84	SP
(A) Planktophila sp.10	99.85	SP
(A) Planktophila sp.10	99.89	SP
(A) Planktophila sp.10	99.38	SP
(A) Planktophila sp.10	99.96	SP
(A) Planktophila sp.10	99.75	SP
(A) Planktophila sp.10	99.47	SP
(A) Planktophila sp.10	99.9	SP
(A) Planktophila sp.10	99.65	SP
(A) Planktophila sp.10	99.85	SP
(A) Planktophila sp.10	99.81	SP
(A) Planktophila sp.10	99.81	SP
(A) Planktophila sp.10	99.42	SP
(A) Planktophila sp.10	99.95	SP
(A) Planktophila sp.10	99.6	SP
(A) Planktophila sp.10	99.96	SP
(A) Planktophila sp.10	99.91	SP
(A) Planktophila sp.10	99.94	SP
(A) Planktophila sp.10	99.85	SP
(A) Planktophila sp.10	99.9	SP
(A) Planktophila sp.10	99.91	SP
(A) Planktophila sp.10	99.77	SP
(A) Planktophila sp.10	99.96	SP
(A) Planktophila sp.10	98.53	SP
(A) Planktophila sp.10	98.89	SP
(A) Planktophila sp.10	99.88	SP
(A) Planktophila sp.10	99.89	SP
(A) Planktophila sp.10	99.91	SP
(A) Planktophila sp.10	99.96	SP
(A) Planktophila sp.10	99.78	SP
(A) Planktophila sp.10	99.58	SP
(A) Planktophila sp.10	99.83	SP
(A) Planktophila sp.10	99.58	SP
(A) Planktophila sp.10	99.37	SP
(A) Planktophila sp.10	99.93	SP
(A) Planktophila sp.10	99.89	SP
(A) Planktophila sp.10	99.78	SP
(A) Planktophila sp.10	99.87	SP
(A) Planktophila sp.10	99.9	SP
(A) Planktophila sp.10	99.63	SP
(A) Planktophila sp.10	99.7	SP
(A) Planktophila sp.10	98.64	SP
(A) Planktophila sp.10	99.76	SP
(A) Planktophila sp.10	99.69	SP
(A) Planktophila sp.10	98.95	SP
(A) Planktophila sp.10	99.45	SP
(A) Planktophila sp.10	99.56	SP
(A) Planktophila sp.10	99.29	SP
(A) Planktophila sp.10	99.43	SP
(A) Planktophila sp.10	98.66	CP
(A) Planktophila sp.10	98.2	CP
(A) Planktophila sp.10	98.58	CP
(A) Planktophila sp.10	98.42	CP
(A) Planktophila sp.10	97.89	CP
(A) Planktophila sp.10	98.17	CP
(A) Planktophila sp.10	98.1	CP
(A) Planktophila sp.10	96.42	CP
(A) Planktophila sp.10	97.92	CP
(A) Planktophila sp.10	97.19	CP
(A) Planktophila sp.10	99.2	CP
(A) Planktophila sp.10	98.95	CP
(A) Planktophila sp.10	98.66	CP
(A) Planktophila sp.10	98.27	CP
(A) Planktophila sp.10	97.89	CP
(A) Planktophila sp.10	98.58	CP
(A) Planktophila sp.10	96.66	CP
(A) Planktophila sp.10	97.83	CP
(A) Planktophila sp.10	96.78	CP
(A) Planktophila sp.10	98.72	CP
(A) Planktophila sp.10	98.41	CP
(A) Planktophila sp.10	98.44	CP
(A) Planktophila sp.10	97.57	CP
(A) Planktophila sp.10	98.6	CP
(A) Planktophila sp.10	96.46	CP
(A) Planktophila sp.10	97.77	CP
(A) Planktophila sp.10	97.25	CP
(A) Planktophila sp.10	98.41	CP
(A) Planktophila sp.10	98.42	CP
(A) Planktophila sp.10	98.52	CP
(A) Planktophila sp.10	98.15	CP
(A) Planktophila sp.10	97.16	CP
(A) Planktophila sp.10	97.59	CP
(A) Planktophila sp.10	97.83	CP
(A) Planktophila sp.10	97.28	CP
(A) Planktophila sp.10	97.48	CP
(A) Planktophila sp.10	98.44	CP
(A) Planktophila sp.10	96.81	CP
(A) Planktophila sp.10	97.46	CP
(A) Planktophila sp.10	96.77	CP
(A) Planktophila sp.10	98.24	CP
(A) Planktophila sp.10	97.45	CP
(A) Planktophila sp.10	97.11	CP
(A) Planktophila sp.10	97.17	CP
(A) Planktophila sp.10	97.97	CP
(A) Planktophila sp.10	97.81	CP
(A) Planktophila sp.10	96.23	CP
(A) Planktophila sp.10	97.53	CP
(A) Planktophila sp.10	96.74	CP
(A) Planktophila sp.10	97.24	CP
(A) Planktophila sp.10	98.34	CP
(A) Planktophila sp.10	97.3	CP
(A) Planktophila sp.10	96.75	CP
(A) Planktophila sp.10	96.72	CP
(A) Planktophila sp.10	97.25	CP
(P) Polynucleobacter sp.3	86.29	SP
(P) Polynucleobacter sp.3	88.7	SP
(P) Polynucleobacter sp.3	88.05	SP
(P) Polynucleobacter sp.3	86.47	SP
(P) Polynucleobacter sp.3	88.29	SP
(P) Polynucleobacter sp.3	87.51	SP
(P) Polynucleobacter sp.3	84.33	SP
(P) Polynucleobacter sp.3	88.84	SP
(P) Polynucleobacter sp.3	85.81	SP
(P) Polynucleobacter sp.3	84.62	SP
(P) Polynucleobacter sp.3	88.81	SP
(P) Polynucleobacter sp.3	87.31	SP
(P) Polynucleobacter sp.3	88.74	SP
(P) Polynucleobacter sp.3	93.91	SP
(P) Polynucleobacter sp.3	95.66	SP
(P) Polynucleobacter sp.3	87.16	SP
(P) Polynucleobacter sp.3	86.63	SP
(P) Polynucleobacter sp.3	84.12	SP
(P) Polynucleobacter sp.3	93.33	SP
(P) Polynucleobacter sp.3	94.25	SP
(P) Polynucleobacter sp.3	88.59	SP
(P) Polynucleobacter sp.3	94.3	SP
(P) Polynucleobacter sp.3	94.61	SP
(P) Polynucleobacter sp.3	84.53	SP
(P) Polynucleobacter sp.3	91.86	SP
(P) Polynucleobacter sp.3	92.32	SP
(P) Polynucleobacter sp.3	93.88	SP
(P) Polynucleobacter sp.3	92.31	SP
(P) Polynucleobacter sp.3	94.47	SP
(P) Polynucleobacter sp.3	89.95	SP
(P) Polynucleobacter sp.3	85.74	SP
(P) Polynucleobacter sp.3	87.06	SP
(P) Polynucleobacter sp.3	79.72	SP
(P) Polynucleobacter sp.3	83.34	SP
(P) Polynucleobacter sp.3	79.97	SP
(P) Polynucleobacter sp.3	94.12	SP
(P) Polynucleobacter sp.3	90.99	SP
(P) Polynucleobacter sp.3	95.55	SP
(P) Polynucleobacter sp.3	94.78	SP
(P) Polynucleobacter sp.3	90.92	SP
(P) Polynucleobacter sp.3	95	SP
(P) Polynucleobacter sp.3	93.21	SP
(P) Polynucleobacter sp.3	92.09	SP
(P) Polynucleobacter sp.3	95.91	SP
(P) Polynucleobacter sp.3	94.61	SP
(P) Polynucleobacter sp.3	93.37	SP
(P) Polynucleobacter sp.3	88.13	SP
(P) Polynucleobacter sp.3	89.44	SP
(P) Polynucleobacter sp.3	83.63	SP
(P) Polynucleobacter sp.3	84.73	SP
(P) Polynucleobacter sp.3	83.16	SP
(P) Polynucleobacter sp.3	88.54	SP
(P) Polynucleobacter sp.3	94.64	SP
(P) Polynucleobacter sp.3	93.73	SP
(P) Polynucleobacter sp.3	87.16	SP
(P) Polynucleobacter sp.3	92.78	SP
(P) Polynucleobacter sp.3	93.01	SP
(P) Polynucleobacter sp.3	94.35	SP
(P) Polynucleobacter sp.3	93.53	SP
(P) Polynucleobacter sp.3	94.31	SP
(P) Polynucleobacter sp.3	91.48	SP
(P) Polynucleobacter sp.3	87.99	SP
(P) Polynucleobacter sp.3	88.72	SP
(P) Polynucleobacter sp.3	81.84	SP
(P) Polynucleobacter sp.3	86.1	SP
(P) Polynucleobacter sp.3	81.16	SP
(P) Polynucleobacter sp.3	90.05	SP
(P) Polynucleobacter sp.3	87.63	SP
(P) Polynucleobacter sp.3	86.56	SP
(P) Polynucleobacter sp.3	91.44	SP
(P) Polynucleobacter sp.3	85.69	SP
(P) Polynucleobacter sp.3	87.31	SP
(P) Polynucleobacter sp.3	90.91	SP
(P) Polynucleobacter sp.3	89.97	SP
(P) Polynucleobacter sp.3	91.05	SP
(P) Polynucleobacter sp.3	84.81	SP
(P) Polynucleobacter sp.3	87.59	SP
(P) Polynucleobacter sp.3	81.02	SP
(P) Polynucleobacter sp.3	81.75	SP
(P) Polynucleobacter sp.3	80	SP
(P) Polynucleobacter sp.3	94.25	SP
(P) Polynucleobacter sp.3	88.86	SP
(P) Polynucleobacter sp.3	92.97	SP
(P) Polynucleobacter sp.3	92.53	SP
(P) Polynucleobacter sp.3	92.24	SP
(P) Polynucleobacter sp.3	95.16	SP
(P) Polynucleobacter sp.3	94.22	SP
(P) Polynucleobacter sp.3	92.44	SP
(P) Polynucleobacter sp.3	87.57	SP
(P) Polynucleobacter sp.3	89.44	SP
(P) Polynucleobacter sp.3	82.44	SP
(P) Polynucleobacter sp.3	84.56	SP
(P) Polynucleobacter sp.3	81.53	SP
(P) Polynucleobacter sp.3	86.44	SP
(P) Polynucleobacter sp.3	92.96	SP
(P) Polynucleobacter sp.3	93.38	SP
(P) Polynucleobacter sp.3	93.59	SP
(P) Polynucleobacter sp.3	94.65	SP
(P) Polynucleobacter sp.3	93.59	SP
(P) Polynucleobacter sp.3	90.8	SP
(P) Polynucleobacter sp.3	86.23	SP
(P) Polynucleobacter sp.3	87.75	SP
(P) Polynucleobacter sp.3	81.15	SP
(P) Polynucleobacter sp.3	84.21	SP
(P) Polynucleobacter sp.3	82.56	SP
(P) Polynucleobacter sp.3	89.37	SP
(P) Polynucleobacter sp.3	83.04	SP
(P) Polynucleobacter sp.3	84.62	SP
(P) Polynucleobacter sp.3	88.94	SP
(P) Polynucleobacter sp.3	88.61	SP
(P) Polynucleobacter sp.3	89.32	SP
(P) Polynucleobacter sp.3	79.94	SP
(P) Polynucleobacter sp.3	83.02	SP
(P) Polynucleobacter sp.3	82.28	SP
(P) Polynucleobacter sp.3	79.38	SP
(P) Polynucleobacter sp.3	77.39	SP
(P) Polynucleobacter sp.3	91.05	SP
(P) Polynucleobacter sp.3	91.17	SP
(P) Polynucleobacter sp.3	94.36	SP
(P) Polynucleobacter sp.3	93.87	SP
(P) Polynucleobacter sp.3	93.7	SP
(P) Polynucleobacter sp.3	87.01	SP
(P) Polynucleobacter sp.3	88.69	SP
(P) Polynucleobacter sp.3	83.36	SP
(P) Polynucleobacter sp.3	84.3	SP
(P) Polynucleobacter sp.3	82.75	SP
(P) Polynucleobacter sp.3	93.59	SP
(P) Polynucleobacter sp.3	92.12	SP
(P) Polynucleobacter sp.3	92.16	SP
(P) Polynucleobacter sp.3	89.73	SP
(P) Polynucleobacter sp.3	86.36	SP
(P) Polynucleobacter sp.3	86.41	SP
(P) Polynucleobacter sp.3	78.53	SP
(P) Polynucleobacter sp.3	82.99	SP
(P) Polynucleobacter sp.3	82.95	SP
(P) Polynucleobacter sp.3	91.69	SP
(P) Polynucleobacter sp.3	92.94	SP
(P) Polynucleobacter sp.3	88.11	SP
(P) Polynucleobacter sp.3	85.26	SP
(P) Polynucleobacter sp.3	86.35	SP
(P) Polynucleobacter sp.3	79.67	SP
(P) Polynucleobacter sp.3	83.94	SP
(P) Polynucleobacter sp.3	81.4	SP
(P) Polynucleobacter sp.3	94.31	SP
(P) Polynucleobacter sp.3	93.56	SP
(P) Polynucleobacter sp.3	87.25	SP
(P) Polynucleobacter sp.3	89.38	SP
(P) Polynucleobacter sp.3	82.3	SP
(P) Polynucleobacter sp.3	84.17	SP
(P) Polynucleobacter sp.3	81.66	SP
(P) Polynucleobacter sp.3	92.32	SP
(P) Polynucleobacter sp.3	87.24	SP
(P) Polynucleobacter sp.3	88.06	SP
(P) Polynucleobacter sp.3	81.86	SP
(P) Polynucleobacter sp.3	84.28	SP
(P) Polynucleobacter sp.3	82.25	SP
(P) Polynucleobacter sp.3	87.27	SP
(P) Polynucleobacter sp.3	88.63	SP
(P) Polynucleobacter sp.3	82.45	SP
(P) Polynucleobacter sp.3	85	SP
(P) Polynucleobacter sp.3	82.13	SP
(P) Polynucleobacter sp.3	96.08	SP
(P) Polynucleobacter sp.3	83.84	SP
(P) Polynucleobacter sp.3	87.79	SP
(P) Polynucleobacter sp.3	84.18	SP
(P) Polynucleobacter sp.3	86.61	SP
(P) Polynucleobacter sp.3	88.09	SP
(P) Polynucleobacter sp.3	83.81	SP
(P) Polynucleobacter sp.3	88.53	SP
(P) Polynucleobacter sp.3	78.57	SP
(P) Polynucleobacter sp.3	87.09	SP
(P) Polynucleobacter sp.3	93.63	CP
(P) Polynucleobacter sp.3	94.59	CP
(P) Polynucleobacter sp.3	93.52	CP
(P) Polynucleobacter sp.3	93.45	CP
(P) Polynucleobacter sp.3	94.03	CP
(P) Polynucleobacter sp.3	94.09	CP
(P) Polynucleobacter sp.3	91.19	CP
(P) Polynucleobacter sp.3	94.08	CP
(P) Polynucleobacter sp.3	93.06	CP
(P) Polynucleobacter sp.3	92.84	CP
(P) Polynucleobacter sp.3	94.09	CP
(P) Polynucleobacter sp.3	93.97	CP
(P) Polynucleobacter sp.3	93.77	CP
(P) Polynucleobacter sp.3	97.17	CP
(P) Polynucleobacter sp.3	97.55	CP
(P) Polynucleobacter sp.3	92.37	CP
(P) Polynucleobacter sp.3	93.04	CP
(P) Polynucleobacter sp.3	91.41	CP
(P) Polynucleobacter sp.3	97.2	CP
(P) Polynucleobacter sp.3	97.39	CP
(P) Polynucleobacter sp.3	95.42	CP
(P) Polynucleobacter sp.3	97.12	CP
(P) Polynucleobacter sp.3	98.03	CP
(P) Polynucleobacter sp.3	92.47	CP
(P) Polynucleobacter sp.3	97.03	CP
(P) Polynucleobacter sp.3	96.47	CP
(P) Polynucleobacter sp.3	97.59	CP
(P) Polynucleobacter sp.3	97.12	CP
(P) Polynucleobacter sp.3	97.25	CP
(P) Polynucleobacter sp.3	96.12	CP
(P) Polynucleobacter sp.3	93.97	CP
(P) Polynucleobacter sp.3	94.06	CP
(P) Polynucleobacter sp.3	90.36	CP
(P) Polynucleobacter sp.3	92.69	CP
(P) Polynucleobacter sp.3	89.67	CP
(P) Polynucleobacter sp.3	97.23	CP
(P) Polynucleobacter sp.3	96.47	CP
(P) Polynucleobacter sp.3	97.8	CP
(P) Polynucleobacter sp.3	97.78	CP
(P) Polynucleobacter sp.3	94.02	CP
(P) Polynucleobacter sp.3	97.39	CP
(P) Polynucleobacter sp.3	96.89	CP
(P) Polynucleobacter sp.3	96.5	CP
(P) Polynucleobacter sp.3	97.99	CP
(P) Polynucleobacter sp.3	97.87	CP
(P) Polynucleobacter sp.3	97.06	CP
(P) Polynucleobacter sp.3	94.72	CP
(P) Polynucleobacter sp.3	94.91	CP
(P) Polynucleobacter sp.3	91.34	CP
(P) Polynucleobacter sp.3	93.02	CP
(P) Polynucleobacter sp.3	90.81	CP
(P) Polynucleobacter sp.3	95.03	CP
(P) Polynucleobacter sp.3	96.78	CP
(P) Polynucleobacter sp.3	97.28	CP
(P) Polynucleobacter sp.3	92.23	CP
(P) Polynucleobacter sp.3	96.62	CP
(P) Polynucleobacter sp.3	96.95	CP
(P) Polynucleobacter sp.3	96.9	CP
(P) Polynucleobacter sp.3	97.11	CP
(P) Polynucleobacter sp.3	96.81	CP
(P) Polynucleobacter sp.3	96.03	CP
(P) Polynucleobacter sp.3	93.88	CP
(P) Polynucleobacter sp.3	93.72	CP
(P) Polynucleobacter sp.3	90	CP
(P) Polynucleobacter sp.3	93.14	CP
(P) Polynucleobacter sp.3	90.64	CP
(P) Polynucleobacter sp.3	96.09	CP
(P) Polynucleobacter sp.3	95.92	CP
(P) Polynucleobacter sp.3	92.71	CP
(P) Polynucleobacter sp.3	96.2	CP
(P) Polynucleobacter sp.3	94.95	CP
(P) Polynucleobacter sp.3	94.46	CP
(P) Polynucleobacter sp.3	96.19	CP
(P) Polynucleobacter sp.3	95.67	CP
(P) Polynucleobacter sp.3	95.6	CP
(P) Polynucleobacter sp.3	92.94	CP
(P) Polynucleobacter sp.3	93.49	CP
(P) Polynucleobacter sp.3	90.28	CP
(P) Polynucleobacter sp.3	91.5	CP
(P) Polynucleobacter sp.3	89.47	CP
(P) Polynucleobacter sp.3	97.61	CP
(P) Polynucleobacter sp.3	93.97	CP
(P) Polynucleobacter sp.3	97.21	CP
(P) Polynucleobacter sp.3	96.31	CP
(P) Polynucleobacter sp.3	96.36	CP
(P) Polynucleobacter sp.3	97.53	CP
(P) Polynucleobacter sp.3	97.37	CP
(P) Polynucleobacter sp.3	96.69	CP
(P) Polynucleobacter sp.3	93.98	CP
(P) Polynucleobacter sp.3	94.22	CP
(P) Polynucleobacter sp.3	91.11	CP
(P) Polynucleobacter sp.3	92.47	CP
(P) Polynucleobacter sp.3	90.25	CP
(P) Polynucleobacter sp.3	93.33	CP
(P) Polynucleobacter sp.3	97.28	CP
(P) Polynucleobacter sp.3	97.12	CP
(P) Polynucleobacter sp.3	97.31	CP
(P) Polynucleobacter sp.3	97.72	CP
(P) Polynucleobacter sp.3	97.61	CP
(P) Polynucleobacter sp.3	96.47	CP
(P) Polynucleobacter sp.3	93.94	CP
(P) Polynucleobacter sp.3	94.48	CP
(P) Polynucleobacter sp.3	90.97	CP
(P) Polynucleobacter sp.3	92.94	CP
(P) Polynucleobacter sp.3	90.03	CP
(P) Polynucleobacter sp.3	93.84	CP
(P) Polynucleobacter sp.3	91.25	CP
(P) Polynucleobacter sp.3	91.13	CP
(P) Polynucleobacter sp.3	93.91	CP
(P) Polynucleobacter sp.3	93.44	CP
(P) Polynucleobacter sp.3	94.01	CP
(P) Polynucleobacter sp.3	89.2	CP
(P) Polynucleobacter sp.3	90.56	CP
(P) Polynucleobacter sp.3	89.92	CP
(P) Polynucleobacter sp.3	88.92	CP
(P) Polynucleobacter sp.3	86.95	CP
(P) Polynucleobacter sp.3	96.23	CP
(P) Polynucleobacter sp.3	95.95	CP
(P) Polynucleobacter sp.3	98	CP
(P) Polynucleobacter sp.3	97.16	CP
(P) Polynucleobacter sp.3	96.97	CP
(P) Polynucleobacter sp.3	93.88	CP
(P) Polynucleobacter sp.3	94.52	CP
(P) Polynucleobacter sp.3	90.88	CP
(P) Polynucleobacter sp.3	92.69	CP
(P) Polynucleobacter sp.3	89.97	CP
(P) Polynucleobacter sp.3	96.35	CP
(P) Polynucleobacter sp.3	96.64	CP
(P) Polynucleobacter sp.3	96.84	CP
(P) Polynucleobacter sp.3	95.37	CP
(P) Polynucleobacter sp.3	93.59	CP
(P) Polynucleobacter sp.3	93.51	CP
(P) Polynucleobacter sp.3	89.62	CP
(P) Polynucleobacter sp.3	93.1	CP
(P) Polynucleobacter sp.3	90.35	CP
(P) Polynucleobacter sp.3	96.56	CP
(P) Polynucleobacter sp.3	96.61	CP
(P) Polynucleobacter sp.3	95.42	CP
(P) Polynucleobacter sp.3	93.35	CP
(P) Polynucleobacter sp.3	93.49	CP
(P) Polynucleobacter sp.3	89.59	CP
(P) Polynucleobacter sp.3	92.98	CP
(P) Polynucleobacter sp.3	90.37	CP
(P) Polynucleobacter sp.3	97.81	CP
(P) Polynucleobacter sp.3	97.04	CP
(P) Polynucleobacter sp.3	94.29	CP
(P) Polynucleobacter sp.3	94.63	CP
(P) Polynucleobacter sp.3	91.2	CP
(P) Polynucleobacter sp.3	93	CP
(P) Polynucleobacter sp.3	90.11	CP
(P) Polynucleobacter sp.3	96.63	CP
(P) Polynucleobacter sp.3	94.48	CP
(P) Polynucleobacter sp.3	94.48	CP
(P) Polynucleobacter sp.3	91.13	CP
(P) Polynucleobacter sp.3	92.96	CP
(P) Polynucleobacter sp.3	90.41	CP
(P) Polynucleobacter sp.3	94.44	CP
(P) Polynucleobacter sp.3	93.59	CP
(P) Polynucleobacter sp.3	93.89	CP
(P) Polynucleobacter sp.3	91.5	CP
(P) Polynucleobacter sp.3	92.44	CP
(P) Polynucleobacter sp.3	89.42	CP
(P) Polynucleobacter sp.3	98.47	CP
(P) Polynucleobacter sp.3	91.21	CP
(P) Polynucleobacter sp.3	93.32	CP
(P) Polynucleobacter sp.3	91.1	CP
(P) Polynucleobacter sp.3	92.37	CP
(P) Polynucleobacter sp.3	93.3	CP
(P) Polynucleobacter sp.3	90.84	CP
(P) Polynucleobacter sp.3	92.39	CP
(P) Polynucleobacter sp.3	88.01	CP
(P) Polynucleobacter sp.5	94.3	SP
(P) Polynucleobacter sp.5	95.22	SP
(P) Polynucleobacter sp.5	96.17	SP
(P) Polynucleobacter sp.5	95.31	SP
(P) Polynucleobacter sp.5	95.89	SP
(P) Polynucleobacter sp.5	95.65	SP
(P) Polynucleobacter sp.5	95.06	SP
(P) Polynucleobacter sp.5	95.47	SP
(P) Polynucleobacter sp.5	96.78	SP
(P) Polynucleobacter sp.5	94.91	SP
(P) Polynucleobacter sp.5	95.98	SP
(P) Polynucleobacter sp.5	95.88	SP
(P) Polynucleobacter sp.5	95.55	SP
(P) Polynucleobacter sp.5	96.78	SP
(P) Polynucleobacter sp.5	95.19	SP
(P) Polynucleobacter sp.5	96.64	SP
(P) Polynucleobacter sp.5	96.72	SP
(P) Polynucleobacter sp.5	97.4	SP
(P) Polynucleobacter sp.5	96.81	SP
(P) Polynucleobacter sp.5	97.22	SP
(P) Polynucleobacter sp.5	96.33	SP
(P) Polynucleobacter sp.5	95.97	SP
(P) Polynucleobacter sp.5	96.16	SP
(P) Polynucleobacter sp.5	97.36	SP
(P) Polynucleobacter sp.5	96.44	SP
(P) Polynucleobacter sp.5	95.49	SP
(P) Polynucleobacter sp.5	96.48	SP
(P) Polynucleobacter sp.5	95.84	SP
(P) Polynucleobacter sp.5	96.34	SP
(P) Polynucleobacter sp.5	95.56	SP
(P) Polynucleobacter sp.5	96.53	SP
(P) Polynucleobacter sp.5	96.39	SP
(P) Polynucleobacter sp.5	96.02	SP
(P) Polynucleobacter sp.5	96.34	SP
(P) Polynucleobacter sp.5	96.09	SP
(P) Polynucleobacter sp.5	95.61	SP
(P) Polynucleobacter sp.5	97.54	CP
(P) Polynucleobacter sp.5	97.66	CP
(P) Polynucleobacter sp.5	98	CP
(P) Polynucleobacter sp.5	98.09	CP
(P) Polynucleobacter sp.5	97.89	CP
(P) Polynucleobacter sp.5	97.88	CP
(P) Polynucleobacter sp.5	97.71	CP
(P) Polynucleobacter sp.5	98.28	CP
(P) Polynucleobacter sp.5	98.29	CP
(P) Polynucleobacter sp.5	97.72	CP
(P) Polynucleobacter sp.5	97.59	CP
(P) Polynucleobacter sp.5	97.69	CP
(P) Polynucleobacter sp.5	97.6	CP
(P) Polynucleobacter sp.5	98.06	CP
(P) Polynucleobacter sp.5	97.5	CP
(P) Polynucleobacter sp.5	98.38	CP
(P) Polynucleobacter sp.5	98.13	CP
(P) Polynucleobacter sp.5	98.27	CP
(P) Polynucleobacter sp.5	98.25	CP
(P) Polynucleobacter sp.5	98.56	CP
(P) Polynucleobacter sp.5	98.05	CP
(P) Polynucleobacter sp.5	98.19	CP
(P) Polynucleobacter sp.5	98.06	CP
(P) Polynucleobacter sp.5	98.08	CP
(P) Polynucleobacter sp.5	98.16	CP
(P) Polynucleobacter sp.5	98.01	CP
(P) Polynucleobacter sp.5	97.82	CP
(P) Polynucleobacter sp.5	97.77	CP
(P) Polynucleobacter sp.5	97.72	CP
(P) Polynucleobacter sp.5	98.31	CP
(P) Polynucleobacter sp.5	98.12	CP
(P) Polynucleobacter sp.5	98.22	CP
(P) Polynucleobacter sp.5	97.69	CP
(P) Polynucleobacter sp.5	97.84	CP
(P) Polynucleobacter sp.5	98.12	CP
(P) Polynucleobacter sp.5	97.84	CP
(P) Rhodoferax sp.2	90.19	SP
(P) Rhodoferax sp.2	90.93	SP
(P) Rhodoferax sp.2	89.34	SP
(P) Rhodoferax sp.2	81.77	SP
(P) Rhodoferax sp.2	89.76	SP
(P) Rhodoferax sp.2	91.23	SP
[truncated: 2,838 more rows]

## Sheet: Figure 3a - Lower panel Abund.
Fig. 3a - Lower panel Abundance histogram
[truncated: 343 more rows]

[truncated: 20 more sheets: Figure 3b, Figure 3c, Figure 4a,b, Figure 5b, Figure 5c,d, Figure 6, Figure 7, Figure 8, Figure S1, Figure S2, Figure S3, Figure S4, Figure S5, Figure S6a, Figure S6b-m, Figure S7a,b, Figure S7c, Figure S8, Figures S9 new genes, Figure S9 number of genes pang.]
